# Supplementary material for: Alternative polyadenylation profiles of susceptible and resistant rice (Oryza sativa L.) in response to bacterial leaf blight using RNA-seq
Source: BMC Plant Biol. 2024 Feb 28;24:145. doi: 10.1186/s12870-024-04839-6 (PMC10900630; doi:10.1186/s12870-024-04839-6)
Supplement: Supplementary file 1 — Supplementary Material 1. [file 12870_2024_4839_MOESM1_ESM.xlsx]

## Sheet: Sheet1
supplementary table 1:Mapping ratio across samples
sample		total reads	unique mapped	mapping rate
CT 9737-6-1-3P-M（ the resistant-R）	A116-00h-1	63774944	59178925	0.9279
	A116-00h-2	74782355	69830621	0.9338
	A116-00h-3	65035243	60803223	0.9349
	A116-12h-1	75668101	70300333	0.9291
	A116-12h-2	63725865	59321993	0.9309
	A116-12h-3	77114870	71682247	0.9296
	A116-24h-1	87576071	82771042	0.9451
	A116-24h-2	81679637	76557331	0.9373
	A116-24h-3	83583749	79063653	0.9459
	A116-48h-1	61632145	58448807	0.9483
	A116-48h-2	78385350	74175773	0.9463
	A116-48h-3	105030719	99258016	0.945
	A116-72h-1	90635460	85772299	0.9463
	A116-72h-2	65545920	62123967	0.9478
	A116-72h-3	69661550	65889501	0.9459
NSIC RC15（ the susceptible -S）	A50_-00h-1	85104392	79220135	0.9309
	A50_-00h-2	58744123	55172702	0.9392
	A50_-00h-3	74651055	69148547	0.9263
	A50_-12h-1	58831291	54896119	0.9331
	A50_-12h-2	74015998	69306396	0.9364
	A50_-12h-3	69289959	64642918	0.9329
	A50_-24h-1	84464172	79045339	0.9358
	A50_-24h-2	57224164	53887716	0.9417
	A50_-24h-3	80802175	75933123	0.9397
	A50_-48h-1	69520661	65934471	0.9484
	A50_-48h-2	64359671	60872633	0.9458
	A50_-48h-3	55043470	51945024	0.9437
	A50_-72h-1	72495806	68544393	0.9455
	A50_-72h-2	70319559	66434396	0.9447
	A50_-72h-3	77708855	73563276	0.9467
