# Supplementary material for: Alternative polyadenylation profiles of susceptible and resistant rice (Oryza sativa L.) in response to bacterial leaf blight using RNA-seq
Source: BMC Plant Biol. 2024 Feb 28;24:145. doi: 10.1186/s12870-024-04839-6 (PMC10900630; doi:10.1186/s12870-024-04839-6)
Supplement: Supplementary file 2 — Supplementary Material 2. [file 12870_2024_4839_MOESM2_ESM.xls]

## Sheet: R-A116-12.stat
Supplementary Material 1: APA calculations were obtained from APAtrap 12 h after infection of resistant rice with bacterial blight.
Gene	Mean_Squared_Error	Predicted_APA	Loci	Group_1_1_Separate_Exp	Group_1_1_Total_Exp	Group_1_2_Separate_Exp	Group_1_2_Total_Exp	Group_1_3_Separate_Exp	Group_1_3_Total_Exp	Group_2_1_Separate_Exp	Group_2_1_Total_Exp	Group_2_2_Separate_Exp	Group_2_2_Total_Exp	Group_2_3_Separate_Exp	Group_2_3_Total_Exp	p.value	perc_diff	r	p.adjust
ENSRNA049445998|ENSRNA049445998|chr6|+	12.2	23578930	chr6:23578657-23579078	NA	NA	NA	NA	NA	NA	NA	NA	NA	NA	NA	NA	NA	NA	NA	NA
ENSRNA049447124|ENSRNA049447124|chr10|-	31.9	1.08708e+15	chr10:10870409-10871210	NA	NA	NA	NA	NA	NA	0.00,23.71,5.07	28.78	7.57,13.27,6.00	26.84	NA	NA	NA	NA	NA	NA
ENSRNA049464427|ENSRNA049464427|chr12|+	7.3	20508945	chr12:20508859-20509283	NA	NA	22.37,0.63	23	NA	NA	24.89,5.02	29.91	NA	NA	NA	NA	NA	NA	NA	NA
ENSRNA049464972|ENSRNA049464972|chr12|-	34.9	6988635	chr12:6987699-6988832	NA	NA	13.94,9.26	23.2	10.26,13.35	23.6	18.92,5.95	24.88	NA	NA	NA	NA	NA	NA	NA	NA
ENSRNA049465125|ENSRNA049465125|chr12|-	38.4	56361115635620	chr12:5635376-5636380	NA	NA	14.80,6.65,1.21	22.66	22.71,6.08,0.38	29.17	31.96,8.13,1.27	41.36	22.55,5.94,4.28	32.76	28.17,10.22,0.19	38.59	NA	NA	NA	NA
ENSRNA049465662|ENSRNA049465662|chr10|-	3851.8	1.08482e+15	chr10:10847383-10850187	0.00,116.14,43.37	159.51	0.00,59.08,32.19	91.27	0.00,50.33,24.62	74.95	0.00,80.42,55.86	136.28	0.00,93.33,49.58	142.91	0.00,95.25,37.53	132.78	0.513066	0.0394845	0.0417106	0.953061
ENSRNA049465687|ENSRNA049465687|chr10|-	33.4	10793757	chr10:10793667-10793838	19.05,19.17	38.22	11.81,8.44	20.25	NA	NA	17.19,11.90	29.08	33.90,25.66	59.56	NA	NA	NA	NA	NA	NA
ENSRNA049465699|ENSRNA049465699|chr10|-	141	1.08962e+15	chr10:10895762-10896443	74.42,11.78,15.39	101.59	52.08,31.53,15.60	99.21	41.27,15.45,5.83	62.55	35.41,24.98,22.01	82.4	45.69,11.84,21.67	79.2	55.19,10.47,15.84	81.5	0.135435	0.105024	0.108231	0.72593
ENSRNA049465704|ENSRNA049465704|chr10|+	130.5	1.07988e+15	chr10:10798445-10799218	109.07,16.00,9.92	134.99	37.43,18.78,9.22	65.43	56.79,8.08,4.41	69.28	92.57,18.72,6.48	117.78	81.31,14.35,10.30	105.96	37.97,18.08,7.80	63.84	0.869143	0.0189462	0.0162572	0.99455
ENSRNA049465715|ENSRNA049465715|chr10|-	3515.3	10894793	chr10:10894745-10895668	125.10,48.02	173.12	121.96,36.42	158.38	78.13,29.16	107.29	97.18,36.51	133.69	92.15,46.87	139.02	109.53,44.16	153.69	0.446352	0.040215	0.0448416	0.938489
ENSRNA049465818|ENSRNA049465818|chr10|+	100592	10841154	chr10:10840774-10841268	1212.62,955.53	2168.15	1243.24,854.17	2097.41	897.73,573.13	1470.87	1115.44,839.45	1954.89	1110.97,867.00	1977.97	1285.76,969.50	2255.25	0.27724	0.0170472	0.017234	0.875922
ENSRNA049466327|ENSRNA049466327|chr10|-	416.3	1.08174e+23	chr10:10816855-10817669	26.33,113.31,16.01,11.43	167.07	24.96,78.65,13.79,4.37	121.77	35.33,50.37,11.98,11.94	109.62	38.59,102.95,14.77,12.79	169.1	98.40,130.77,13.64,28.45	271.26	81.01,101.77,18.21,12.70	213.68	0.173036	0.128781	-0.0814348	0.789513
ENSRNA049466338|ENSRNA049466338|chr10|-	525158	10790511	chr10:10790456-10790828	766.16,532.33	1298.5	437.13,329.88	767	519.58,428.05	947.63	973.65,640.45	1614.1	1651.91,1092.49	2744.4	603.93,458.26	1062.2	0.215829	0.0239835	-0.0233433	0.828235
ENSRNA049466486|ENSRNA049466486|chr4|-	1330.5	9.11111e+27	chr4:9110227-9111928	0.00,29.64,78.09,11.50,8.30	127.52	0.00,22.19,48.18,4.38,19.95	94.7	0.00,18.96,68.17,12.06,7.19	106.38	0.00,0.00,91.73,24.04,1.90	117.67	0.00,33.13,77.62,15.21,4.26	130.21	0.00,48.65,82.07,9.21,15.41	155.36	0.548216	0.0669654	-0.0210794	0.960069
ENSRNA049466502|ENSRNA049466502|chr4|+	143.2	9205498	chr4:9205127-9205590	55.07,17.64	72.71	26.93,13.15	40.08	37.22,17.50	54.71	37.88,15.82	53.7	110.22,44.73	154.95	20.07,15.50	35.57	0.771983	0.0231183	0.0247357	0.989113
ENSRNA049466531|ENSRNA049466531|chr4|-	922.3	9.2002e+20	chr4:9199737-9200510	184.02,0.00,4.71,68.33	257.06	108.25,0.00,26.17,53.69	188.11	75.31,4.77,1.87,44.80	126.76	92.89,4.86,0.00,64.95	162.7	173.21,0.00,16.51,38.64	228.37	132.36,31.91,7.59,47.05	218.9	0.37964	0.0624743	-0.0491875	0.927338
ENSRNA049466546|ENSRNA049466546|chr4|-	960.6	91684199168061	chr4:9167861-9168634	180.42,14.11,67.62	262.15	132.89,11.48,55.74	200.12	78.72,35.73,46.39	160.84	141.47,15.88,58.40	215.74	145.20,16.95,43.70	205.85	136.55,53.47,58.67	248.7	0.675686	0.0325768	-0.014858	0.981077
ENSRNA049466562|ENSRNA049466562|chr4|+	76.7	9145547	chr4:9145501-9145640	37.31,15.48	52.79	34.75,12.55	47.3	28.40,8.38	36.78	22.35,8.23	30.58	37.54,11.91	49.45	26.59,13.63	40.21	0.877928	0.0148128	0.0165911	0.995215
ENSRNA049466581|ENSRNA049466581|chr4|-	1138.9	91200089119701	chr4:9119544-9120317	135.65,1.11,68.17	204.92	104.68,12.91,44.42	162	61.05,2.37,42.16	105.58	64.03,5.51,58.77	128.3	79.95,9.50,44.58	134.03	45.25,10.84,65.44	121.53	0.0237566	0.144861	0.138478	0.37714
ENSRNA049466596|ENSRNA049466596|chr4|-	724	9.09219e+20	chr4:9091459-9092232	85.67,124.25,13.19,72.27	295.38	101.45,68.13,13.36,49.08	232.02	52.62,54.33,12.29,43.12	162.36	0.00,185.05,24.28,48.47	257.8	3.61,191.60,11.04,43.44	249.69	0.00,157.00,32.03,47.87	236.9	0.00241235	0.393388	0.159842	0.105347
ENSRNA049466627|ENSRNA049466627|chr4|-	6797.4	9.19948e+41	chr4:9198027-9199735	0.00,23.96,277.73,28.70,10.67,22.30,48.38	411.75	0.00,93.00,201.89,30.70,0.00,7.03,49.36	381.98	0.00,0.00,140.90,18.56,9.94,14.90,36.72	221.03	0.00,107.71,178.71,19.30,6.56,29.38,37.00	378.66	13.34,68.11,160.05,4.40,30.53,20.93,51.70	349.06	0.00,84.08,217.64,16.87,34.04,20.43,43.22	416.28	0.366333	0.183699	-0.0175826	0.922949
ENSRNA049466643|ENSRNA049466643|chr4|-	7790.1	9.16703e+41	chr4:9165664-9167859	253.62,68.17,22.63,26.88,0.00,11.18,28.17	410.66	231.22,68.63,0.00,24.43,18.86,4.71,13.79	361.64	159.67,54.99,23.83,15.62,13.93,0.00,17.95	285.99	169.30,60.51,11.49,48.11,0.00,1.72,28.49	319.62	191.61,49.52,16.93,41.06,0.28,5.07,33.55	338.02	226.52,58.27,54.23,5.85,21.04,14.86,14.19	394.97	0.11412	0.0830091	0.0617628	0.694716
ENSRNA049466653|ENSRNA049466653|chr4|+	4984	9147120	chr4:9146277-9147197	42.46,85.15	127.61	38.68,58.64	97.32	23.37,51.17	74.55	53.21,61.05	114.26	33.32,69.97	103.29	26.12,76.79	102.91	0.969459	0.00254273	-0.00266345	0.999136
ENSRNA049466667|ENSRNA049466667|chr4|-	6775	9.11866e+48	chr4:9117222-9119542	158.13,36.00,19.56,4.47,28.80,1.83,10.37,25.21	284.37	157.04,46.29,0.00,0.00,27.43,15.98,6.10,10.77	263.61	80.91,39.04,3.36,0.00,25.24,8.32,0.00,23.05	179.92	104.77,37.66,0.00,0.00,49.99,2.43,9.29,20.96	225.1	123.36,5.24,30.53,0.00,30.94,6.55,11.93,28.78	237.32	106.68,38.81,36.00,22.27,10.49,10.06,13.51,16.49	254.31	0.0678759	0.139027	0.0845209	0.583182
ENSRNA049466678|ENSRNA049466678|chr4|-	12417.3	9.09057e+20	chr4:9089979-9091457	182.25,45.22,24.57,46.04	298.08	129.73,51.09,5.85,46.50	233.18	74.33,53.38,11.39,41.42	180.52	128.67,47.84,5.59,68.45	250.56	142.94,28.61,22.33,60.77	254.64	138.46,45.89,51.46,53.47	289.28	0.159871	0.0829158	0.0608123	0.770424
ENSRNA049466739|ENSRNA049466739|chr4|+	21772.3	9.12347e+20	chr4:9123017-9125302	1165.20,339.89,384.06,389.68	2278.84	1261.77,403.84,351.43,231.90	2248.93	848.47,229.34,270.30,199.91	1548.02	919.85,425.34,377.75,318.26	2041.21	1122.07,264.33,355.83,388.14	2130.36	1247.98,342.26,365.91,398.36	2354.52	0.00256018	0.0370125	0.0412052	0.108871
ENSRNA049466845|ENSRNA049466845|chr4|-	8862.5	9175133	chr4:9174401-9178001	43.44,145.41	188.86	50.69,122.19	172.88	30.54,120.75	151.28	112.43,100.40	212.83	51.64,192.03	243.68	73.74,157.29	231.04	0.0265817	0.102878	-0.110855	0.399959
ENSRNA049467750|ENSRNA049467750|chr7|-	35.8	2029363	chr7:2029183-2029759	NA	NA	NA	NA	NA	NA	12.84,9.08	21.92	NA	NA	NA	NA	NA	NA	NA	NA
ENSRNA049467856|ENSRNA049467856|chr10|+	1679.5	20472716	chr10:20470736-20472854	3.82,51.88	55.7	10.42,34.61	45.03	14.39,25.87	40.26	29.09,38.38	67.48	3.71,59.67	63.38	17.22,42.16	59.39	0.464716	0.0598808	-0.0695795	0.94099
ENSRNA049467868|ENSRNA049467868|chr10|+	336.9	20456868	chr10:20456059-20457010	0.00,62.64	62.64	0.00,40.60	40.6	0.00,61.76	61.76	0.00,60.11	60.11	42.86,110.16	153.01	0.00,46.66	46.66	0.00148904	0.164979	-0.266972	0.0778742
ENSRNA049467888|ENSRNA049467888|chr10|-	38217.6	2.04797e+15	chr10:20478441-20480148	1169.71,682.90,410.90	2263.51	1212.49,619.52,341.03	2173.04	847.94,410.11,281.69	1539.74	914.73,667.00,441.36	2023.1	1081.83,544.94,454.24	2081.01	1244.57,666.30,413.41	2324.28	0.00545581	0.0363017	0.0392885	0.168883
ENSRNA049468369|ENSRNA049468369|chr7|-	316.8	14230561	chr7:14230362-14231375	35.56,26.95	62.51	17.10,16.47	33.57	36.17,15.04	51.21	33.94,27.35	61.29	100.70,52.21	152.91	34.72,17.58	52.3	0.706811	0.0324013	-0.0320275	0.982012
ENSRNA049468376|ENSRNA049468376|chr7|+	134	1.42362e+15	chr7:14235994-14236767	69.04,0.00,38.32	107.36	46.53,7.85,24.88	79.26	34.47,6.35,15.41	56.22	64.95,10.67,17.37	93	53.82,12.25,17.09	83.16	61.50,33.28,24.00	118.78	0.35715	0.132081	-0.0609625	0.918772
ENSRNA049468389|ENSRNA049468389|chr7|+	1479.6	1.42377e+31	chr7:14236769-14238952	134.28,16.90,19.28,15.80,9.63	195.88	127.88,14.79,12.33,11.72,7.32	174.04	69.39,23.68,13.39,7.17,5.78	119.41	102.53,18.39,19.63,0.00,16.57	157.12	101.47,16.22,15.02,0.00,27.62	160.33	110.13,29.08,24.36,7.93,8.28	179.78	0.310654	0.100728	0.0405146	0.891929
ENSRNA049468467|ENSRNA049468467|chr7|-	347.4	1.31171e+15	chr7:13116559-13120724	0.00,45.23,6.80	52.03	0.00,42.62,13.41	56.03	0.00,39.24,7.36	46.6	0.00,41.27,6.13	47.41	0.00,37.21,11.19	48.4	0.00,26.39,12.89	39.28	0.577638	0.0453833	0.0566611	0.966019
ENSRNA049468709|ENSRNA049468709|chr10|+	38.9	4762612	chr10:4762452-4762675	NA	NA	8.87,25.45	34.32	NA	NA	NA	NA	7.93,14.22	22.15	3.21,18.36	21.57	NA	NA	NA	NA
ENSRNA049469163|ENSRNA049469163|chr2|-	362.7	14242460	chr2:14242397-14242986	26.26,2.78	29.04	22.86,7.06	29.93	NA	NA	21.56,3.53	25.09	18.30,2.58	20.88	29.91,4.31	34.21	NA	NA	NA	NA
ENSRNA049469166|ENSRNA049469166|chr2|+	76.3	14249408	chr2:14249331-14249493	26.03,13.01	39.04	28.89,11.67	40.56	22.69,4.64	27.33	27.23,9.05	36.28	41.12,23.35	64.47	24.59,6.65	31.24	0.83161	0.0216577	0.0238272	0.991039
ENSRNA049469263|ENSRNA049469263|chr2|+	1038.6	14286774	chr2:14285991-14286920	122.82,72.47	195.29	93.13,50.02	143.15	85.52,49.08	134.6	146.60,54.89	201.49	195.42,73.05	268.48	149.04,65.88	214.92	0.0976937	0.0796981	-0.0842982	0.664628
ENSRNA049471001|ENSRNA049471001|chr2|+	732.9	2.61308e+15	chr2:26130072-26131340	0.00,15.45,50.92	66.37	0.00,28.40,65.95	94.35	0.00,11.97,59.24	71.21	0.00,20.10,59.38	79.49	0.00,44.00,48.72	92.73	0.00,21.65,49.00	70.64	0.122249	0.112423	-0.122845	0.708321
ENSRNA049471043|ENSRNA049471043|chr2|+	863.6	2.87219e+15	chr2:28721779-28721979	22.55,99.81,58.97	181.33	49.22,82.73,30.77	162.72	46.57,80.96,40.20	167.74	23.97,274.51,139.54	438.03	12.60,251.96,142.85	407.42	9.43,82.53,49.28	141.24	4.26e-06	0.184611	0.22643	0.0010243
ENSRNA049471381|ENSRNA049471381|chr1|+	119.2	1216260	chr1:1215030-1216353	NA	NA	15.09,14.95	30.04	25.02,18.94	43.96	20.17,6.03	26.2	NA	NA	NA	NA	NA	NA	NA	NA
ENSRNA049471555|ENSRNA049471555|chr1|-	139.9	2.76091e+15	chr1:27608641-27609600	0.00,0.00,71.75	71.75	0.00,2.82,48.43	51.25	15.25,0.00,43.63	58.88	0.00,0.00,64.31	64.31	0.00,14.07,38.39	52.46	0.00,37.65,43.39	81.04	0.382924	0.245958	-0.163667	0.927338
ENSRNA049471700|ENSRNA049471700|chr1|-	4699.5	3.35268e+15	chr1:33526580-33528813	0.00,89.27,83.07	172.34	0.00,54.54,49.92	104.46	0.00,38.57,29.80	68.38	0.00,67.05,58.89	125.94	0.00,85.30,49.03	134.32	0.00,74.89,52.14	127.04	0.359292	0.0583513	-0.0586678	0.920481
ENSRNA049471707|ENSRNA049471707|chr1|+	49	33511714	chr1:33511612-33511824	25.68,13.04	38.72	NA	NA	19.15,5.53	24.68	19.42,9.29	28.71	46.11,31.66	77.77	NA	NA	NA	NA	NA	NA
ENSRNA049471715|ENSRNA049471715|chr1|-	51.6	3.358e+15	chr1:33579541-33580260	27.83,16.61,7.18	51.62	28.55,14.46,9.29	52.3	16.82,13.78,4.94	35.54	33.45,18.17,10.79	62.41	37.92,10.62,4.33	52.87	21.87,25.21,9.46	56.55	0.844596	0.0177792	-0.0189432	0.991283
ENSRNA049471778|ENSRNA049471778|chr1|+	1872.4	33506882	chr1:33506260-33506998	115.17,33.18	148.35	71.20,22.13	93.33	84.45,33.55	118	147.11,51.66	198.76	180.16,75.41	255.57	66.78,37.78	104.56	0.360177	0.0479014	0.0522922	0.921006
ENSRNA049471864|ENSRNA049471864|chr1|-	1355.1	33567520	chr1:33567378-33569300	147.88,63.84	211.72	101.47,65.55	167.03	100.97,53.58	154.55	166.36,61.72	228.07	209.19,62.62	271.81	146.85,96.60	243.45	0.315637	0.0458706	-0.0486441	0.898159
ENSRNA049471882|ENSRNA049471882|chr1|-	2944.8	33586664	chr1:33586568-33587378	52.54,22.05	74.59	41.46,18.17	59.63	28.05,24.37	52.42	87.42,31.94	119.37	101.52,35.87	137.39	28.07,26.36	54.42	0.561025	0.043445	-0.0451273	0.963428
ENSRNA049472556|ENSRNA049472556|chr5|-	4306.2	12959192	chr5:12959091-12959301	151.14,148.17	299.31	70.08,75.27	145.35	129.05,108.62	237.67	230.29,183.10	413.39	387.03,307.69	694.73	177.13,128.65	305.78	0.227164	0.0485456	-0.0456878	0.836545
ENSRNA049473071|ENSRNA049473071|chr3|-	22.6	31186424	chr3:31186060-31186547	NA	NA	NA	NA	NA	NA	NA	NA	15.97,4.03	20	NA	NA	NA	NA	NA	NA
ENSRNA049473086|ENSRNA049473086|chr3|-	10.3	31184307	chr3:31184120-31184447	NA	NA	NA	NA	NA	NA	NA	NA	NA	NA	NA	NA	NA	NA	NA	NA
ENSRNA049473244|ENSRNA049473244|chr3|-	12.2	32932717	chr3:32932681-32932803	9.37,35.52	44.89	8.74,40.66	49.4	3.17,28.72	31.89	13.78,30.29	44.07	4.61,53.99	58.59	0.00,44.01	44.01	0.559394	0.043273	0.0612085	0.963428
ENSRNA049473661|ENSRNA049473661|chr4|+	557.6	27240405	chr4:27239857-27240558	54.75,23.87	78.62	51.87,31.19	83.06	67.50,29.74	97.24	57.52,23.64	81.16	51.37,17.44	68.81	66.27,34.15	100.41	0.704123	0.027063	-0.029146	0.982012
ENSRNA049476352|ENSRNA049476352|chr8|-	67.8	9248663	chr8:9248492-9248771	28.75,7.35	36.1	33.75,6.30	40.04	19.84,14.34	34.18	28.32,6.19	34.51	34.62,30.31	64.93	21.57,5.10	26.66	0.459115	0.0761773	0.0833893	0.940502
ENSRNA049476430|ENSRNA049476430|chr9|+	5.76398e+06	3.83743e+19	chr9:3626-5391	626.14,1014.17,2886.72,1595.81,339.96,792.70	7255.51	724.22,1002.04,2638.23,1558.97,292.81,877.60	7093.86	117.16,1842.81,3035.54,1631.62,659.63,1711.38	8998.13	2093.46,1718.27,4142.47,3894.75,516.64,1124.99	13490.6	2347.13,2009.75,5163.37,3624.09,859.56,1570.78	15574.7	687.99,876.82,2582.59,1726.77,421.90,1010.41	7306.48	1.59e-24	0.12734	-0.0784762	2.95e-21
ENSRNA049476437|ENSRNA049476437|chr9|+	4856663	1.23331e+19	chr9:11554-13326	482.86,3245.62,2055.77,288.00,956.28	7028.53	465.30,2867.04,2073.28,249.49,1037.28	6692.4	918.15,3251.04,2457.03,391.35,2140.08	9157.65	1016.34,4539.05,4837.93,532.81,1431.69	12357.8	958.37,5693.08,4777.05,764.56,1903.64	14096.7	174.29,3001.74,2296.76,295.04,1244.75	7012.58	0.0594867	0.0750354	0.00165053	0.551068
ENSRNA049476444|ENSRNA049476444|chr9|+	4837139	202692059120915	chr9:19482-21264	27.93,3595.47,1965.02,1152.07	6740.48	50.73,3103.19,1971.16,1238.37	6363.45	496.60,3485.52,2286.52,2509.58	8778.22	499.48,4966.57,4763.74,1660.59	11890.4	482.31,6148.29,4457.05,2511.32	13599	0.00,3214.59,2130.17,1441.85	6786.62	0.00285149	0.0714411	-0.0238106	0.115937
ENSRNA049476447|ENSRNA049476447|chr9|+	6.5259e+06	282152852128860	chr9:27410-29192	0.00,3587.89,2011.22,1198.39	6797.5	0.00,3220.84,2040.73,1250.79	6512.36	0.00,3882.61,2295.20,2571.81	8749.62	0.00,5496.22,4510.43,1801.33	11808	0.00,6581.52,4561.22,2511.36	13654.1	0.00,3365.42,2168.04,1490.78	7024.23	0.000689675	0.0582533	-0.024743	0.0477946
ENSRNA049476452|ENSRNA049476452|chr9|+	9.64914e+06	361923647536798	chr9:35338-37120	0.00,3434.47,1642.59,922.76	5999.83	0.00,3102.14,1673.59,1003.98	5779.7	332.47,3508.41,2010.16,2010.34	7861.38	60.27,5243.20,4029.01,1263.18	10595.6	0.00,6472.58,3746.84,2018.05	12237.5	0.00,3422.00,1814.23,1160.22	6396.44	0.0397238	0.063368	-0.0172605	0.481062
ENSRNA049476493|ENSRNA049476493|chr9|+	3.06191e+07	62309224	chr9:5637-9387	0.00,3794.67,3944.20	7738.86	0.00,3094.46,3621.56	6716.02	0.00,2163.24,4259.28	6422.52	0.00,9803.64,6735.07	16538.7	0.00,9058.80,9062.01	18120.8	0.00,2277.47,3018.08	5295.55	3.81e-38	0.0954956	-0.0906805	1.65e-34
ENSRNA049476498|ENSRNA049476498|chr9|+	30903153	14816	chr9:13565-17320	0.00,8942.07	8942.07	0.00,7694.89	7694.89	0.00,7300.83	7300.83	0.00,18383.17	18383.2	0.00,20216.85	20216.8	0.00,6012.29	6012.29	NA	0	NA	NA
ENSRNA049476508|ENSRNA049476508|chr9|+	3.38577e+07	30156	chr9:29421-33177	0.00,7464.45	7464.45	0.00,6322.17	6322.17	0.00,6125.97	6125.97	0.00,15704.87	15704.9	0.00,17185.93	17185.9	0.00,5124.64	5124.64	NA	0	NA	NA
ENSRNA049476514|ENSRNA049476514|chr9|+	1680.4	37686	chr9:37349-37791	78.48,7.39	85.87	98.97,19.15	118.12	91.99,9.50	101.49	98.06,18.98	117.04	100.53,16.61	117.14	57.78,7.11	64.89	0.601033	0.0247977	0.0368364	0.976107
ENSRNA050013642|ENSRNA050013642|chrPt|-	58.8	1.11112e+17	chrPt:109911-111247	12.87,0.63,58.98,13.60	86.08	16.99,0.00,32.86,9.40	59.25	2.24,0.00,34.76,9.55	46.55	17.71,18.15,20.16,16.67	72.69	4.34,9.58,34.02,12.53	60.48	1.73,1.56,43.90,13.62	60.82	0.96405	0.198838	0.0209491	0.999136
ENSRNA050013643|ENSRNA050013643|chrPt|+	309.9	72687	chrPt:71978-72816	41.08,19.01	60.08	24.28,8.13	32.41	25.97,1.89	27.86	46.28,17.26	63.54	53.07,17.58	70.65	41.55,20.98	62.53	0.631487	0.0425605	0.0466538	0.977235
ENSRNA050013648|ENSRNA050013648|chrPt|+	158.9	129748	chrPt:128889-130206	27.72,7.79	35.51	28.18,0.24	28.42	22.88,1.57	24.44	24.47,3.43	27.9	37.77,4.42	42.19	29.71,2.95	32.66	0.963893	0.00351237	-0.00567151	0.999136
ENSRNA050013649|ENSRNA050013649|chrPt|-	229.4	85368	chrPt:85178-86229	28.96,6.71	35.67	32.19,3.23	35.42	NA	NA	23.12,7.83	30.96	31.99,10.02	42.01	30.23,6.39	36.62	NA	NA	NA	NA
ENSRNA050013650|ENSRNA050013650|chrPt|-	36.8	7790577840	chrPt:77801-78207	7.52,9.73,2.78	20.03	NA	NA	NA	NA	1.59,12.68,7.54	21.81	NA	NA	NA	NA	NA	NA	NA	NA
ENSRNA050013653|ENSRNA050013653|chrPt|+	12	94039	chrPt:93965-94082	6.67,43.69	50.36	0.00,32.51	32.51	3.49,35.34	38.83	13.80,32.71	46.51	4.43,107.74	112.17	NA	NA	NA	NA	NA	NA
ENSRNA050013657|ENSRNA050013657|chrPt|+	220620	34032	chrPt:33626-34097	652.40,699.71	1352.12	626.18,649.30	1275.48	482.11,368.53	850.65	562.28,545.79	1108.06	655.64,547.60	1203.24	743.98,654.58	1398.55	0.267931	0.0226297	-0.0226324	0.869991
ENSRNA050013658|ENSRNA050013658|chrPt|-	21.8	120162	chrPt:120087-120199	14.79,48.02	62.81	5.70,35.88	41.58	0.07,43.06	43.13	15.68,40.64	56.32	0.00,94.33	94.33	16.85,24.43	41.27	0.661961	0.0301179	-0.0411017	0.981077
ENSRNA050013659|ENSRNA050013659|chrPt|+	13.7	94954	chrPt:94919-95031	11.39,46.59	57.98	5.57,29.17	34.74	1.68,41.49	43.17	20.32,43.60	63.92	4.50,92.22	96.72	13.80,24.17	37.97	0.430307	0.0572817	-0.0746889	0.933745
ENSRNA050013664|ENSRNA050013664|chrMt|+	245	1.26368e+17	chrMt:126168-126932	63.29,13.00,5.65,9.57	91.5	76.43,24.68,0.01,15.53	116.64	31.69,16.07,4.22,5.15	57.13	103.48,15.29,0.00,15.65	134.42	99.98,11.94,2.48,17.76	132.16	85.79,34.12,2.40,9.03	131.34	0.367809	0.0807818	-0.0775378	0.922951
ENSRNA050013666|ENSRNA050013666|chrMt|+	19.7	214045	chrMt:214015-214791	52.21,6.81	59.02	38.11,7.75	45.87	25.33,5.01	30.33	64.73,7.19	71.92	48.30,4.43	52.73	56.29,3.85	60.14	0.318867	0.0610105	-0.0965122	0.901134
ENSRNA050013667|ENSRNA050013667|chrMt|+	52	449401	chrMt:449353-449565	36.68,4.78	41.46	39.53,2.27	41.8	20.75,2.15	22.9	74.61,12.72	87.33	22.64,5.52	28.16	27.28,2.27	29.56	0.443486	0.0547476	0.0837455	0.938184
ENSRNA050013668|ENSRNA050013668|chrMt|+	16.9	368314	chrMt:368266-368478	18.77,2.39	21.16	21.24,2.28	23.52	NA	NA	40.48,8.75	49.23	NA	NA	NA	NA	NA	NA	NA	NA
ENSRNA050013669|ENSRNA050013669|chrMt|-	8.5	85189	chrMt:84834-85281	NA	NA	21.71,2.01	23.71	NA	NA	33.74,5.29	39.03	NA	NA	NA	NA	NA	NA	NA	NA
ENSRNA050013670|ENSRNA050013670|chrMt|+	68.8	444875	chrMt:444828-445054	57.53,5.33	62.86	53.13,2.77	55.9	39.35,3.94	43.29	59.17,1.16	60.33	38.24,4.54	42.78	38.24,2.72	40.96	0.748904	0.0158542	-0.0316869	0.985314
EPlORYSAT000373608|EPlORYSAT000373608|chrMt|+	2403.4	3.80345e+23	chrMt:380118-383623	0.00,48.09,0.00,87.68,72.12	207.89	0.00,15.97,27.89,53.16,52.42	149.43	1.74,74.92,1.36,48.93,59.34	186.31	1.64,42.34,11.58,152.18,101.73	309.46	0.00,84.76,3.36,156.82,116.05	360.99	0.00,47.93,12.15,20.11,65.96	146.16	0.288966	0.0631439	0.0622192	0.882065
EPlORYSAT000373647|EPlORYSAT000373647|chrMt|-	5498	283881283041	chrMt:282911-284461	0.00,99.23,60.54	159.77	3.26,76.46,52.03	131.75	5.99,61.73,55.25	122.97	0.00,155.63,155.74	311.38	0.00,180.39,99.28	279.67	0.00,67.55,57.06	124.61	0.325711	0.031196	0.106649	0.905957
EPlORYSAT000373783|EPlORYSAT000373783|chrPt|+	427.2	518385204553073	chrPt:51219-53193	0.00,33.22,34.27,9.64	77.13	0.00,20.83,16.95,16.75	54.53	0.00,17.56,19.79,11.36	48.71	0.00,32.67,35.55,11.51	79.73	0.00,54.03,37.58,22.26	113.87	0.00,20.69,32.08,21.01	73.78	0.942786	0.00462088	-0.00492652	0.998365
EPlORYSAT000373811|EPlORYSAT000373811|chrPt|-	639503	118429	chrPt:118317-119905	1757.34,528.81	2286.15	1044.05,290.78	1334.83	1181.63,378.24	1559.87	2489.00,724.66	3213.66	3972.35,1145.99	5118.35	1394.83,331.86	1726.69	0.321025	0.0122375	-0.0139233	0.90358
EPlORYSAT000373839|EPlORYSAT000373839|chrPt|-	662228	122488	chrPt:122362-123819	1555.06,401.24	1956.3	1132.86,340.02	1472.88	1114.29,415.20	1529.49	2505.14,589.16	3094.3	2975.49,972.57	3948.05	1247.01,409.42	1656.43	0.60926	0.00661931	-0.00757544	0.976107
EPlORYSAT000373845|EPlORYSAT000373845|chrPt|-	13.5	116844	chrPt:116606-116926	NA	NA	NA	NA	NA	NA	NA	NA	37.93,6.63	44.56	23.38,3.01	26.39	NA	NA	NA	NA
EPlORYSAT000373849|EPlORYSAT000373849|chrPt|+	639092	92626	chrPt:91299-92757	1537.80,399.27	1937.07	1129.76,335.11	1464.86	1077.03,411.64	1488.67	2506.55,552.63	3059.18	2942.99,946.49	3889.48	1271.86,420.60	1692.46	0.348244	0.0121697	-0.0139665	0.915187
EPlORYSAT000373852|EPlORYSAT000373852|chrPt|+	611089	96687	chrPt:95213-96799	1771.41,497.77	2269.18	1043.19,286.00	1329.18	1194.17,367.25	1561.42	2594.54,677.48	3272.02	3959.17,1094.80	5053.97	1382.91,335.78	1718.69	0.278005	0.0132067	-0.0152381	0.877155
EPlORYSAT000373854|EPlORYSAT000373854|chrPt|-	9.3	17892	chrPt:17789-18129	NA	NA	NA	NA	NA	NA	NA	NA	NA	NA	NA	NA	NA	NA	NA	NA
EPlORYSAT000373859|EPlORYSAT000373859|chrPt|+	98.9	45504	chrPt:44438-45579	NA	NA	NA	NA	NA	NA	NA	NA	7.18,15.18	22.37	9.23,15.65	24.89	NA	NA	NA	NA
EPlORYSAT000373867|EPlORYSAT000373867|chrPt|-	5533.6	64238	chrPt:64173-64303	223.93,222.67	446.6	303.85,306.26	610.11	176.46,194.94	371.4	311.72,298.91	610.63	229.78,246.99	476.77	228.40,216.89	445.29	0.772888	0.00919217	-0.00918652	0.989113
EPlORYSAT000373870|EPlORYSAT000373870|chrPt|+	11.3	98268	chrPt:98192-98511	NA	NA	NA	NA	NA	NA	NA	NA	46.29,3.52	49.81	21.58,4.55	26.13	NA	NA	NA	NA
Os01g0100100|Os01g0100100|chr1|+	1480.2	10686	chr1:10504-10815	136.47,98.02	234.5	159.18,77.46	236.64	129.87,78.60	208.48	145.04,90.10	235.14	105.35,92.61	197.96	173.23,97.37	270.6	0.594487	0.0241435	0.0247911	0.974708
Os01g0100500|Os01g0100500|chr1|+	502.3	1992620145	chr1:19734-20315	63.71,112.46,57.16	233.33	63.67,66.07,58.83	188.58	70.23,85.80,50.30	206.32	74.54,84.35,42.82	201.71	44.75,96.51,30.71	171.97	19.12,109.12,56.71	184.95	0.63152	0.0983378	0.0323515	0.977235
Os01g0100700|Os01g0100700|chr1|+	3258.5	28518	chr1:28365-28617	244.23,121.39	365.61	217.97,129.60	347.57	223.04,97.54	320.58	263.68,130.83	394.51	182.31,79.43	261.74	231.76,111.04	342.8	0.667035	0.0155391	-0.0165273	0.981077
Os01g0100800|Os01g0100800|chr1|+	518.6	34293	chr1:33975-34483	79.60,38.47	118.07	109.84,35.20	145.05	107.74,32.97	140.71	90.62,38.77	129.39	83.69,34.87	118.56	97.36,35.16	132.52	0.691969	0.021884	0.024503	0.982012
Os01g0100900|Os01g0100900|chr1|+	2754.7	4097041080	chr1:40885-41177	221.76,197.70,116.83	536.29	276.51,198.44,122.81	597.76	175.79,180.21,145.87	501.87	177.24,193.32,117.52	488.08	179.00,208.13,101.96	489.09	275.57,197.78,134.78	608.14	0.97803	0.0256821	0.00186403	0.999136
Os01g0101600|Os01g0101600|chr1|+	515.5	7.74058e+29	chr1:77333-79228	113.21,84.05,39.15,7.77,2.96,2.89,13.10	263.13	238.86,66.86,52.25,0.00,7.86,1.63,25.94	393.4	130.60,88.81,29.51,0.00,6.14,8.57,9.81	273.45	90.53,52.09,30.82,0.00,0.00,12.25,16.01	201.7	165.51,28.11,49.17,1.15,5.55,6.24,5.64	261.37	109.69,47.09,28.17,0.00,0.00,11.38,16.91	213.24	0.446523	0.0862448	0.0460022	0.938489
Os01g0101700|Os01g0101700|chr1|+	191.1	84089	chr1:83724-84288	60.88,25.95	86.83	65.17,24.10	89.27	45.72,21.46	67.17	62.29,9.39	71.68	52.12,15.48	67.6	58.52,7.14	65.66	0.0465635	0.137749	-0.162826	0.513544
Os01g0102300|Os01g0102300|chr1|+	158673	135246	chr1:134912-135464	1922.05,945.60	2867.65	1919.85,942.55	2862.4	1890.40,917.41	2807.81	2061.01,920.10	2981.1	1668.33,856.64	2524.97	1699.27,889.37	2588.64	0.951881	0.00076183	0.000810445	0.998644
Os01g0102400|Os01g0102400|chr1|+	14.4	1.40507e+17	chr1:140120-141555	NA	NA	7.74,0.00,11.19,2.03	20.95	7.14,6.61,5.05,6.27	25.07	9.18,3.12,10.52,0.58	23.39	NA	NA	NA	NA	NA	NA	NA	NA
Os01g0102500|Os01g0102500|chr1|+	110	144026144188	chr1:143817-144494	19.93,53.08,18.43	91.44	0.00,75.52,8.46	83.98	8.33,47.53,13.23	69.09	0.00,51.89,11.20	63.08	10.60,35.18,9.52	55.3	8.93,33.27,8.42	50.62	0.927433	0.00833257	0.00944645	0.998016
Os01g0102600|Os01g0102600|chr1|+	11584	1.47575e+17	chr1:147507-147833	359.51,520.46,549.13,302.95	1732.05	353.13,489.42,448.21,246.96	1537.72	369.18,420.14,362.93,191.72	1343.97	276.10,458.79,372.94,224.87	1332.7	359.38,514.47,480.44,246.62	1600.9	455.87,684.82,539.64,311.80	1992.12	0.942876	0.0266673	2.81e-05	0.998365
Os01g0102700|Os01g0102700|chr1|+	2221	150263150371	chr1:150152-150515	119.25,218.68,140.04	477.96	156.28,232.76,153.97	543.01	91.46,191.11,128.19	410.77	116.71,221.69,135.84	474.24	127.12,183.22,84.48	394.83	97.35,240.19,115.32	452.86	0.374997	0.0409825	-0.0328883	0.924687
Os01g0102800|Os01g0102800|chr1|+	112.2	156342	chr1:155543-156473	38.60,14.96	53.56	34.74,23.76	58.49	47.15,11.16	58.31	37.45,6.74	44.2	29.02,15.53	44.55	29.20,16.01	45.21	0.938535	0.00699627	-0.00765617	0.998016
Os01g0103400|Os01g0103400|chr1|-	2012.9	185602185456	chr1:185092-185828	16.79,96.75,40.85	154.4	12.96,82.14,34.93	130.02	0.66,93.29,51.21	145.15	7.35,138.52,39.61	185.47	0.00,135.09,34.40	169.49	2.76,94.76,46.39	143.9	0.948622	0.104798	-0.0368713	0.998631
Os01g0103600|Os01g0103600|chr1|-	5788.7	186519	chr1:186254-186771	283.73,134.58	418.32	326.51,172.66	499.17	363.70,127.86	491.55	394.02,130.43	524.45	334.58,102.70	437.29	333.39,132.06	465.45	0.0707095	0.0529096	-0.0587801	0.592149
Os01g0103700|Os01g0103700|chr1|+	9.1	1.93619e+23	chr1:193434-195384	11.12,12.36,0.00,3.64,3.40	30.51	17.04,2.39,0.83,2.35,2.39	25	NA	NA	7.50,0.00,11.33,1.38,0.91	21.11	NA	NA	24.30,6.24,1.10,1.47,2.99	36.09	NA	NA	NA	NA
Os01g0103800|Os01g0103800|chr1|+	504	200606	chr1:200253-200724	94.72,36.57	131.3	68.21,37.91	106.12	85.55,36.88	122.42	69.35,36.03	105.38	74.27,41.72	115.99	91.20,45.31	136.51	0.570669	0.0343874	0.0366621	0.964056
Os01g0104000|Os01g0104000|chr1|-	369.7	2.06912e+23	chr1:206137-207029	0.00,0.00,21.87,95.67,40.16	157.69	0.00,0.00,61.91,89.20,28.21	179.32	30.03,52.58,38.28,79.94,23.85	224.67	0.00,0.00,68.58,96.03,19.95	184.56	57.25,15.57,13.42,69.88,31.86	187.98	0.00,0.00,22.39,96.89,38.28	157.56	0.937125	0.0846164	-0.00498565	0.998016
Os01g0104100|Os01g0104100|chr1|+	6468.5	213941214065	chr1:213741-214169	345.38,360.13,194.83	900.33	325.16,322.37,186.57	834.11	266.41,318.21,142.44	727.07	320.96,333.56,161.16	815.68	293.70,347.20,180.15	821.04	330.94,471.49,230.81	1033.24	0.43908	0.0264806	0.0199432	0.935983
Os01g0104350|Os01g0104350|chr1|+	18189.1	225291	chr1:224916-225590	314.63,111.58	426.21	341.77,108.60	450.37	309.47,89.68	399.15	351.16,105.13	456.29	326.98,95.95	422.93	302.69,96.58	399.28	0.730129	0.0100669	-0.011822	0.983679
Os01g0104400|Os01g0104400|chr1|+	74318.8	229132	chr1:228930-229269	1191.23,287.36	1478.59	945.11,285.33	1230.44	1104.41,310.67	1415.07	931.48,253.63	1185.11	976.24,329.00	1305.23	1243.86,412.50	1656.36	0.106136	0.0257865	0.0307734	0.680468
Os01g0104600|Os01g0104600|chr1|-	274.2	249017248832	chr1:248618-249107	64.80,98.06,18.41	181.26	31.96,81.29,15.78	129.04	57.99,56.47,11.41	125.87	58.70,70.34,11.78	140.82	41.54,56.49,9.54	107.56	57.25,53.46,12.88	123.6	0.295044	0.0685901	-0.062183	0.885284
Os01g0104800|Os01g0104800|chr1|+	1084.6	268295	chr1:267880-268468	88.87,88.01	176.88	129.95,102.66	232.61	139.03,77.94	216.97	143.73,83.59	227.32	100.18,84.33	184.51	122.74,91.78	214.52	0.769697	0.01415	-0.0143267	0.988729
Os01g0105400|Os01g0105400|chr1|+	14	292155292351	chr1:292073-292594	0.17,22.76,7.97	30.9	15.77,13.11,3.84	32.73	9.29,17.48,4.51	31.28	19.56,6.78,1.65	27.99	17.50,7.18,4.08	28.76	6.41,15.40,1.58	23.39	0.0452409	0.276567	-0.253216	0.507591
Os01g0105800|Os01g0105800|chr1|-	253.1	307011	chr1:306868-307217	74.23,19.73	93.95	56.05,24.44	80.48	68.38,12.41	80.78	38.91,9.80	48.71	54.54,23.97	78.51	49.56,27.78	77.34	0.264671	0.079216	0.0900978	0.868523
Os01g0105900|Os01g0105900|chr1|-	10735.5	309663	chr1:309549-310070	479.60,226.98	706.57	432.49,251.46	683.96	457.55,113.07	570.62	362.83,124.09	486.92	378.17,130.10	508.27	410.26,140.00	550.26	0.0788119	0.046549	-0.0514094	0.619134
Os01g0106200|Os01g0106200|chr1|+	2495.6	322108	chr1:321928-322274	255.92,53.41	309.34	207.98,59.65	267.63	202.66,44.17	246.83	230.03,52.72	282.75	181.96,53.91	235.87	217.80,48.20	265.99	0.849819	0.00646944	0.00817758	0.99206
Os01g0106400|Os01g0106400|chr1|-	591.3	327381327147	chr1:327066-327500	15.48,7.08,0.85	23.41	20.01,1.60,5.09	26.7	51.29,6.60,0.40	58.29	28.01,7.15,1.37	36.53	104.54,21.07,4.30	129.91	344.22,64.57,5.21	414	0.469987	0.0397427	-0.030933	0.940994
Os01g0106500|Os01g0106500|chr1|-	2194.6	331632	chr1:331385-332345	50.49,59.60	110.09	101.75,55.15	156.9	76.83,63.29	140.12	116.45,66.50	182.96	79.41,29.20	108.61	55.82,63.06	118.88	0.396854	0.0505221	-0.0513235	0.929084
Os01g0106750|Os01g0106750|chr1|+	1265.7	370995	chr1:370861-371166	160.46,34.25	194.7	175.77,51.47	227.24	158.82,47.48	206.29	124.41,35.96	160.37	130.57,35.67	166.24	149.48,39.30	188.77	0.939194	0.00321756	0.00390703	0.998316
Os01g0106800|Os01g0106800|chr1|+	19857.1	374305	chr1:374115-374447	611.30,251.04	862.34	571.03,281.03	852.06	631.37,266.69	898.06	703.18,250.23	953.41	630.78,231.76	862.55	661.19,305.13	966.32	0.287933	0.0228445	-0.0250595	0.882039
Os01g0106900|Os01g0106900|chr1|-	51321	374868	chr1:374746-375148	992.01,616.17	1608.19	1207.39,673.35	1880.74	940.40,474.22	1414.62	988.06,426.94	1415	855.82,401.44	1257.25	978.39,419.29	1397.68	0.00218738	0.0531297	-0.0560148	0.0991971
Os01g0107000|Os01g0107000|chr1|-	28810.4	383416	chr1:383260-383864	426.54,237.09	663.63	424.23,140.22	564.44	359.67,138.60	498.26	372.25,191.34	563.59	367.59,133.44	501.03	382.49,167.04	549.53	0.831733	0.00584849	0.00636754	0.991039
Os01g0107400|Os01g0107400|chr1|-	600.9	392450392270	chr1:392089-392578	24.10,106.98,39.97	171.05	60.76,89.42,60.83	211.01	104.23,92.48,30.98	227.68	67.70,119.18,42.21	229.09	38.77,113.93,41.98	194.68	14.63,93.36,60.16	168.15	0.0560592	0.105522	0.0953157	0.540072
Os01g0107700|Os01g0107700|chr1|+	25.8	415630	chr1:414815-415837	NA	NA	NA	NA	NA	NA	NA	NA	NA	NA	NA	NA	NA	NA	NA	NA
Os01g0107900|Os01g0107900|chr1|-	29224.6	416405	chr1:416267-416767	654.91,391.17	1046.08	630.56,376.51	1007.07	644.75,253.30	898.05	518.85,308.12	826.97	548.61,286.13	834.75	688.20,343.86	1032.06	0.916716	0.00229752	0.00241069	0.998016
Os01g0108000|Os01g0108000|chr1|+	279.3	4.31027e+17	chr1:430926-431544	104.94,23.03,16.39,19.32	163.68	126.37,32.94,18.41,6.22	183.94	92.90,36.30,13.37,12.34	154.9	156.79,19.16,15.90,14.47	206.32	87.16,28.68,12.25,7.05	135.14	126.06,36.69,19.03,5.97	187.75	0.268665	0.0540187	-0.0528534	0.869991
Os01g0108200|Os01g0108200|chr1|+	787.4	449117	chr1:448851-449249	135.39,65.66	201.05	146.75,71.30	218.05	118.93,49.16	168.09	104.25,69.61	173.86	112.92,50.34	163.25	111.13,64.98	176.11	0.380872	0.0433585	0.0457541	0.927338
Os01g0108600|Os01g0108600|chr1|+	12877	480893	chr1:480470-481077	583.20,231.90	815.1	428.18,216.25	644.43	502.38,149.85	652.23	428.77,142.94	571.71	509.25,189.39	698.64	465.42,207.20	672.61	0.822327	0.00549298	-0.006108	0.991039
Os01g0109000|Os01g0109000|chr1|-	262.5	495992495798	chr1:495738-496291	42.98,10.91,4.61	58.5	81.41,18.63,3.86	103.9	64.88,13.76,2.58	81.23	69.55,9.05,8.28	86.88	42.44,5.68,7.37	55.5	36.99,9.57,3.65	50.21	0.554227	0.0548606	0.0217772	0.962107
Os01g0109366|Os01g0109366|chr1|+	559.5	509064	chr1:508687-509192	33.90,22.42	56.33	38.05,17.67	55.72	82.88,54.83	137.72	NA	NA	79.39,30.03	109.43	26.08,23.96	50.04	NA	NA	NA	NA
Os01g0109432|Os01g0109432|chr1|-	104.7	509369	chr1:509205-509803	29.83,3.79	33.62	NA	NA	34.04,7.41	41.45	12.84,8.64	21.47	34.29,7.24	41.53	18.65,5.98	24.64	NA	NA	NA	NA
Os01g0109500|Os01g0109500|chr1|+	19	511822512110	chr1:511762-512218	9.66,9.61,2.69	21.95	8.51,12.88,2.50	23.89	16.35,9.76,4.36	30.47	13.92,13.14,4.09	31.15	10.19,12.34,6.66	29.18	0.32,17.61,9.54	27.47	0.147813	0.174092	0.19469	0.745683
Os01g0109700|Os01g0109700|chr1|-	7019.8	514054	chr1:513920-514458	423.67,161.52	585.19	448.53,179.83	628.36	376.03,137.96	513.99	336.33,116.32	452.65	303.66,153.39	457.05	369.74,160.45	530.19	0.446379	0.0212927	0.0234346	0.938489
Os01g0109750|Os01g0109750|chr1|-	393.3	525033524830	chr1:524720-525310	58.42,104.76,41.48	204.67	54.25,90.50,44.83	189.58	66.86,69.72,43.26	179.84	52.47,99.88,45.57	197.92	48.99,95.01,42.62	186.62	45.40,77.49,42.80	165.68	0.434297	0.0458199	0.045618	0.934205
Os01g0110100|Os01g0110100|chr1|+	18.8	543245	chr1:542975-543359	9.27,10.90	20.17	15.99,8.47	24.46	18.37,9.51	27.88	NA	NA	NA	NA	NA	NA	NA	NA	NA	NA
Os01g0110400|Os01g0110400|chr1|+	1133.8	552481	chr1:552333-552588	121.69,79.07	200.76	108.53,67.04	175.57	151.80,75.23	227.02	111.58,82.20	193.78	108.94,70.15	179.09	139.60,65.30	204.9	0.839601	0.00986133	0.0102007	0.991283
Os01g0110700|Os01g0110700|chr1|-	12.6	562785	chr1:562245-563131	NA	NA	NA	NA	NA	NA	NA	NA	NA	NA	NA	NA	NA	NA	NA	NA
Os01g0110800|Os01g0110800|chr1|-	39.5	576926576624	chr1:576525-577482	NA	NA	NA	NA	11.72,8.34,4.98	25.03	NA	NA	NA	NA	5.04,14.93,3.64	23.61	NA	NA	NA	NA
Os01g0111100|Os01g0111100|chr1|-	2933.2	586729586559	chr1:586446-586787	92.48,211.72,170.40	474.6	146.74,162.93,103.41	413.08	186.40,228.57,124.73	539.7	106.11,137.41,98.77	342.29	140.84,244.48,148.97	534.29	137.28,251.31,163.08	551.67	0.441268	0.0291612	0.0274909	0.938184
Os01g0111200|Os01g0111200|chr1|+	6834.4	593613	chr1:593116-593722	181.26,81.97	263.23	190.94,100.65	291.6	187.31,121.45	308.77	197.58,90.37	287.96	181.32,107.66	288.98	177.90,106.26	284.16	0.974507	0.00127366	0.00133278	0.999136
Os01g0111300|Os01g0111300|chr1|+	74.6	597144597749	chr1:597009-597807	34.12,8.33,1.97	44.42	19.43,9.11,9.32	37.86	29.94,13.27,11.10	54.31	25.24,8.56,5.51	39.31	29.13,7.66,10.41	47.21	35.12,4.47,3.57	43.16	0.562072	0.0788912	-0.0804255	0.963428
Os01g0111400|Os01g0111400|chr1|+	109.1	601020601294	chr1:600306-601486	0.04,38.04,16.38	54.46	8.37,37.11,17.36	62.85	3.94,46.25,10.49	60.67	18.00,15.32,23.26	56.58	5.10,20.53,18.29	43.91	7.82,16.39,29.26	53.47	0.522502	0.342812	0.015517	0.953061
Os01g0111700|Os01g0111700|chr1|-	794.9	6.2128e+17	chr1:620829-621516	0.00,36.13,31.36,15.60	83.09	0.00,20.95,30.56,18.79	70.3	0.00,85.27,35.80,22.18	143.25	0.00,44.52,15.85,7.48	67.85	0.00,10.18,9.65,9.18	29.02	0.00,30.91,22.10,8.42	61.43	0.471646	0.0609682	-0.0595198	0.940994
Os01g0111800|Os01g0111800|chr1|+	478	624426	chr1:624123-624636	29.87,23.25	53.12	47.92,25.79	73.71	116.28,38.49	154.77	61.99,25.06	87.05	73.71,33.69	107.4	43.16,17.68	60.84	0.868134	0.011446	-0.0124109	0.994399
Os01g0112201|Os01g0112201|chr1|+	34.9	6.38276e+17	chr1:637962-638894	4.14,19.27,17.01,4.12	44.53	2.68,17.48,12.89,3.57	36.63	4.50,11.51,14.58,5.16	35.75	31.91,10.79,16.91,5.88	65.5	8.55,6.16,6.27,4.53	25.5	8.04,19.95,6.23,6.42	40.63	0.0640176	0.289538	-0.248715	0.566376
Os01g0112300|Os01g0112300|chr1|-	441.5	640833	chr1:640586-641192	116.86,21.84	138.7	137.78,25.96	163.74	136.47,15.16	151.63	121.35,18.15	139.49	103.49,21.10	124.59	115.14,22.81	137.95	0.707692	0.0157057	0.0221962	0.982012
Os01g0112500|Os01g0112500|chr1|-	879.1	648524648305	chr1:648197-649131	48.97,103.97,59.56	212.5	78.42,133.15,58.93	270.5	66.38,137.66,36.35	240.39	77.27,151.01,57.09	285.38	43.94,143.22,49.62	236.78	63.17,94.83,54.06	212.06	0.728842	0.0167367	0.0178303	0.983679
Os01g0113650|Os01g0113650|chr1|+	32.1	739418740600	chr1:738908-740867	NA	NA	NA	NA	NA	NA	13.62,7.31,3.01	23.94	NA	NA	NA	NA	NA	NA	NA	NA
Os01g0114300|Os01g0114300|chr1|+	3672.6	773223773602	chr1:772470-773828	15.70,173.62,48.59	237.91	0.00,181.83,51.86	233.69	6.18,168.85,31.63	206.65	67.80,149.39,61.67	278.87	48.92,133.89,41.59	224.39	0.00,156.64,57.45	214.1	0.0453712	0.15975	-0.135665	0.50797
Os01g0115100|Os01g0115100|chr1|-	15.2	804265804187	chr1:804082-804333	9.50,10.36,8.47	28.33	12.77,12.92,10.84	36.53	0.00,15.25,10.55	25.8	11.86,9.64,6.40	27.9	13.70,15.57,6.73	36	13.86,11.37,5.32	30.55	0.117744	0.171721	-0.19609	0.702132
Os01g0115900|Os01g0115900|chr1|+	271.8	869237	chr1:869182-869297	46.26,38.90	85.16	79.52,83.33	162.85	67.24,63.81	131.05	96.69,63.48	160.17	38.75,34.20	72.94	48.98,37.17	86.15	0.296704	0.0684232	-0.0683966	0.886203
Os01g0116600|Os01g0116600|chr1|-	452.9	930086929967	chr1:929885-930241	29.91,64.00,76.57	170.47	81.87,73.00,83.39	238.27	101.36,72.66,62.33	236.35	37.71,74.98,73.03	185.72	64.69,93.02,61.71	219.43	64.98,67.45,73.27	205.7	0.504858	0.0604439	0.0394431	0.952161
Os01g0117900|Os01g0117900|chr1|+	40.8	10119941012333	chr1:1011937-1012386	36.18,5.14,7.87	49.19	36.21,6.68,5.95	48.84	NA	NA	26.32,6.57,0.00	32.89	41.33,7.19,5.58	54.11	18.30,9.49,6.33	34.12	NA	NA	NA	NA
Os01g0118000|Os01g0118000|chr1|+	828.1	1019251	chr1:1018968-1019484	96.05,72.31	168.36	102.93,73.73	176.65	129.37,73.10	202.46	75.46,69.42	144.88	83.84,59.76	143.6	129.42,53.28	182.7	0.806587	0.0130225	-0.0132865	0.990775
Os01g0118100|Os01g0118100|chr1|+	1127.7	1029933	chr1:1029243-1030113	167.27,89.01	256.28	188.81,69.52	258.33	146.39,60.68	207.07	131.92,44.40	176.32	136.18,62.58	198.76	129.11,101.88	230.99	0.359583	0.0408641	0.0435486	0.920606
Os01g0118400|Os01g0118400|chr1|-	99.4	10574851057299	chr1:1057173-1058574	5.76,20.87,10.43	37.06	19.19,6.93,4.27	30.39	9.96,13.96,7.29	31.21	14.46,9.79,1.65	25.91	2.57,17.43,6.11	26.11	9.00,11.10,1.73	21.83	0.623802	0.0956881	-0.0499683	0.977021
Os01g0118700|Os01g0118700|chr1|-	776	1072436	chr1:1072236-1073647	50.21,23.88	74.08	89.03,23.06	112.09	116.08,28.36	144.44	78.93,17.36	96.29	91.14,21.39	112.53	58.85,26.22	85.08	0.908163	0.00668481	-0.00799527	0.997781
Os01g0119500|Os01g0119500|chr1|+	103.9	1106513	chr1:1106419-1106632	38.88,7.43	46.3	48.50,8.80	57.3	38.10,4.28	42.38	50.85,17.32	68.17	48.36,16.42	64.78	38.68,15.57	54.25	0.114283	0.122919	0.149851	0.694716
Os01g0120300|Os01g0120300|chr1|-	7075.4	11461491145957	chr1:1145838-1146320	260.29,408.46,222.89	891.64	321.28,348.32,191.83	861.43	316.47,362.73,160.84	840.03	242.71,292.61,115.19	650.51	313.25,287.55,127.88	728.68	295.53,375.98,181.05	852.57	0.0691728	0.0352169	-0.044061	0.590245
Os01g0120400|Os01g0120400|chr1|-	527.3	11556011155446	chr1:1155326-1155685	69.14,78.61,37.27	185.02	38.67,103.92,29.70	172.29	62.62,91.89,28.44	182.95	64.96,85.42,24.34	174.72	57.92,65.47,25.82	149.21	58.62,63.70,41.75	164.07	0.558232	0.068207	-0.0369051	0.962971
Os01g0120500|Os01g0120500|chr1|-	732.1	1.16043e+20	chr1:1160161-1160657	139.42,64.41,95.71,39.95	339.49	120.28,79.04,73.75,37.78	310.84	74.65,71.43,88.89,41.83	276.81	123.32,84.39,68.90,42.25	318.86	85.14,53.46,79.21,55.19	273.01	136.46,32.52,92.56,71.71	333.24	0.384834	0.0661044	0.0399532	0.928309
Os01g0120600|Os01g0120600|chr1|+	99.9	11679021168135	chr1:1167809-1168332	5.37,41.54,12.21	59.12	15.24,36.28,17.24	68.76	9.32,48.96,9.93	68.21	0.00,44.17,21.02	65.19	7.18,35.79,13.22	56.18	20.74,27.83,9.05	57.62	0.729498	0.0443611	0.0280775	0.983679
Os01g0120700|Os01g0120700|chr1|-	49465	11688711168756	chr1:1168646-1170491	102.38,143.66,111.02	357.06	73.08,233.69,78.76	385.53	155.89,168.00,82.19	406.07	168.93,146.84,77.59	393.35	115.62,174.67,69.53	359.83	93.89,149.87,63.78	307.54	0.0476791	0.0683125	-0.0732785	0.518322
Os01g0120800|Os01g0120800|chr1|-	2924.2	1172108	chr1:1171901-1172687	196.56,120.14	316.69	249.93,134.00	383.92	244.09,108.78	352.87	278.83,123.02	401.85	174.67,102.97	277.64	152.11,144.47	296.58	0.343004	0.0350527	0.0364569	0.910735
Os01g0121100|Os01g0121100|chr1|+	2349	1186498	chr1:1186261-1186648	224.61,124.18	348.79	260.69,132.59	393.29	220.01,134.57	354.58	215.22,119.32	334.55	199.18,127.82	327	172.49,138.20	310.69	0.285051	0.0394961	0.0407087	0.880561
Os01g0121200|Os01g0121200|chr1|-	21.8	1186923	chr1:1186666-1187242	NA	NA	20.76,4.24	25	NA	NA	13.42,6.87	20.29	NA	NA	NA	NA	NA	NA	NA	NA
Os01g0121600|Os01g0121600|chr1|-	524.1	1223299	chr1:1223098-1223887	79.76,9.99	89.75	84.28,13.05	97.33	67.39,7.13	74.52	44.84,15.82	60.66	59.19,14.21	73.4	65.24,15.02	80.26	0.10316	0.094871	0.129392	0.6731
Os01g0121700|Os01g0121700|chr1|-	1277.6	12241611224003	chr1:1223889-1224326	169.32,72.23,133.36	374.91	176.08,62.98,120.15	359.21	96.11,95.08,91.22	282.42	91.16,89.02,100.38	280.56	129.89,61.22,90.61	281.73	97.79,84.46,111.87	294.12	0.270638	0.0620279	0.0482025	0.871227
Os01g0121800|Os01g0121800|chr1|+	181.3	12363491236619	chr1:1235881-1236895	8.72,61.95,19.57	90.23	25.78,65.79,11.48	103.05	22.45,53.26,9.47	85.19	34.34,28.41,27.25	90	0.00,54.55,18.09	72.64	24.25,48.49,14.47	87.21	0.507437	0.123865	0.0510336	0.953061
Os01g0123700|Os01g0123700|chr1|-	11.7	13342761333752	chr1:1333619-1334447	NA	NA	18.30,13.10,3.07	34.47	NA	NA	NA	NA	NA	NA	NA	NA	NA	NA	NA	NA
Os01g0123900|Os01g0123900|chr1|-	2.00847e+06	13385631338363	chr1:1338246-1339098	4741.98,1227.32,1338.97	7308.26	4322.09,1121.16,1297.31	6740.56	1971.46,606.26,375.38	2953.1	1014.84,251.15,194.61	1460.6	1560.42,383.71,319.86	2263.98	1186.45,320.79,429.74	1936.97	0.211104	0.0153536	-0.0144912	0.825315
Os01g0124000|Os01g0124000|chr1|-	33366.4	13418131341546	chr1:1341366-1342277	172.86,312.30,129.89	615.06	242.46,586.74,336.77	1165.98	39.53,53.14,19.21	111.89	NA	NA	8.80,8.34,10.11	27.25	NA	NA	NA	NA	NA	NA
Os01g0124100|Os01g0124100|chr1|-	27.6	13454621345188	chr1:1345026-1346047	NA	NA	0.98,15.04,7.38	23.4	NA	NA	NA	NA	NA	NA	NA	NA	NA	NA	NA	NA
Os01g0125550|Os01g0125550|chr1|-	19.1	1401855	chr1:1401446-1402460	16.52,3.55	20.07	NA	NA	NA	NA	NA	NA	17.55,4.78	22.33	NA	NA	NA	NA	NA	NA
Os01g0125700|Os01g0125700|chr1|-	122	14114961411097	chr1:1410843-1411924	14.03,35.66,4.94	54.62	0.00,37.26,7.79	45.05	15.69,36.19,2.65	54.53	0.00,42.32,9.39	51.72	9.75,28.01,7.86	45.62	0.00,41.75,11.94	53.69	0.0330078	0.128163	0.216939	0.443042
Os01g0125900|Os01g0125900|chr1|+	866.5	1427518	chr1:1427272-1427982	121.62,43.06	164.68	120.27,40.45	160.72	115.87,43.21	159.09	153.04,37.15	190.2	118.99,28.66	147.65	121.76,43.26	165.02	0.342132	0.0446594	-0.052364	0.910735
Os01g0126200|Os01g0126200|chr1|+	119.7	14453631445540	chr1:1445312-1445598	44.33,32.76,33.00	110.09	60.83,13.36,33.87	108.07	44.95,8.01,42.77	95.73	58.02,12.70,34.68	105.41	57.74,18.71,30.11	106.56	88.44,28.89,62.16	179.49	0.56243	0.0434102	-0.0413641	0.963428
Os01g0126600|Os01g0126600|chr1|+	69.8	14499661450227	chr1:1449860-1450425	18.39,22.60,10.73	51.71	9.52,29.07,11.58	50.18	39.11,31.61,7.91	78.63	3.19,40.34,6.09	49.62	0.50,30.72,8.95	40.17	0.00,24.50,13.79	38.29	0.00200813	0.342451	0.330168	0.0954045
Os01g0127300|Os01g0127300|chr1|-	5015	1504169	chr1:1504010-1504575	321.98,161.20	483.18	335.11,157.84	492.95	289.75,129.70	419.45	285.13,127.43	412.56	233.19,111.43	344.62	338.44,181.71	520.15	0.806071	0.00771339	0.00822464	0.990775
Os01g0127400|Os01g0127400|chr1|+	1186.5	1510847	chr1:1510483-1510985	150.15,60.60	210.75	168.36,52.73	221.09	102.07,34.61	136.68	168.77,42.85	211.61	132.93,44.47	177.39	200.89,81.54	282.43	0.839243	0.00873393	-0.00997828	0.991283
Os01g0127450|Os01g0127450|chr1|+	66.8	1512624	chr1:1512262-1512872	32.30,6.61	38.91	26.63,3.50	30.14	NA	NA	NA	NA	16.78,6.88	23.66	48.61,7.51	56.12	NA	NA	NA	NA
Os01g0127700|Os01g0127700|chr1|+	343.8	1521396	chr1:1521049-1521607	59.28,18.69	77.98	68.24,26.03	94.28	86.81,28.20	115.02	65.79,26.99	92.79	37.43,35.10	72.53	77.33,26.17	103.5	0.264045	0.0744805	0.0820365	0.868474
Os01g0127900|Os01g0127900|chr1|+	19.9	15391781539488	chr1:1538947-1539619	10.91,16.72,12.22	39.84	12.99,16.01,9.34	38.35	17.46,14.26,4.67	36.39	NA	NA	9.20,14.91,4.01	28.12	1.64,9.38,13.54	24.56	NA	NA	NA	NA
Os01g0128200|Os01g0128200|chr1|+	10.9	1.56902e+27	chr1:1568987-1569471	0.00,8.78,16.36,12.70,5.44	43.28	14.18,1.02,12.08,6.33,1.62	35.23	7.48,10.78,5.24,17.78,5.79	47.07	0.00,13.40,9.07,8.20,6.94	37.62	12.91,8.23,11.49,7.47,2.13	42.23	10.35,22.54,17.24,10.10,1.53	61.76	0.247755	0.148055	-0.0985472	0.854851
Os01g0128300|Os01g0128300|chr1|-	61.6	1569778	chr1:1569619-1569880	18.41,10.96	29.37	36.30,13.57	49.86	49.44,16.83	66.26	19.95,10.30	30.25	36.17,8.48	44.65	23.90,11.20	35.1	0.905165	0.0116962	-0.0129095	0.997552
Os01g0128400|Os01g0128400|chr1|-	1506.3	1571755	chr1:1571473-1572178	65.46,97.84	163.3	115.25,108.39	223.64	94.92,100.59	195.51	140.40,78.27	218.67	86.53,72.14	158.67	93.17,94.10	187.28	0.0667076	0.0937148	-0.0937738	0.57834
Os01g0128800|Os01g0128800|chr1|+	2314.4	16054451605603	chr1:1605203-1605732	44.68,266.53,89.42	400.63	84.82,279.01,113.96	477.79	36.83,244.91,88.06	369.81	151.55,183.95,75.34	410.84	27.18,244.86,84.45	356.48	40.07,235.61,68.80	344.48	0.037923	0.0635425	-0.0774026	0.471657
Os01g0130200|Os01g0130200|chr1|-	174.5	1685399	chr1:1685049-1685810	NA	NA	NA	NA	15.60,14.58	30.18	49.37,16.12	65.49	35.29,20.97	56.25	NA	NA	NA	NA	NA	NA
Os01g0130900|Os01g0130900|chr1|-	243.8	17124901712213	chr1:1711932-1712947	0.00,42.24,9.21	51.45	7.76,43.25,10.57	61.58	0.00,54.77,11.90	66.67	20.92,26.44,4.26	51.62	17.94,35.53,8.82	62.29	2.53,37.74,7.71	47.98	0.0109672	0.212484	-0.237262	0.25174
Os01g0131300|Os01g0131300|chr1|+	651838	17393031739523	chr1:1738868-1739754	209.09,1284.25,702.30	2195.64	302.96,1350.97,781.48	2435.42	61.14,1146.11,558.04	1765.29	569.78,1141.10,762.50	2473.39	290.48,1006.78,573.00	1870.26	192.33,1347.93,815.83	2356.09	0.000671379	0.0693872	-0.0498134	0.0477946
Os01g0132000|Os01g0132000|chr1|-	199.2	1760445	chr1:1760203-1760705	17.42,19.80	37.22	101.97,61.76	163.73	NA	NA	NA	NA	NA	NA	NA	NA	NA	NA	NA	NA
Os01g0132500|Os01g0132500|chr1|+	37.4	1782195	chr1:1781949-1782545	20.77,5.76	26.54	16.03,9.20	25.23	NA	NA	28.76,5.16	33.92	27.98,3.63	31.61	NA	NA	NA	NA	NA	NA
Os01g0132700|Os01g0132700|chr1|-	25.3	17880931787954	chr1:1787842-1788183	12.91,19.40,8.06	40.37	8.31,17.31,2.49	28.11	25.31,14.51,3.05	42.87	14.11,13.05,4.89	32.05	12.04,15.70,9.39	37.13	11.75,25.43,7.49	44.67	0.337697	0.0849774	0.109124	0.909513
Os01g0132766|Os01g0132766|chr1|-	363.1	18027481802106	chr1:1801939-1803280	0.00,70.49,21.92	92.4	36.74,60.47,24.87	122.08	41.11,71.78,14.67	127.57	4.27,56.68,17.43	78.38	10.24,51.26,22.97	84.47	6.34,58.43,25.46	90.23	0.0105056	0.145213	0.200318	0.246292
Os01g0132800|Os01g0132800|chr1|-	6637.8	18132421813100	chr1:1812995-1813456	465.53,167.30,79.37	712.21	411.11,150.56,70.83	632.49	340.41,128.26,77.44	546.11	326.26,128.44,99.18	553.88	329.91,144.76,74.16	548.82	510.55,195.57,86.64	792.76	0.262929	0.0281352	0.0314795	0.868248
Os01g0133400|Os01g0133400|chr1|+	1471.5	18488421849054	chr1:1848569-1849103	267.82,58.81,46.19	372.82	276.95,62.11,34.24	373.3	254.79,76.13,41.76	372.68	278.89,65.26,42.62	386.78	260.98,44.60,39.26	344.84	284.73,54.86,37.61	377.2	0.537076	0.0290216	-0.0300093	0.958074
Os01g0133500|Os01g0133500|chr1|+	7.3	18562401856528	chr1:1856034-1856638	NA	NA	NA	NA	NA	NA	NA	NA	NA	NA	NA	NA	NA	NA	NA	NA
Os01g0134200|Os01g0134200|chr1|+	21.9	1.87872e+20	chr1:1878013-1879308	NA	NA	8.55,4.64,2.31,6.03	21.54	NA	NA	NA	NA	NA	NA	1.76,0.44,11.49,7.07	20.76	NA	NA	NA	NA
Os01g0134500|Os01g0134500|chr1|+	506.9	1892025	chr1:1891631-1892237	73.86,54.87	128.73	52.60,39.53	92.13	71.12,43.63	114.75	46.80,29.51	76.31	100.14,42.91	143.05	101.39,58.10	159.49	0.288385	0.0667647	-0.0687957	0.882039
Os01g0134700|Os01g0134700|chr1|+	41	1904733	chr1:1904619-1905240	NA	NA	NA	NA	16.91,6.55	23.46	NA	NA	NA	NA	16.18,4.44	20.62	NA	NA	NA	NA
Os01g0135700|Os01g0135700|chr1|-	670.7	19315491931166	chr1:1931019-1931904	41.36,40.90,22.31	104.57	9.01,38.95,13.45	61.41	44.88,42.91,15.53	103.33	0.91,47.37,24.34	72.61	35.50,45.99,12.48	93.96	0.00,37.20,40.46	77.66	0.00241027	0.204626	0.24423	0.105347
Os01g0135900|Os01g0135900|chr1|+	55541.3	1941591	chr1:1941378-1941683	1051.53,831.57	1883.1	713.42,492.39	1205.82	596.45,403.34	999.79	609.07,507.04	1116.1	748.80,550.17	1298.97	778.05,581.09	1359.14	0.54808	0.0116194	0.0117323	0.960069
Os01g0136300|Os01g0136300|chr1|-	267	1.95555e+20	chr1:1955173-1955914	0.00,39.21,30.39,13.97	83.58	0.00,33.61,26.97,28.69	89.27	0.00,35.49,39.59,28.60	103.67	0.00,0.00,19.06,14.78	33.83	4.93,30.37,24.15,14.28	73.73	13.48,16.44,17.49,17.21	64.62	0.56727	0.119839	-0.020431	0.963936
Os01g0136400|Os01g0136400|chr1|-	3296.8	1958115	chr1:1957974-1959041	292.32,101.76	394.08	259.22,112.11	371.34	282.28,79.94	362.22	221.59,99.39	320.98	255.33,91.29	346.63	221.62,131.79	353.41	0.102371	0.055279	0.0610364	0.672081
Os01g0137500|Os01g0137500|chr1|+	111	2014963	chr1:2014791-2015003	19.23,20.75	39.97	29.47,19.50	48.97	19.05,6.66	25.72	38.28,9.86	48.13	18.01,12.74	30.76	22.11,12.84	34.95	0.374026	0.0978085	-0.101859	0.924687
Os01g0137550|Os01g0137550|chr1|-	9	2016183	chr1:2015900-2016431	NA	NA	NA	NA	NA	NA	NA	NA	NA	NA	NA	NA	NA	NA	NA	NA
Os01g0138500|Os01g0138500|chr1|+	64.9	2061986	chr1:2061697-2062349	40.94,7.12	48.05	28.82,4.51	33.33	19.77,4.54	24.31	40.39,23.64	64.02	15.25,7.76	23.02	16.68,11.44	28.13	0.0338733	0.219024	0.247264	0.445489
Os01g0138600|Os01g0138600|chr1|-	191.6	2.06451e+20	chr1:2063624-2064735	0.00,0.00,20.90,6.88	27.78	0.00,0.00,11.84,15.47	27.3	7.58,0.00,10.60,8.24	26.42	0.00,0.00,15.37,9.03	24.4	NA	NA	0.00,0.00,0.00,21.72	21.72	NA	NA	NA	NA
Os01g0138900|Os01g0138900|chr1|-	785.6	2074942	chr1:2074775-2075100	134.43,42.10	176.54	190.74,62.48	253.21	81.72,30.95	112.66	118.65,49.06	167.71	82.98,34.00	116.98	101.07,42.67	143.75	0.379806	0.0436051	0.0488208	0.927338
Os01g0139000|Os01g0139000|chr1|+	9.7	2081423	chr1:2081140-2081541	NA	NA	NA	NA	NA	NA	NA	NA	NA	NA	NA	NA	NA	NA	NA	NA
Os01g0139200|Os01g0139200|chr1|-	11949.4	2084695	chr1:2084489-2085816	308.18,209.98	518.16	336.22,210.49	546.71	380.29,162.44	542.73	372.40,198.32	570.72	319.08,153.26	472.34	305.82,159.51	465.33	0.422609	0.0237649	-0.024882	0.932037
Os01g0139700|Os01g0139700|chr1|-	217.5	21023302102062	chr1:2101951-2102672	6.48,21.07,13.89	41.44	19.19,18.66,6.14	43.99	0.00,15.37,9.15	24.52	12.49,20.83,9.23	42.54	28.89,26.40,11.25	66.55	22.91,28.03,19.67	70.61	0.282813	0.124293	-0.124099	0.879377
Os01g0140500|Os01g0140500|chr1|+	19122.9	2138348	chr1:2138287-2138438	533.55,170.87	704.42	752.20,237.07	989.27	705.81,215.81	921.63	776.13,245.71	1021.84	575.32,197.71	773.03	598.78,182.16	780.94	0.831713	0.00436784	0.00510858	0.991039
Os01g0141100|Os01g0141100|chr1|-	4634.9	22159252215765	chr1:2215653-2216048	176.98,280.20,166.48	623.65	170.81,334.82,117.54	623.16	159.95,339.86,132.73	632.54	207.99,272.44,120.03	600.46	152.01,332.05,129.83	613.9	111.92,307.49,131.44	550.86	0.94176	0.00855885	-0.000995466	0.998365
Os01g0141600|Os01g0141600|chr1|+	3797.6	2250333	chr1:2250094-2250436	247.86,299.19	547.05	222.94,237.34	460.28	251.82,217.57	469.39	207.75,203.35	411.1	219.00,261.03	480.03	229.90,280.94	510.83	0.515845	0.0209646	0.0209758	0.953061
Os01g0141700|Os01g0141700|chr1|-	245.2	22510612250577	chr1:2250516-2251335	22.93,48.21,28.03	99.17	76.49,31.51,19.29	127.29	44.82,27.74,11.26	83.81	25.80,43.32,20.57	89.69	37.78,45.52,12.50	95.79	72.24,33.18,18.40	123.82	0.974058	0.0481586	0.0220651	0.999136
Os01g0141900|Os01g0141900|chr1|+	299.5	2265895	chr1:2265483-2266180	49.55,23.98	73.53	58.89,27.43	86.32	65.98,27.80	93.77	59.56,27.32	86.89	23.58,23.90	47.48	54.67,30.79	85.47	0.421701	0.0607726	0.0639581	0.932037
Os01g0142100|Os01g0142100|chr1|-	11250.7	22665732266456	chr1:2266352-2266904	458.65,422.33,278.56	1159.54	452.05,428.39,277.23	1157.67	392.06,315.16,196.81	904.03	404.61,310.27,219.71	934.58	308.52,283.08,181.15	772.74	463.33,368.64,256.59	1088.56	0.672452	0.0178635	-0.0100421	0.981077
Os01g0142200|Os01g0142200|chr1|+	73.7	22733352273624	chr1:2273302-2273901	21.93,35.10,9.00	66.03	8.43,32.27,7.88	48.58	40.26,35.53,6.94	82.73	13.79,45.43,8.36	67.58	11.70,28.91,9.33	49.94	18.13,30.42,8.99	57.55	0.224504	0.108688	0.109736	0.835377
Os01g0142300|Os01g0142300|chr1|+	194.8	22784972278737	chr1:2278074-2278869	4.89,51.43,29.13	85.45	9.70,62.38,15.27	87.35	27.90,43.64,10.75	82.28	8.44,54.11,10.27	72.83	27.91,41.31,7.87	77.09	33.18,48.24,15.33	96.76	0.0446874	0.115317	-0.156239	0.504435
Os01g0142500|Os01g0142500|chr1|-	686.3	22824982282146	chr1:2282012-2282977	105.60,31.79,19.57	156.96	91.07,40.10,16.43	147.6	124.58,38.75,16.16	179.5	129.13,36.07,9.59	174.79	75.79,37.44,34.09	147.33	122.78,36.49,11.19	170.46	0.978678	0.00525292	-0.000212775	0.999136
Os01g0142600|Os01g0142600|chr1|+	25.8	2292358	chr1:2292239-2292497	NA	NA	NA	NA	NA	NA	25.39,1.71	27.11	NA	NA	NA	NA	NA	NA	NA	NA
Os01g0143100|Os01g0143100|chr1|-	214.1	2.3505e+20	chr1:2349918-2350583	46.74,40.84,61.71,21.34	170.63	0.00,4.71,113.97,30.28	148.96	3.59,55.25,58.59,23.71	141.14	0.00,23.76,73.79,13.82	111.37	0.00,55.85,56.44,12.50	124.79	19.31,27.35,54.91,29.36	130.93	0.772319	0.0725895	0.00863805	0.989113
Os01g0143800|Os01g0143800|chr1|-	45231.5	23748022374657	chr1:2374545-2374923	584.11,795.03,508.50	1887.64	688.31,887.27,545.70	2121.28	576.78,755.01,337.20	1669	495.42,842.03,454.93	1792.38	402.56,589.64,330.56	1322.76	651.96,852.72,503.18	2007.86	0.234847	0.0231378	0.0210111	0.845495
Os01g0143900|Os01g0143900|chr1|-	699.6	2377559	chr1:2377230-2377984	37.22,21.74	58.96	33.80,22.71	56.51	30.54,11.07	41.61	38.08,18.49	56.57	56.15,14.02	70.17	46.42,16.34	62.75	0.264511	0.0956668	-0.103811	0.868523
Os01g0144000|Os01g0144000|chr1|-	309.6	2378977	chr1:2378811-2379354	82.10,31.26	113.36	78.98,31.40	110.38	89.35,28.30	117.66	74.81,33.21	108.02	62.01,25.45	87.46	77.50,19.87	97.37	0.977554	0.00171762	0.00193505	0.999136
Os01g0144100|Os01g0144100|chr1|-	6302.9	2383824	chr1:2383752-2383872	272.54,137.61	410.15	202.15,112.68	314.83	251.66,133.76	385.42	195.72,95.37	291.09	216.53,100.75	317.28	303.25,174.29	477.53	0.892123	0.00476074	-0.00501225	0.997425
Os01g0144340|Os01g0144340|chr1|-	346.6	2391532	chr1:2391289-2391968	63.15,29.60	92.75	75.03,39.58	114.61	72.05,31.19	103.24	54.12,24.25	78.36	53.95,25.27	79.22	69.83,32.91	102.74	0.923596	0.00651217	-0.00695203	0.998016
Os01g0144600|Os01g0144600|chr1|+	744	24055662405792	chr1:2405435-2405940	31.74,147.58,51.16	230.48	85.44,134.38,50.51	270.33	108.02,131.26,30.85	270.13	71.99,135.86,38.63	246.48	62.47,98.68,38.22	199.37	38.50,78.13,61.32	177.95	0.31417	0.0496032	0.0401422	0.896346
Os01g0144700|Os01g0144700|chr1|+	479.2	24077802407915	chr1:2407668-2408051	89.53,58.94,47.04	195.5	77.78,75.20,54.68	207.65	113.27,99.80,50.59	263.65	131.14,77.12,38.27	246.53	104.76,54.96,37.18	196.89	74.68,74.18,43.39	192.24	0.142309	0.0678122	-0.0703893	0.7395
Os01g0144800|Os01g0144800|chr1|+	85.3	2414747	chr1:2414271-2415072	27.75,3.55	31.3	NA	NA	18.69,4.53	23.22	33.12,2.40	35.52	18.27,4.12	22.4	NA	NA	NA	NA	NA	NA
Os01g0145200|Os01g0145200|chr1|+	15.5	2438150	chr1:2438034-2438258	9.01,13.37	22.38	NA	NA	18.70,9.31	28.01	NA	NA	NA	NA	NA	NA	NA	NA	NA	NA
Os01g0147200|Os01g0147200|chr1|+	1188.5	25650962565227	chr1:2564788-2565334	185.89,141.13,83.42	410.45	201.36,138.86,86.98	427.21	224.16,131.24,87.69	443.1	202.03,126.73,85.72	414.47	206.47,120.39,86.39	413.25	173.00,149.77,93.16	415.93	0.688244	0.01178	0.0134931	0.981577
Os01g0147600|Os01g0147600|chr1|-	15.7	2572997	chr1:2572714-2573179	31.18,0.79	31.96	21.11,3.19	24.3	NA	NA	32.72,2.86	35.59	NA	NA	NA	NA	NA	NA	NA	NA
Os01g0147700|Os01g0147700|chr1|-	1108.6	2579901	chr1:2579804-2580144	132.75,69.40	202.15	142.96,109.61	252.57	122.79,76.43	199.22	129.69,79.90	209.59	107.71,50.78	158.49	142.41,54.70	197.1	0.190122	0.062621	-0.0649949	0.807798
Os01g0148000|Os01g0148000|chr1|+	1631.1	2603166	chr1:2602352-2603593	1.72,209.81	211.53	0.00,160.98	160.98	5.81,189.86	195.67	3.18,125.94	129.12	13.88,150.10	163.98	17.88,146.25	164.12	0.00357806	0.0631638	-0.15757	0.130791
Os01g0148050|Os01g0148050|chr1|+	5924.9	2612671	chr1:2612506-2612861	293.98,79.51	373.49	339.69,87.02	426.71	311.94,64.13	376.07	244.95,80.73	325.69	281.71,57.07	338.79	309.12,72.79	381.9	0.860403	0.00516325	0.00646096	0.994138
Os01g0148100|Os01g0148100|chr1|-	313.5	2613805	chr1:2613656-2614004	79.91,19.83	99.74	62.67,36.45	99.13	58.78,15.78	74.56	35.93,21.27	57.2	51.11,20.59	71.7	58.45,36.72	95.17	0.224307	0.0871434	0.0943627	0.835273
Os01g0148400|Os01g0148400|chr1|+	253.3	2637730	chr1:2637436-2638049	73.18,19.72	92.9	95.74,12.72	108.46	88.82,19.49	108.31	68.13,20.26	88.39	68.94,19.70	88.63	63.59,14.27	77.87	0.431101	0.0450638	0.057392	0.933745
Os01g0148500|Os01g0148500|chr1|-	6.8	2641047	chr1:2640958-2641281	NA	NA	NA	NA	NA	NA	NA	NA	NA	NA	NA	NA	NA	NA	NA	NA
Os01g0148700|Os01g0148700|chr1|+	355.4	26553822655493	chr1:2655283-2655638	67.16,87.48,36.37	191.01	75.27,78.90,35.53	189.71	40.48,82.76,37.20	160.44	62.39,87.27,34.55	184.22	78.60,74.70,18.24	171.53	109.68,87.96,31.13	228.77	0.0438273	0.0908452	-0.103138	0.500725
Os01g0149350|Os01g0149350|chr1|-	13	2669456	chr1:2669185-2669787	NA	NA	14.92,5.17	20.09	NA	NA	NA	NA	NA	NA	NA	NA	NA	NA	NA	NA
Os01g0149400|Os01g0149400|chr1|+	159739	2.67477e+20	chr1:2674414-2675324	0.00,759.11,170.08,121.80	1051	0.00,986.45,216.40,170.24	1373.09	249.20,1260.32,239.62,195.81	1944.94	418.14,1025.76,168.22,128.32	1740.43	319.06,961.07,216.20,114.19	1610.53	5.12,1003.17,141.64,157.36	1307.28	3.9e-11	0.102318	-0.129871	2.81e-08
Os01g0149500|Os01g0149500|chr1|-	489.5	2681206	chr1:2681020-2681810	29.96,14.50	44.46	25.86,18.17	44.03	23.98,15.38	39.37	26.13,10.95	37.08	35.39,8.34	43.72	25.21,28.34	53.55	0.835925	0.0213357	-0.0221531	0.991039
Os01g0149700|Os01g0149700|chr1|-	31.4	2.68885e+27	chr1:2687816-2689032	NA	NA	NA	NA	1.80,0.00,0.49,17.40,8.74	28.44	NA	NA	0.00,13.65,0.00,0.00,10.79	24.44	NA	NA	NA	NA	NA	NA
Os01g0149800|Os01g0149800|chr1|-	671785	2.69359e+27	chr1:2693203-2693634	1309.27,2397.59,2336.41,2362.85,1489.85	9895.97	1486.79,2537.01,2155.53,2156.11,1372.26	9707.71	2075.51,3366.79,3023.93,2465.61,1302.77	12234.6	3472.80,4028.22,3523.68,2637.50,1427.42	15089.6	2828.59,3370.19,2756.73,2442.97,1307.17	12705.6	1754.92,2687.91,2630.39,2661.77,1611.77	11346.8	1.55e-22	0.0528127	-0.0623315	2.51e-19
Os01g0149900|Os01g0149900|chr1|-	168.8	2699329	chr1:2699125-2700020	32.27,19.36	51.64	49.11,16.85	65.96	17.83,29.51	47.34	52.24,13.47	65.7	24.05,22.78	46.83	38.49,5.47	43.96	0.148032	0.131891	-0.139747	0.745922
Os01g0150000|Os01g0150000|chr1|-	6995.5	27078122707727	chr1:2707654-2707984	313.31,247.26,119.20	679.76	319.12,283.35,136.86	739.33	355.52,274.72,109.69	739.93	306.45,266.20,117.77	690.42	309.41,289.19,129.36	727.96	356.95,323.04,143.95	823.95	0.45482	0.0237489	0.020161	0.940143
Os01g0150100|Os01g0150100|chr1|+	82.6	27171492717311	chr1:2717045-2717532	35.56,43.37,16.37	95.3	19.45,46.51,22.76	88.71	7.17,43.97,13.52	64.66	9.21,52.58,14.08	75.87	7.18,42.17,14.85	64.2	14.72,33.67,12.57	60.96	0.396071	0.100568	0.0569681	0.929084
Os01g0150200|Os01g0150200|chr1|+	278.4	2720958	chr1:2720778-2721147	62.76,20.60	83.36	69.78,27.70	97.48	52.62,9.35	61.97	52.37,10.94	63.31	80.16,18.44	98.6	59.48,12.60	72.08	0.368447	0.0580191	-0.071341	0.923373
Os01g0151100|Os01g0151100|chr1|+	1787.6	2768312	chr1:2766244-2768438	106.09,39.56	145.64	104.84,42.79	147.63	126.81,35.81	162.61	149.80,30.26	180.06	107.15,47.92	155.07	114.19,49.30	163.49	0.942906	0.00351401	-0.00401501	0.998365
Os01g0151200|Os01g0151200|chr1|+	55924.5	2.77382e+20	chr1:2773746-2774125	1227.88,1065.22,980.83,975.78	4249.71	1123.92,1100.80,925.15,846.89	3996.76	1000.89,863.21,729.66,653.01	3246.77	1186.09,975.23,746.06,653.35	3560.74	1153.95,1021.96,792.71,622.96	3591.59	1336.16,1024.46,989.38,965.77	4315.77	0.00236734	0.0288496	-0.0341632	0.104437
Os01g0151400|Os01g0151400|chr1|+	531	27813702781569	chr1:2781056-2781704	34.13,51.22,25.91	111.26	47.15,40.77,36.66	124.58	52.38,66.07,49.81	168.25	67.17,64.99,27.01	159.17	43.64,73.07,32.90	149.6	67.42,63.10,20.93	151.44	0.0734477	0.102448	-0.0970124	0.602541
Os01g0151500|Os01g0151500|chr1|+	5.5	2790391	chr1:2790215-2790731	NA	NA	NA	NA	NA	NA	NA	NA	NA	NA	NA	NA	NA	NA	NA	NA
Os01g0151600|Os01g0151600|chr1|+	423.6	2795494	chr1:2795158-2795861	98.62,45.83	144.45	88.95,38.10	127.05	55.81,42.46	98.27	93.55,36.01	129.56	44.66,43.72	88.38	58.45,44.61	103.06	0.47348	0.045545	0.0472399	0.940994
Os01g0151700|Os01g0151700|chr1|+	5.3	28034762803552	chr1:2803301-2803701	8.43,9.62,8.85	26.9	NA	NA	NA	NA	NA	NA	NA	NA	NA	NA	NA	NA	NA	NA
Os01g0151900|Os01g0151900|chr1|+	122.9	2.80756e+27	chr1:2805911-2808334	0.00,3.95,16.46,19.01,2.77	42.19	0.00,9.02,0.00,23.43,5.35	37.81	5.72,0.67,1.74,18.38,3.47	29.98	0.00,0.00,21.69,19.74,4.37	45.8	0.00,0.00,3.91,19.62,3.78	27.31	0.00,0.00,5.61,24.61,6.72	36.94	0.1143	0.176048	0.157585	0.694716
Os01g0152000|Os01g0152000|chr1|+	390	2814673	chr1:2814213-2814882	6.28,22.75	29.03	25.44,16.10	41.54	49.84,23.74	73.58	32.41,21.77	54.18	33.59,21.72	55.31	8.30,24.57	32.87	0.666822	0.0438832	0.0440533	0.981077
Os01g0152700|Os01g0152700|chr1|-	44632.9	2838068	chr1:2838041-2838171	426.37,162.55	588.92	488.85,173.66	662.51	618.66,214.72	833.38	495.40,172.98	668.38	510.33,210.34	720.67	452.82,155.17	607.99	0.822387	0.00538498	0.00608557	0.991039
Os01g0152950|Os01g0152950|chr1|-	326.2	2.84861e+20	chr1:2847192-2848849	37.78,32.95,37.52,16.09	124.34	18.50,29.13,48.50,11.53	107.65	46.14,18.25,48.82,20.78	134	64.21,12.35,39.89,14.83	131.29	12.16,40.41,34.99,7.97	95.53	0.00,32.87,34.44,23.68	90.99	0.749519	0.0639708	0.0159233	0.985314
Os01g0152951|Os01g0152951|chr1|+	29.3	2851707	chr1:2851445-2851952	8.14,17.78	25.92	5.46,21.43	26.89	15.27,20.74	36.02	2.89,20.48	23.37	NA	NA	0.00,22.16	22.16	NA	NA	NA	NA
Os01g0153100|Os01g0153100|chr1|-	270046	28579472857487	chr1:2857364-2858128	585.12,672.87,391.59	1649.59	552.44,762.46,377.61	1692.51	577.77,941.93,473.86	1993.56	1216.92,885.60,432.85	2535.37	681.89,769.13,362.69	1813.72	573.25,767.77,385.15	1726.17	3.03e-07	0.085422	-0.0893421	0.000103325
Os01g0153300|Os01g0153300|chr1|+	636287	2.87233e+20	chr1:2872115-2872827	0.00,1001.29,1106.02,316.90	2424.22	0.00,1088.82,1254.05,350.73	2693.6	0.00,1379.03,1777.31,385.49	3541.83	0.00,1267.11,1370.83,344.66	2982.6	0.00,1061.00,1314.27,328.36	2703.63	0.00,1008.33,1158.31,349.65	2516.29	0.862985	0.00921283	0.000120684	0.994138
Os01g0153400|Os01g0153400|chr1|+	2765	2882306	chr1:2882181-2882416	181.31,112.37	293.68	175.08,146.38	321.46	155.14,122.47	277.61	185.50,117.71	303.21	188.13,130.87	319	239.08,130.40	369.48	0.252469	0.0448619	-0.0456602	0.858327
Os01g0154600|Os01g0154600|chr1|+	11.8	29327862932886	chr1:2932646-2932999	9.59,10.89,4.46	24.94	6.04,13.96,4.92	24.92	NA	NA	15.96,13.47,6.09	35.52	17.01,14.30,2.75	34.07	17.66,11.99,4.53	34.18	NA	NA	NA	NA
Os01g0154950|Os01g0154950|chr1|+	37.6	2955501	chr1:2954510-2955624	NA	NA	NA	NA	NA	NA	19.95,2.17	22.11	NA	NA	NA	NA	NA	NA	NA	NA
Os01g0155400|Os01g0155400|chr1|-	1160	2971337	chr1:2971127-2971726	188.05,58.99	247.03	133.31,87.36	220.67	138.99,62.31	201.3	153.94,50.33	204.27	150.73,48.99	199.72	162.48,67.62	230.11	0.263498	0.0486188	-0.0536508	0.868248
Os01g0155500|Os01g0155500|chr1|+	188.4	2.98333e+20	chr1:2983215-2984016	0.00,68.51,13.22,23.04	104.76	0.00,63.04,31.19,8.87	103.1	6.68,64.45,19.80,18.57	109.5	25.80,22.51,25.48,18.74	92.54	0.00,24.31,33.92,12.34	70.57	0.00,30.90,21.01,18.51	70.42	0.211133	0.284756	0.0994332	0.825315
Os01g0155600|Os01g0155600|chr1|-	2076.7	29866352986438	chr1:2986326-2986986	182.09,172.97,138.34	493.39	164.34,222.96,176.45	563.75	206.76,260.69,119.35	586.8	161.00,201.45,126.98	489.43	111.66,169.60,125.61	406.86	146.20,192.25,131.29	469.73	0.33738	0.029877	0.0318042	0.909513
Os01g0157800|Os01g0157800|chr1|-	50.1	3041531	chr1:3041243-3041858	21.03,15.92	36.95	NA	NA	26.94,4.78	31.72	32.41,8.01	40.41	16.60,9.17	25.77	16.06,11.32	27.38	NA	NA	NA	NA
Os01g0157900|Os01g0157900|chr1|+	2661.8	3046973	chr1:3046608-3047129	235.15,122.78	357.93	176.40,121.42	297.81	292.39,95.24	387.63	214.93,87.88	302.81	266.01,92.50	358.51	211.34,122.79	334.13	0.560154	0.0207716	-0.0223486	0.963428
Os01g0158000|Os01g0158000|chr1|+	435.4	3052001	chr1:3051825-3052195	51.42,52.20	103.62	68.02,36.28	104.3	73.75,25.58	99.33	61.13,39.28	100.42	61.45,29.97	91.42	43.98,43.37	87.35	0.644617	0.032167	0.0329907	0.980521
Os01g0158100|Os01g0158100|chr1|-	8492.7	30527403052337	chr1:3052240-3053151	125.44,74.88,140.15	340.47	139.82,75.84,151.46	367.13	139.12,126.81,98.72	364.65	144.02,141.60,80.89	366.5	114.23,82.48,108.55	305.25	73.26,103.18,182.86	359.3	0.408822	0.0585665	0.049952	0.932037
Os01g0158200|Os01g0158200|chr1|+	57.4	3.05681e+20	chr1:3056778-3057197	6.03,15.39,41.16,16.64	79.21	0.00,15.21,49.49,16.68	81.37	20.70,20.84,34.34,4.70	80.57	9.68,9.84,24.40,12.22	56.15	1.26,2.30,26.81,19.50	49.87	5.38,20.37,30.90,7.52	64.17	0.407977	0.0729378	0.0645167	0.931372
Os01g0158400|Os01g0158400|chr1|-	183.8	3058704	chr1:3058473-3059040	27.66,38.09	65.76	37.96,16.10	54.07	61.82,19.24	81.06	37.14,25.95	63.1	50.61,19.57	70.18	43.59,24.55	68.13	0.830951	0.0176625	-0.0184357	0.991039
Os01g0158900|Os01g0158900|chr1|-	406.2	3085777	chr1:3085674-3085988	88.53,43.25	131.78	81.38,47.12	128.5	78.06,31.26	109.32	53.09,62.71	115.8	62.70,40.95	103.65	55.30,58.94	114.24	0.013714	0.158193	0.160973	0.27995
Os01g0159300|Os01g0159300|chr1|-	1589.7	3100441	chr1:3100293-3100634	165.72,109.54	275.25	145.23,84.79	230.02	125.05,75.74	200.79	138.02,63.36	201.38	119.59,72.40	191.99	132.40,122.26	254.66	0.733244	0.0156631	0.0160418	0.983679
Os01g0159400|Os01g0159400|chr1|-	5796.9	3108422	chr1:3108239-3108796	309.17,127.00	436.17	341.51,146.63	488.14	255.51,127.72	383.23	244.38,124.35	368.73	235.00,104.23	339.23	252.38,136.31	388.69	0.435329	0.025781	0.0275568	0.934205
Os01g0159800|Os01g0159800|chr1|+	21.3	3.13001e+20	chr1:3129967-3130720	NA	NA	0.18,17.16,10.47,3.01	30.81	1.69,12.93,34.08,2.86	51.55	18.19,17.56,20.51,9.05	65.31	0.00,9.75,6.71,4.13	20.59	NA	NA	NA	NA	NA	NA
Os01g0160100|Os01g0160100|chr1|-	345.4	3136429	chr1:3136243-3136672	59.64,26.29	85.93	81.42,16.21	97.62	97.97,25.34	123.31	66.90,22.69	89.58	79.98,16.79	96.77	71.69,39.47	111.16	0.463621	0.0442895	0.0516351	0.94099
Os01g0162400|Os01g0162400|chr1|+	66.6	3258335	chr1:3257944-3258412	17.90,6.80	24.71	19.10,11.45	30.55	10.21,11.05	21.27	14.28,12.06	26.34	NA	NA	18.61,8.34	26.95	NA	NA	NA	NA
Os01g0164400|Os01g0164400|chr1|+	325.3	3.32702e+20	chr1:3326826-3327441	115.44,42.53,0.00,24.79	182.75	169.16,33.13,7.61,17.27	227.17	150.26,32.31,0.00,27.51	210.09	128.90,21.95,16.42,19.14	186.4	99.96,34.94,12.05,15.38	162.33	123.67,45.90,12.17,15.44	197.18	0.438893	0.0763145	0.0542796	0.935983
Os01g0164500|Os01g0164500|chr1|-	57.5	33288983328633	chr1:3328541-3329144	20.64,23.71,5.52	49.87	28.37,27.58,6.14	62.09	23.40,7.34,5.73	36.48	18.43,20.90,4.32	43.65	17.23,10.45,6.58	34.27	19.40,20.51,7.88	47.79	0.575052	0.0498123	0.0550262	0.965831
Os01g0164600|Os01g0164600|chr1|-	4201	3333242	chr1:3333176-3333330	207.36,184.03	391.4	199.43,136.67	336.1	185.82,200.00	385.82	189.95,180.98	370.93	205.69,209.42	415.11	264.52,214.92	479.44	0.764876	0.0106279	0.0106212	0.987323
Os01g0164700|Os01g0164700|chr1|+	206.6	3343122	chr1:3342881-3343235	50.83,23.98	74.81	62.40,38.61	101	49.55,46.69	96.24	49.60,28.60	78.2	48.60,17.22	65.81	60.79,23.38	84.16	0.186373	0.09842	-0.102329	0.807367
Os01g0165800|Os01g0165800|chr1|-	141.6	33868813386595	chr1:3386513-3387174	30.88,14.80,2.66	48.34	69.23,11.72,2.95	83.9	58.72,11.01,2.75	72.48	61.60,15.50,0.00	77.1	32.81,5.79,0.97	39.57	25.40,6.64,5.75	37.8	0.976775	0.00267015	0.0010465	0.999136
Os01g0166100|Os01g0166100|chr1|+	459.1	34002463400421	chr1:3400085-3400516	49.26,102.69,40.43	192.38	80.26,80.39,32.88	193.54	50.34,86.00,30.53	166.87	88.99,111.95,22.88	223.82	58.35,75.30,35.28	168.93	75.98,100.41,22.52	198.92	0.143339	0.0520729	-0.0696426	0.740894
Os01g0166300|Os01g0166300|chr1|+	11.1	3403483	chr1:3403351-3403648	27.77,3.25	31.02	33.43,1.74	35.18	60.79,0.00	60.79	NA	NA	38.61,0.85	39.46	45.30,0.97	46.28	NA	NA	NA	NA
Os01g0166700|Os01g0166700|chr1|+	5736.9	3425298	chr1:3425022-3425500	321.93,204.94	526.87	288.41,131.66	420.07	287.96,135.23	423.19	250.88,157.10	407.98	329.66,155.50	485.15	325.97,157.05	483.02	0.921471	0.00309306	-0.00325823	0.998016
Os01g0166800|Os01g0166800|chr1|-	40	34259723425835	chr1:3425676-3426065	25.72,20.96,2.84	49.52	38.71,24.49,5.68	68.89	11.50,26.52,4.52	42.55	30.23,17.43,1.87	49.53	10.19,11.98,6.18	28.34	27.85,18.63,2.51	49	0.625263	0.06853	-0.047356	0.977235
Os01g0167100|Os01g0167100|chr1|+	61.2	3.43312e+34	chr1:3432918-3435765	12.12,0.00,0.00,13.57,17.27,10.22	53.18	46.73,0.00,2.40,1.86,6.65,8.62	66.27	39.54,0.00,0.00,15.91,14.07,15.99	85.52	9.05,11.22,10.81,0.25,7.42,3.00	41.76	10.30,7.24,1.35,0.00,5.01,1.24	25.14	6.16,0.00,0.00,11.75,6.04,6.97	30.92	0.886248	0.304819	0.0140378	0.99634
Os01g0167400|Os01g0167400|chr1|+	831.1	3446278	chr1:3445220-3446495	49.20,20.46	69.66	41.63,22.38	64.01	36.96,42.34	79.3	54.23,19.40	73.63	38.50,16.69	55.19	43.49,13.29	56.79	0.10351	0.133906	-0.141248	0.67362
Os01g0167500|Os01g0167500|chr1|-	208.2	34473093447067	chr1:3446938-3447420	14.80,36.55,30.21	81.57	29.67,72.02,42.89	144.58	63.91,70.56,32.08	166.55	30.38,78.52,32.76	141.66	35.74,48.32,25.07	109.13	24.97,67.22,23.71	115.9	0.841829	0.0730595	0.00297302	0.991283
Os01g0167600|Os01g0167600|chr1|+	22.9	3456138	chr1:3455688-3456413	NA	NA	NA	NA	NA	NA	NA	NA	NA	NA	NA	NA	NA	NA	NA	NA
Os01g0167800|Os01g0167800|chr1|-	16.9	3468086	chr1:3467877-3468351	17.16,3.17	20.33	17.99,5.51	23.5	30.99,2.74	33.72	NA	NA	NA	NA	NA	NA	NA	NA	NA	NA
Os01g0168100|Os01g0168100|chr1|-	1738.8	3479566	chr1:3479417-3480825	118.44,73.14	191.58	123.43,83.06	206.5	120.64,79.39	200.04	106.08,64.88	170.96	136.03,40.81	176.84	157.92,70.63	228.55	0.0682318	0.0879721	-0.09216	0.584909
Os01g0168200|Os01g0168200|chr1|-	841.4	3489662	chr1:3489346-3489876	82.69,72.52	155.21	104.64,85.66	190.3	113.60,69.85	183.45	89.94,35.31	125.24	89.56,45.13	134.69	63.52,49.20	112.73	0.146477	0.0832138	-0.0837611	0.744159
Os01g0168300|Os01g0168300|chr1|-	360.9	3493375	chr1:3493230-3493833	94.09,57.06	151.15	93.94,30.07	124.01	84.43,38.30	122.73	98.55,32.95	131.5	75.43,36.93	112.36	73.43,49.16	122.59	0.869514	0.00960862	0.0102918	0.99455
Os01g0168500|Os01g0168500|chr1|+	305.8	3510210	chr1:3509922-3510440	86.30,27.45	113.75	70.17,32.86	103.02	80.39,19.22	99.61	92.10,19.78	111.88	88.98,28.42	117.4	97.04,28.53	125.57	0.534752	0.0351348	-0.0415004	0.956652
Os01g0168600|Os01g0168600|chr1|+	85.4	35155063515792	chr1:3515091-3515898	26.26,23.39,16.35	66	31.19,28.82,9.77	69.78	29.13,28.89,7.91	65.93	37.23,9.29,10.67	57.19	12.81,11.82,25.13	49.76	4.39,22.06,17.58	44.03	0.0851828	0.184849	0.116618	0.63532
Os01g0168800|Os01g0168800|chr1|-	12.6	3516902	chr1:3516762-3517144	NA	NA	NA	NA	NA	NA	NA	NA	NA	NA	NA	NA	NA	NA	NA	NA
Os01g0169500|Os01g0169500|chr1|-	443.8	35601583559874	chr1:3559737-3560303	62.05,86.59,24.59	173.23	59.30,109.66,53.63	222.59	125.36,73.32,47.71	246.39	39.34,76.35,34.48	150.17	47.31,66.54,35.89	149.74	48.14,79.33,23.57	151.04	0.207529	0.0852555	0.0778438	0.822518
Os01g0169800|Os01g0169800|chr1|-	34.2	3577910	chr1:3577845-3578173	26.80,15.32	42.12	10.26,10.58	20.84	NA	NA	NA	NA	15.73,6.48	22.21	33.96,16.25	50.2	NA	NA	NA	NA
Os01g0169900|Os01g0169900|chr1|-	1914.3	3591952	chr1:3591825-3593313	105.16,68.00	173.16	119.30,71.53	190.83	138.96,61.17	200.13	130.87,63.09	193.96	140.08,49.07	189.15	136.18,58.68	194.86	0.21011	0.0601891	-0.0642322	0.825267
Os01g0170051|Os01g0170051|chr1|+	87.7	3601899	chr1:3600619-3601960	12.79,15.06	27.86	NA	NA	12.04,8.30	20.34	NA	NA	16.19,12.70	28.9	9.95,18.82	28.78	NA	NA	NA	NA
Os01g0170100|Os01g0170100|chr1|+	13.3	36155313615654	chr1:3615469-3615928	15.43,9.31,1.12	25.86	10.71,23.08,2.91	36.7	NA	NA	15.13,12.47,0.88	28.48	9.95,20.10,4.93	34.98	8.95,19.29,4.03	32.26	NA	NA	NA	NA
Os01g0170600|Os01g0170600|chr1|+	59931	3650516	chr1:3650284-3650631	1479.83,786.12	2265.95	1143.78,602.55	1746.33	850.01,405.94	1255.96	1141.75,667.58	1809.33	1058.81,501.01	1559.82	1329.54,700.74	2030.28	0.72698	0.00556115	0.00585507	0.983551
Os01g0170800|Os01g0170800|chr1|+	18.8	3.66409e+20	chr1:3663950-3664861	6.53,6.00,8.41,2.57	23.51	16.40,6.92,16.02,2.62	41.95	7.20,0.00,14.74,2.97	24.9	3.55,11.53,9.66,0.40	25.15	13.06,0.50,12.24,1.35	27.15	17.42,0.00,19.59,3.52	40.53	0.73837	0.0468552	-0.039014	0.983679
Os01g0171000|Os01g0171000|chr1|-	321.2	3667639	chr1:3667455-3668072	52.73,17.36	70.08	60.84,25.16	86	98.51,20.78	119.29	30.90,27.05	57.95	95.04,22.31	117.35	70.35,18.75	89.1	0.664732	0.0277379	0.0323095	0.981077
Os01g0171800|Os01g0171800|chr1|-	357.6	3696266	chr1:3696135-3696500	85.79,44.23	130.02	88.20,42.03	130.23	71.46,43.86	115.32	36.47,14.37	50.84	84.58,36.11	120.68	49.14,33.23	82.38	0.801413	0.0167633	-0.0173638	0.990775
Os01g0172000|Os01g0172000|chr1|-	323.2	3705590	chr1:3705399-3705804	59.05,24.08	83.13	100.39,24.65	125.04	60.42,21.65	82.07	72.69,28.41	101.1	51.80,15.83	67.63	62.23,7.23	69.46	0.678939	0.026401	-0.0311871	0.981077
Os01g0172100|Os01g0172100|chr1|+	374.9	37133963713536	chr1:3713336-3713644	53.60,95.36,61.21	210.17	62.88,57.09,52.46	172.43	43.07,48.52,26.29	117.88	41.83,76.49,62.88	181.21	60.85,72.45,43.46	176.76	91.77,102.25,103.40	297.42	0.436147	0.0403765	0.0380389	0.934705
Os01g0172200|Os01g0172200|chr1|-	60.9	3.71416e+20	chr1:3713758-3714244	0.00,16.71,51.87,17.15	85.72	20.47,1.97,36.31,19.44	78.2	25.87,16.15,22.60,13.26	77.88	19.52,7.15,21.22,10.89	58.78	19.17,17.27,28.49,17.53	82.46	22.95,0.00,29.38,21.98	74.31	0.453546	0.121978	-0.0700907	0.940143
Os01g0172300|Os01g0172300|chr1|-	1360	3720242	chr1:3720113-3720453	143.09,79.90	222.98	124.81,64.99	189.8	146.78,50.19	196.97	115.76,43.78	159.54	113.60,49.64	163.24	146.30,63.86	210.16	0.600911	0.0248115	-0.0268023	0.976107
Os01g0172400|Os01g0172400|chr1|-	20839.1	3724797	chr1:3724609-3725416	717.98,270.67	988.65	734.60,266.65	1001.25	842.88,238.04	1080.92	697.06,256.68	953.75	598.57,242.41	840.98	612.94,216.75	829.69	0.316665	0.0202694	0.0229818	0.898917
Os01g0172800|Os01g0172800|chr1|+	4774.8	37363913736653	chr1:3735961-3736792	50.23,111.41,59.64	221.29	91.66,120.99,53.88	266.54	178.41,184.62,85.03	448.06	79.87,106.15,41.67	227.7	106.18,142.75,63.18	312.11	23.84,118.59,66.62	209.05	0.20052	0.0619653	0.060658	0.816366
Os01g0173100|Os01g0173100|chr1|-	5298.4	37429793742880	chr1:3742769-3743044	209.30,147.36,133.25	489.92	246.49,119.14,129.40	495.03	249.66,163.25,114.58	527.48	262.85,141.56,99.79	504.2	242.25,131.84,101.58	475.67	225.25,154.36,139.81	519.42	0.406117	0.0218588	-0.0264027	0.931372
Os01g0174100|Os01g0174100|chr1|-	859.9	3818263	chr1:3818164-3818753	31.70,24.17	55.87	32.55,9.10	41.65	53.60,31.01	84.61	35.59,9.29	44.88	44.60,17.77	62.38	41.61,18.39	60	0.345704	0.0811858	-0.0873781	0.912573
Os01g0174500|Os01g0174500|chr1|-	101.8	3827179	chr1:3827046-3827616	33.11,11.92	45.03	25.77,10.99	36.76	43.74,13.87	57.62	30.44,10.08	40.52	37.38,10.82	48.2	35.75,9.80	45.55	0.696572	0.0352013	-0.040828	0.982012
Os01g0174700|Os01g0174700|chr1|-	865.6	38358643835706	chr1:3835574-3836451	0.00,34.94,14.12	49.06	0.00,34.26,29.27	63.52	0.00,50.40,22.43	72.83	0.00,48.02,20.85	68.86	0.00,54.65,24.05	78.7	0.00,50.86,20.06	70.92	0.47611	0.0576645	-0.0614112	0.941487
Os01g0175000|Os01g0175000|chr1|-	3534.7	3846522	chr1:3846279-3846727	308.32,93.14	401.46	399.49,116.92	516.41	320.43,95.85	416.27	294.86,86.18	381.03	273.96,103.60	377.56	306.44,96.86	403.29	0.556107	0.0174073	0.020407	0.962107
Os01g0175100|Os01g0175100|chr1|-	1939765	3855334	chr1:3855185-3856033	3288.83,2008.39	5297.22	2815.95,1791.14	4607.08	2719.10,1115.51	3834.62	2278.15,1107.02	3385.17	1962.00,1085.33	3047.34	1998.44,1403.15	3401.59	0.473852	0.0078702	0.00807984	0.940994
Os01g0176300|Os01g0176300|chr1|-	8.1	3926763	chr1:3926500-3926899	27.78,0.00	27.78	21.16,0.97	22.13	25.89,3.17	29.06	22.02,0.00	22.02	NA	NA	32.34,4.59	36.93	NA	NA	NA	NA
Os01g0176700|Os01g0176700|chr1|+	113.9	3955116	chr1:3954356-3955361	32.16,6.20	38.36	17.11,11.46	28.57	32.69,7.57	40.26	35.16,3.88	39.04	25.37,13.16	38.54	22.21,7.79	30	0.963688	0.00455	-0.00538073	0.999136
Os01g0177200|Os01g0177200|chr1|+	963.1	3995223	chr1:3994826-3995343	135.91,74.14	210.06	118.02,70.85	188.87	121.48,58.32	179.8	132.74,58.12	190.86	89.88,75.05	164.93	118.58,74.40	192.98	0.587593	0.0269361	0.0279747	0.970584
Os01g0178000|Os01g0178000|chr1|-	2617	40522814052006	chr1:4051882-4052709	135.96,233.04,166.79	535.79	93.93,312.72,184.34	591	186.25,257.12,120.44	563.8	126.16,285.40,181.53	593.09	80.19,251.59,174.64	506.42	82.95,252.67,174.73	510.35	0.00643846	0.0664457	0.0860351	0.183129
Os01g0178100|Os01g0178100|chr1|+	175.6	40628084063047	chr1:4062727-4063173	40.34,34.64,13.09	88.08	66.62,50.82,14.48	131.92	94.33,42.96,11.56	148.85	89.18,51.86,6.29	147.33	61.55,37.41,10.63	109.59	50.21,19.79,14.41	84.42	0.510472	0.0429592	-0.0439416	0.953061
Os01g0178200|Os01g0178200|chr1|+	45.2	40660854066233	chr1:4065883-4066345	0.00,25.10,10.26	35.36	17.33,23.87,11.73	52.93	0.00,23.75,17.93	41.68	8.43,32.40,11.79	52.63	15.00,5.29,1.67	21.95	4.33,17.97,8.69	30.98	0.135906	0.129615	-0.172789	0.727189
Os01g0178300|Os01g0178300|chr1|-	1515.5	4066496	chr1:4066347-4066698	116.41,30.92	147.33	185.62,61.59	247.21	153.66,46.93	200.59	131.47,39.07	170.54	170.48,45.48	215.96	128.42,38.37	166.8	0.777419	0.0121398	-0.0144482	0.989738
Os01g0178400|Os01g0178400|chr1|-	23.2	40691724068898	chr1:4068557-4069249	NA	NA	9.88,5.07,9.19	24.13	NA	NA	NA	NA	NA	NA	NA	NA	NA	NA	NA	NA
Os01g0178500|Os01g0178500|chr1|-	35.2	40742424074084	chr1:4073812-4074332	8.53,26.78,3.58	38.88	11.17,28.76,8.93	48.86	10.25,18.31,5.09	33.65	11.98,33.90,8.66	54.54	7.67,26.20,3.53	37.4	9.53,8.30,2.84	20.68	0.863886	0.0124193	-0.0197342	0.994138
Os01g0178900|Os01g0178900|chr1|+	66.9	4.10779e+27	chr1:4106828-4109016	NA	NA	0.00,4.37,13.46,10.71,1.51	30.05	0.00,16.20,2.14,5.15,3.86	27.35	0.00,12.62,24.41,5.54,0.60	43.17	0.00,8.54,6.01,2.36,3.71	20.62	NA	NA	NA	NA	NA	NA
Os01g0179200|Os01g0179200|chr1|+	499.9	4122186	chr1:4121922-4122463	102.38,36.67	139.05	135.02,36.83	171.85	138.81,31.12	169.93	113.55,38.35	151.9	100.46,37.79	138.25	91.51,38.03	129.54	0.272494	0.054452	0.0633365	0.873732
Os01g0179300|Os01g0179300|chr1|+	1119.8	41260624126166	chr1:4125815-4126243	74.19,165.07,67.29	306.55	128.98,160.00,38.55	327.52	65.23,164.63,49.47	279.33	76.40,191.16,53.06	320.61	81.05,130.95,33.27	245.26	44.29,187.70,53.24	285.22	0.344582	0.0628643	0.0450038	0.911715
Os01g0179400|Os01g0179400|chr1|+	735.7	4140392	chr1:4140186-4140623	102.39,47.73	150.13	125.06,49.15	174.21	125.78,37.82	163.6	120.58,26.48	147.06	76.02,49.17	125.18	95.44,40.54	135.98	0.869726	0.00855478	0.00948915	0.99455
Os01g0179500|Os01g0179500|chr1|+	656.3	41496194149979	chr1:4149280-4150187	0.00,80.01,59.91	139.92	42.48,58.12,49.52	150.12	48.58,65.78,47.31	161.67	0.00,86.66,47.25	133.92	27.81,82.48,31.03	141.33	32.62,57.42,42.76	132.8	0.969366	0.103835	0.0228632	0.999136
Os01g0179600|Os01g0179600|chr1|-	495.6	4.15446e+20	chr1:4153044-4154674	0.00,36.22,18.68,10.44	65.34	0.00,3.53,38.02,15.56	57.11	0.00,18.52,89.39,20.23	128.15	0.00,36.05,50.87,37.15	124.07	0.00,22.70,42.28,15.24	80.22	0.00,5.99,41.61,19.88	67.47	0.462642	0.0871237	0.00682009	0.94099
Os01g0179800|Os01g0179800|chr1|-	56.2	4.16776e+20	chr1:4167283-4167934	26.70,25.05,15.46,2.63	69.83	32.61,19.18,5.67,1.56	59.03	61.70,36.57,5.69,1.12	105.08	24.93,22.59,5.78,5.94	59.23	21.36,26.54,7.22,0.10	55.21	14.85,41.28,7.43,3.31	66.87	0.0826884	0.182071	0.156091	0.630481
Os01g0180300|Os01g0180300|chr1|-	24271.8	42088504208640	chr1:4208556-4210587	246.93,423.75,280.51	951.18	217.84,388.03,278.14	884.01	275.89,334.19,193.12	803.2	267.67,298.55,174.47	740.69	313.53,360.52,216.87	890.92	225.62,425.64,247.00	898.26	0.0511438	0.0381944	-0.0463301	0.529538
Os01g0180400|Os01g0180400|chr1|-	38.7	4215301	chr1:4215030-4215669	16.50,6.17	22.67	20.07,13.43	33.5	13.48,14.19	27.67	31.88,7.37	39.24	18.13,11.55	29.68	24.39,7.57	31.96	0.241827	0.140466	-0.149155	0.850129
Os01g0180600|Os01g0180600|chr1|-	26.2	42349314234700	chr1:4234576-4235239	0.00,20.01,6.19	26.2	0.00,22.57,6.57	29.14	NA	NA	18.80,9.92,0.00	28.72	0.00,20.84,4.65	25.49	19.09,10.33,2.71	32.13	NA	NA	NA	NA
Os01g0180700|Os01g0180700|chr1|-	66.9	42458474245558	chr1:4245368-4246311	7.02,18.15,8.49	33.66	0.73,26.04,9.61	36.38	0.00,14.20,15.42	29.63	0.00,25.67,7.29	32.96	5.76,9.99,6.72	22.48	0.00,28.81,5.49	34.3	0.450777	0.132597	-0.0761991	0.939432
Os01g0181000|Os01g0181000|chr1|-	232	42732034272907	chr1:4272780-4273371	45.43,78.75,31.88	156.07	13.43,65.41,37.01	115.85	7.17,70.01,23.98	101.16	29.10,49.52,36.89	115.5	21.01,60.06,31.90	112.97	26.61,103.16,41.32	171.09	0.888442	0.0416522	-0.00375435	0.997152
Os01g0181166|Os01g0181166|chr1|-	63.8	42783504278174	chr1:4277987-4278517	5.66,17.20,6.44	29.3	0.00,36.36,9.63	46	0.00,27.18,4.88	32.06	5.40,35.15,9.37	49.92	0.00,21.09,3.54	24.63	0.00,26.22,8.98	35.21	0.944332	0.00429727	0.00811143	0.998459
Os01g0181300|Os01g0181300|chr1|-	18.8	42818624281770	chr1:4281669-4281971	11.40,23.89,6.27	41.56	13.12,14.12,8.23	35.46	14.30,11.17,6.32	31.79	19.81,3.42,7.55	30.78	14.84,13.19,5.39	33.42	14.40,20.64,5.60	40.64	0.472448	0.11112	-0.0826977	0.940994
Os01g0182200|Os01g0182200|chr1|-	4839.9	43139334313808	chr1:4313681-4314126	239.75,263.83,143.88	647.46	200.69,311.84,135.25	647.78	201.46,335.64,157.34	694.44	101.81,258.98,132.51	493.3	245.50,298.90,140.65	685.05	177.83,343.57,160.42	681.83	0.181189	0.0403072	0.0371995	0.800839
Os01g0182400|Os01g0182400|chr1|-	59.6	4322951	chr1:4322733-4323165	26.92,8.49	35.4	26.74,9.05	35.79	NA	NA	34.33,12.34	46.67	11.84,9.93	21.76	36.70,8.41	45.12	NA	NA	NA	NA
Os01g0182500|Os01g0182500|chr1|+	34.9	4.32798e+20	chr1:4327876-4328840	6.73,2.27,15.19,9.65	33.84	26.40,7.04,17.87,7.94	59.24	19.88,2.08,24.64,4.85	51.45	14.16,6.39,17.17,5.06	42.78	0.00,13.70,22.44,6.37	42.51	0.00,8.57,15.16,8.93	32.66	0.122083	0.246699	0.175268	0.708321
Os01g0182600|Os01g0182600|chr1|-	1.19172e+06	4329606	chr1:4329416-4330030	4585.35,2773.58	7358.94	5072.92,2878.29	7951.22	5083.53,2387.90	7471.44	4528.39,2760.82	7289.21	4309.04,2600.66	6909.69	4800.05,2607.35	7407.4	0.0439298	0.0159128	0.0165635	0.500725
Os01g0182700|Os01g0182700|chr1|-	7.1	4.34752e+20	chr1:4347160-4347647	NA	NA	NA	NA	5.54,13.08,8.09,2.45	29.16	NA	NA	13.41,3.39,3.15,3.19	23.14	NA	NA	NA	NA	NA	NA
Os01g0182900|Os01g0182900|chr1|+	1314.6	4393214	chr1:4392293-4393487	117.55,66.35	183.9	155.42,61.71	217.13	155.11,61.91	217.03	118.56,64.90	183.47	132.93,48.44	181.37	132.31,54.88	187.2	0.955057	0.00263462	-0.00285367	0.999136
Os01g0183000|Os01g0183000|chr1|+	23.4	43969514397131	chr1:4396893-4397235	18.39,19.79,7.80	45.99	29.56,18.37,3.40	51.33	3.71,27.70,7.03	38.44	21.34,20.04,5.09	46.47	23.37,13.68,3.00	40.04	11.68,23.88,5.05	40.61	0.510175	0.0630092	-0.0699539	0.953061
Os01g0183100|Os01g0183100|chr1|+	445	4401843	chr1:4400713-4402011	85.05,21.30	106.35	92.46,29.33	121.78	62.59,25.50	88.09	88.78,18.94	107.71	66.21,18.25	84.46	82.60,15.81	98.42	0.311068	0.0583549	-0.0712251	0.892601
Os01g0183600|Os01g0183600|chr1|+	140.7	44230024423134	chr1:4421318-4423216	7.91,8.62,4.34	20.87	1.40,10.75,9.86	22.01	28.20,10.08,5.27	43.55	12.24,5.38,7.07	24.69	15.24,8.55,4.53	28.32	12.40,2.91,6.07	21.37	0.684059	0.114364	-0.0697421	0.981077
Os01g0183633|Os01g0183633|chr1|-	633.6	4424103	chr1:4423812-4424259	107.82,35.45	143.27	101.28,25.24	126.52	77.52,16.48	94	90.63,30.93	121.56	85.08,30.62	115.7	96.01,32.06	128.07	0.416917	0.0441062	0.0520715	0.932037
Os01g0183800|Os01g0183800|chr1|+	2655.9	4437766	chr1:4436618-4437855	194.92,91.67	286.59	214.88,103.59	318.47	222.79,96.01	318.8	214.18,117.38	331.56	191.60,74.66	266.25	195.27,46.51	241.77	0.410633	0.0311516	-0.0339361	0.932037
Os01g0183850|Os01g0183850|chr1|+	7.6	4438530	chr1:4438266-4438990	20.84,3.49	24.33	NA	NA	NA	NA	NA	NA	NA	NA	NA	NA	NA	NA	NA	NA
Os01g0184000|Os01g0184000|chr1|+	60.2	44478554447964	chr1:4447758-4448092	16.40,20.23,7.64	44.28	18.93,32.22,20.27	71.43	21.18,35.98,9.17	66.32	27.94,55.72,19.42	103.08	15.51,23.97,10.25	49.73	9.32,33.57,15.34	58.23	0.565137	0.060413	0.0475282	0.963936
Os01g0184500|Os01g0184500|chr1|-	5557.2	4486393	chr1:4486330-4486450	273.22,112.86	386.08	275.67,136.82	412.49	248.17,107.25	355.42	221.23,96.74	317.97	177.89,70.01	247.9	288.48,127.97	416.45	0.788737	0.00927634	-0.0100412	0.990775
Os01g0184700|Os01g0184700|chr1|+	32.1	4494406	chr1:4494267-4494465	11.92,10.07	22	30.28,18.46	48.73	20.20,13.98	34.18	22.84,6.18	29.02	21.36,12.67	34.03	16.94,14.37	31.31	0.655908	0.0531485	-0.0546708	0.981077
Os01g0184800|Os01g0184800|chr1|-	667.4	4494878	chr1:4494775-4495028	78.15,82.20	160.35	84.60,62.47	147.07	73.37,60.61	133.98	95.47,49.64	145.11	71.18,66.66	137.84	89.20,61.04	150.24	0.337941	0.0556841	-0.0561221	0.909513
Os01g0184900|Os01g0184900|chr1|+	3161.1	45040444504260	chr1:4503870-4504375	58.72,289.89,209.85	558.47	119.58,227.61,151.04	498.23	145.45,324.28,142.22	611.94	65.72,268.73,140.47	474.92	118.97,229.30,167.18	515.45	118.60,259.41,132.92	510.92	0.708551	0.00805001	-0.0115776	0.982012
Os01g0185200|Os01g0185200|chr1|-	2237.6	45146084514532	chr1:4514355-4514701	133.62,156.86,84.28	374.75	179.66,199.36,83.74	462.76	137.16,158.55,76.72	372.43	134.55,175.15,65.16	374.86	137.16,144.84,62.73	344.74	170.40,181.59,68.52	420.5	0.382265	0.0299985	-0.0361266	0.927338
Os01g0185400|Os01g0185400|chr1|+	793.9	4539933	chr1:4539376-4540143	122.56,56.17	178.73	143.59,56.72	200.31	175.30,52.16	227.46	159.58,32.60	192.18	107.36,43.82	151.18	120.58,34.13	154.71	0.268231	0.0501784	-0.0576991	0.869991
Os01g0185500|Os01g0185500|chr1|+	15.4	4.54617e+20	chr1:4546094-4546617	19.53,10.06,8.61,2.78	40.98	11.03,12.41,15.17,2.56	41.16	2.06,3.51,11.15,5.28	22	5.25,5.68,13.76,2.82	27.51	0.49,3.07,17.96,3.86	25.38	21.07,0.00,12.27,10.65	44	0.228984	0.195598	0.151042	0.837597
Os01g0186200|Os01g0186200|chr1|-	175.2	4581333	chr1:4581131-4581635	62.56,6.51	69.08	54.34,14.46	68.8	69.87,10.61	80.48	67.43,6.06	73.49	65.12,9.44	74.55	61.38,8.21	69.59	0.517982	0.0356888	-0.0536245	0.953061
Os01g0186700|Os01g0186700|chr1|-	553.7	46220534621863	chr1:4621701-4622379	64.47,110.81,26.31	201.58	70.41,124.79,23.76	218.95	36.42,102.54,43.04	182	90.29,87.52,15.53	193.34	67.38,84.64,18.55	170.57	71.79,116.77,40.47	229.02	0.0472244	0.102695	-0.101789	0.517315
Os01g0187000|Os01g0187000|chr1|+	12.9	46516584651818	chr1:4651141-4652009	NA	NA	NA	NA	1.36,16.72,4.44	22.52	NA	NA	NA	NA	NA	NA	NA	NA	NA	NA
Os01g0187400|Os01g0187400|chr1|+	721.8	46843384684582	chr1:4684119-4684755	24.36,109.37,86.15	219.89	42.94,137.90,72.14	252.98	76.52,113.67,50.78	240.98	76.52,87.95,69.33	233.8	47.96,124.88,48.35	221.19	50.50,107.56,61.48	219.54	0.198087	0.0579337	-0.0635611	0.814011
Os01g0187500|Os01g0187500|chr1|+	180.7	46929144693022	chr1:4692794-4693112	39.71,52.61,38.80	131.12	99.49,63.79,35.37	198.65	45.45,65.56,43.89	154.91	22.93,51.41,34.73	109.08	51.37,62.33,48.02	161.73	32.98,44.92,25.48	103.38	0.128842	0.0942663	0.092017	0.718442
Os01g0187900|Os01g0187900|chr1|-	1097.7	4714869	chr1:4714713-4715515	162.98,67.13	230.11	145.58,54.17	199.75	104.81,41.22	146.03	132.51,50.70	183.21	132.08,51.96	184.04	150.62,55.53	206.15	0.890221	0.00632596	-0.00705183	0.997171
Os01g0188100|Os01g0188100|chr1|+	2129	47309724731059	chr1:4730835-4731240	184.20,138.61,128.91	451.72	190.92,158.63,112.14	461.69	227.78,141.77,90.55	460.1	151.71,139.85,79.08	370.64	147.67,88.89,70.92	307.48	157.64,111.74,80.39	349.76	0.686114	0.0172865	-0.0170948	0.981077
Os01g0188400|Os01g0188400|chr1|-	389.4	47395384739382	chr1:4739274-4739607	36.88,71.27,25.29	133.43	58.43,81.58,30.56	170.57	47.29,78.43,33.19	158.91	71.47,78.93,12.80	163.2	56.34,83.88,25.07	165.29	23.63,72.35,26.75	122.74	0.326816	0.0491325	-0.0513181	0.906183
Os01g0188900|Os01g0188900|chr1|-	18529.3	4761422	chr1:4761316-4761643	568.81,280.22	849.03	758.27,328.26	1086.52	777.35,322.51	1099.86	584.36,223.48	807.84	553.50,230.72	784.22	522.79,217.82	740.62	0.393636	0.0186183	-0.0201661	0.929084
Os01g0189800|Os01g0189800|chr1|-	593.5	4796278	chr1:4796168-4796461	73.08,39.58	112.66	70.17,35.05	105.23	78.32,36.69	115.01	84.12,43.21	127.33	60.27,29.94	90.21	91.77,34.12	125.89	0.723348	0.0220558	-0.0235761	0.982838
Os01g0190000|Os01g0190000|chr1|+	57946	48019574802046	chr1:4801871-4802162	962.43,1167.72,425.89	2556.04	912.42,1144.62,377.38	2434.41	945.35,1129.87,351.43	2426.66	916.37,1232.46,431.44	2580.27	1014.00,1306.24,429.90	2750.14	1351.87,1576.97,519.09	3447.92	0.677879	0.00632683	0.00533181	0.981077
Os01g0190300|Os01g0190300|chr1|+	3759.7	4818848	chr1:4818467-4818961	115.85,80.01	195.85	125.35,61.26	186.61	314.40,125.64	440.04	149.92,69.17	219.09	169.19,88.51	257.71	112.22,61.14	173.36	0.777749	0.0120618	0.0127394	0.989738
Os01g0190400|Os01g0190400|chr1|-	116.4	48204984820227	chr1:4820105-4820685	0.00,36.20,17.41	53.62	4.76,36.98,15.61	57.34	0.00,73.62,21.87	95.49	24.62,34.55,14.52	73.68	0.37,27.13,8.97	36.47	0.00,21.32,7.31	28.63	0.0568868	0.157	-0.2352	0.542516
Os01g0191000|Os01g0191000|chr1|-	13.8	4848804	chr1:4848471-4849089	NA	NA	NA	NA	17.98,3.31	21.29	NA	NA	NA	NA	NA	NA	NA	NA	NA	NA
Os01g0191100|Os01g0191100|chr1|+	10145	48541644854294	chr1:4854103-4854370	201.18,372.97,261.94	836.09	240.61,369.39,279.27	889.27	213.76,327.58,215.83	757.17	133.19,423.64,246.88	803.71	160.14,266.71,153.89	580.74	251.25,415.04,253.91	920.2	0.852014	0.0486469	0.0132327	0.992136
Os01g0191200|Os01g0191200|chr1|-	1.17557e+06	48723554872273	chr1:4872178-4872595	1745.68,3703.09,2920.69	8369.47	1782.91,3833.00,3020.54	8636.45	1936.43,4150.19,2519.59	8606.21	1729.27,3509.60,2293.34	7532.21	1534.07,3446.28,2373.43	7353.78	1265.85,4077.09,2912.34	8255.28	0.189961	0.0204867	0.00915189	0.807798
Os01g0191300|Os01g0191300|chr1|-	98.7	4883010	chr1:4882948-4883265	50.87,2.84	53.71	65.48,0.00	65.48	39.64,5.46	45.1	58.57,0.00	58.57	63.67,0.00	63.67	48.01,0.00	48.01	0.0864121	0.0505204	-0.162371	0.637885
Os01g0191500|Os01g0191500|chr1|+	1212.8	48965984896754	chr1:4896461-4896848	133.75,111.27,55.72	300.74	141.42,122.50,68.20	332.12	184.11,126.92,76.81	387.84	120.03,83.55,51.47	255.04	111.09,127.40,71.00	309.5	184.41,89.24,52.86	326.52	0.789102	0.0164805	-0.0126414	0.990775
Os01g0191700|Os01g0191700|chr1|+	1902	49091184909292	chr1:4908901-4909460	266.94,106.43,35.51	408.88	218.52,108.07,27.14	353.74	234.30,67.78,44.90	346.98	323.75,122.57,32.19	478.51	235.66,73.36,30.87	339.89	189.86,85.24,40.74	315.84	0.719258	0.0119201	-0.0131545	0.982012
Os01g0191900|Os01g0191900|chr1|-	320.1	49184924918097	chr1:4917920-4918651	37.35,28.15,19.76	85.25	45.18,66.93,35.67	147.78	93.96,77.51,52.78	224.25	42.74,75.42,21.61	139.76	53.01,63.18,30.36	146.54	26.67,12.22,25.41	64.3	0.823742	0.0527332	0.0250286	0.991039
Os01g0192300|Os01g0192300|chr1|-	2263.2	4971665	chr1:4971410-4972053	195.40,80.28	275.68	236.49,97.97	334.46	229.32,88.99	318.31	279.49,97.46	376.95	148.47,57.70	206.17	132.83,56.02	188.85	0.7067	0.0142747	-0.0158054	0.982012
Os01g0193600|Os01g0193600|chr1|-	372.3	5021252	chr1:5021055-5021622	79.40,36.87	116.27	108.10,24.45	132.55	83.09,34.10	117.19	87.25,14.82	102.07	102.46,22.89	125.35	120.43,44.24	164.67	0.332055	0.0516951	-0.0610185	0.906704
Os01g0194300|Os01g0194300|chr1|-	381.9	5060713	chr1:5060601-5061119	87.36,46.62	133.98	92.71,67.97	160.69	83.65,43.56	127.21	84.81,47.06	131.87	57.72,23.90	81.62	55.27,22.49	77.76	0.39159	0.0540201	-0.0555683	0.929084
Os01g0194600|Os01g0194600|chr1|+	90.7	50863855086510	chr1:5085833-5086618	NA	NA	9.29,11.46,6.40	27.16	18.28,4.51,1.73	24.53	NA	NA	13.78,5.79,3.80	23.37	NA	NA	NA	NA	NA	NA
Os01g0195000|Os01g0195000|chr1|+	70.3	5.10124e+27	chr1:5100748-5102084	0.00,7.22,15.82,7.69,4.04	34.76	4.61,16.62,10.59,5.75,1.03	38.59	0.00,34.20,28.59,9.75,12.66	85.2	7.12,4.37,0.00,15.23,9.45	36.17	12.06,8.77,14.09,9.92,6.97	51.81	1.06,2.18,5.42,13.91,6.24	28.82	0.237253	0.414644	0.18519	0.847065
Os01g0195500|Os01g0195500|chr1|-	6670.2	5138704	chr1:5138477-5138843	409.50,50.45	459.95	393.11,50.33	443.44	372.18,45.93	418.11	395.95,47.38	443.33	362.72,42.23	404.95	410.05,52.14	462.19	0.892505	0.00285048	-0.00456236	0.997547
Os01g0196500|Os01g0196500|chr1|-	103.6	52142365214107	chr1:5213972-5214360	25.56,38.10,12.69	76.35	23.53,37.46,15.23	76.23	4.38,45.31,19.94	69.62	17.81,42.71,14.70	75.23	18.63,22.62,10.66	51.9	21.03,44.46,25.63	91.11	0.968864	0.0409224	-0.00254852	0.999136
Os01g0196600|Os01g0196600|chr1|+	95.4	5.21908e+20	chr1:5218573-5220473	3.75,22.27,8.94,1.74	36.7	4.80,26.68,9.17,1.34	41.98	0.00,29.27,10.19,6.94	46.4	0.00,25.40,3.75,2.29	31.44	0.00,20.98,14.32,3.05	38.36	0.00,25.93,16.59,4.11	46.63	0.35277	0.0725474	0.177973	0.916372
Os01g0197200|Os01g0197200|chr1|-	599.6	5247417	chr1:5247218-5247611	73.77,43.51	117.28	79.07,49.82	128.89	64.11,40.60	104.71	64.34,30.80	95.14	76.37,31.60	107.98	74.80,48.03	122.83	0.502715	0.0428928	-0.0446215	0.951699
Os01g0197450|Os01g0197450|chr1|-	84	52626985261671	chr1:5261188-5263102	NA	NA	0.00,0.00,24.97	24.97	0.00,0.00,25.39	25.39	1.06,6.46,13.35	20.87	NA	NA	0.00,3.11,17.56	20.67	NA	NA	NA	NA
Os01g0197900|Os01g0197900|chr1|-	9.6	5288431	chr1:5288126-5288691	NA	NA	NA	NA	12.56,7.73	20.29	NA	NA	NA	NA	NA	NA	NA	NA	NA	NA
Os01g0198000|Os01g0198000|chr1|-	16.4	5307828	chr1:5307665-5308008	NA	NA	NA	NA	16.55,7.04	23.59	NA	NA	NA	NA	11.64,8.43	20.07	NA	NA	NA	NA
Os01g0198200|Os01g0198200|chr1|-	1944.6	5329109	chr1:5328808-5329228	292.35,59.87	352.22	269.55,48.44	317.99	195.83,31.87	227.69	244.95,45.11	290.06	209.14,45.25	254.39	259.49,40.92	300.41	0.980617	0.000731405	-0.001008	0.999136
Os01g0198900|Os01g0198900|chr1|+	330.4	53741095374555	chr1:5373712-5374793	9.63,36.88,17.51	64.03	22.02,51.03,23.07	96.12	15.34,40.43,12.63	68.4	2.27,34.24,5.52	42.03	0.00,29.64,11.94	41.58	2.33,33.93,8.39	44.66	0.227345	0.201027	0.161421	0.836545
Os01g0199700|Os01g0199700|chr1|-	14.4	5398363	chr1:5398277-5398539	NA	NA	24.80,5.02	29.82	22.64,1.37	24.01	20.75,4.02	24.77	NA	NA	NA	NA	NA	NA	NA	NA
Os01g0199900|Os01g0199900|chr1|+	4287.9	5412678	chr1:5412554-5412887	305.24,52.47	357.71	303.29,56.64	359.93	239.65,27.97	267.63	207.59,50.51	258.1	237.03,62.98	300.01	288.01,51.10	339.1	0.130703	0.0443136	0.0603332	0.719685
Os01g0200000|Os01g0200000|chr1|-	467.2	5413720	chr1:5413598-5413847	94.80,36.80	131.61	107.90,31.68	139.58	88.62,33.06	121.68	52.75,23.71	76.46	70.38,30.50	100.88	97.71,49.40	147.12	0.299824	0.0608768	0.0670512	0.887607
Os01g0200350|Os01g0200350|chr1|+	10.6	5.43125e+20	chr1:5431037-5431488	0.00,2.28,8.61,10.01	20.9	17.27,7.51,3.08,1.90	29.76	9.19,8.52,1.62,1.40	20.73	NA	NA	0.00,12.76,6.37,3.43	22.55	NA	NA	NA	NA	NA	NA
Os01g0200400|Os01g0200400|chr1|-	74.3	5435646	chr1:5435414-5435774	57.72,4.44	62.16	30.36,5.35	35.71	60.36,2.56	62.92	47.14,1.97	49.11	37.93,2.04	39.97	33.80,1.54	35.34	0.520873	0.0322013	-0.0658436	0.953061
Os01g0200500|Os01g0200500|chr1|+	531.3	5445944	chr1:5445523-5446247	96.93,43.04	139.97	120.30,37.73	158.03	84.49,30.99	115.48	93.86,41.28	135.14	85.87,30.55	116.42	100.23,38.15	138.38	0.829747	0.0117522	0.0131396	0.991039
Os01g0200700|Os01g0200700|chr1|+	2.96477e+08	5479569	chr1:5479359-5479723	74684.08,43472.96	118157	57702.87,33752.44	91455.3	41720.64,20883.97	62604.6	80001.50,35586.87	115588	52874.83,25941.16	78816	66394.28,35894.67	102289	8.87e-49	0.0320471	-0.0337067	1.15e-44
Os01g0201100|Os01g0201100|chr1|+	112.7	55089775509342	chr1:5508580-5509516	26.46,18.93,4.58	49.97	6.43,28.01,11.96	46.4	21.31,27.75,4.58	53.64	20.56,41.73,11.03	73.32	18.79,18.51,3.25	40.55	15.14,8.95,3.34	27.43	0.766291	0.0243242	-0.0288405	0.987888
Os01g0201200|Os01g0201200|chr1|-	8796.6	5510741	chr1:5510526-5510990	295.23,173.13	468.36	413.63,226.81	640.44	298.65,148.04	446.69	401.44,182.69	584.13	295.00,160.94	455.94	311.98,207.21	519.19	0.973575	0.000982437	0.00102801	0.999136
Os01g0201900|Os01g0201900|chr1|-	1327.7	55918395591677	chr1:5591486-5591863	182.72,3.67,22.40	208.78	197.05,6.44,6.56	210.06	250.91,16.96,7.90	275.77	185.61,16.25,15.74	217.61	156.32,12.58,11.96	180.87	135.95,0.68,10.88	147.52	0.320428	0.0326766	0.0482083	0.903271
Os01g0202500|Os01g0202500|chr1|+	1535.9	5641260	chr1:5640766-5641480	173.26,84.96	258.22	154.70,70.28	224.98	136.50,52.30	188.8	202.37,68.84	271.21	174.00,66.45	240.46	124.54,70.50	195.04	0.679921	0.0176408	-0.0192453	0.981077
Os01g0202800|Os01g0202800|chr1|-	9.7	5663442	chr1:5663203-5663536	32.68,2.76	35.44	22.37,5.01	27.38	NA	NA	24.38,3.56	27.94	NA	NA	19.90,4.19	24.08	NA	NA	NA	NA
Os01g0203000|Os01g0203000|chr1|-	966.1	5.66999e+20	chr1:5668990-5670094	73.14,88.71,118.55,38.99	319.39	84.12,70.90,207.19,98.97	461.19	144.48,65.06,144.00,41.15	394.69	118.99,49.31,121.14,46.90	336.35	31.11,71.01,107.82,35.37	245.31	49.13,18.89,71.82,35.49	175.33	0.97648	0.0096126	-0.00426405	0.999136
Os01g0203300|Os01g0203300|chr1|-	43.3	56759135675737	chr1:5675455-5676277	2.50,26.98,3.57	33.05	1.51,25.24,5.60	32.35	11.72,18.03,5.19	34.93	8.90,13.67,3.41	25.98	1.23,24.89,3.41	29.53	0.00,32.91,3.80	36.71	0.882547	0.074875	0.00156633	0.99559
Os01g0203400|Os01g0203400|chr1|+	2592.9	5686073	chr1:5685594-5686385	110.56,45.09	155.65	75.27,29.77	105.04	82.55,20.77	103.32	168.88,60.53	229.41	134.57,37.22	171.79	108.52,39.38	147.9	0.799228	0.0129766	-0.0145789	0.990775
Os01g0204000|Os01g0204000|chr1|-	135.6	57193175719031	chr1:5718901-5719559	49.30,20.97,11.29	81.56	55.28,19.18,7.36	81.82	49.36,7.42,9.38	66.16	54.76,11.52,13.08	79.36	50.95,16.53,6.25	73.74	61.92,17.80,7.57	87.28	0.73867	0.0267086	-0.0281407	0.983679
Os01g0205100|Os01g0205100|chr1|+	386.7	5764406	chr1:5764031-5764603	38.78,65.86	104.64	79.54,42.73	122.28	86.80,29.04	115.84	52.96,29.69	82.65	47.37,37.88	85.26	49.26,59.68	108.94	0.401373	0.0581055	0.0583927	0.930642
Os01g0205200|Os01g0205200|chr1|-	472.3	5764800	chr1:5764651-5766659	40.25,76.64	116.89	35.84,55.73	91.57	58.04,40.41	98.46	49.74,43.88	93.61	59.31,62.55	121.86	57.13,89.98	147.1	0.750115	0.0212801	-0.0213196	0.985314
Os01g0205300|Os01g0205300|chr1|+	218.2	57692275769367	chr1:5769040-5769460	22.19,111.17,68.26	201.62	44.59,65.66,42.82	153.07	28.20,67.58,45.55	141.33	17.68,68.25,67.95	153.88	44.48,64.18,62.09	170.75	48.03,43.32,40.16	131.51	0.929983	0.107444	-0.00988561	0.998016
Os01g0205600|Os01g0205600|chr1|+	252.1	5.77352e+27	chr1:5773300-5774290	0.00,28.36,3.24,21.50,12.22	65.32	0.00,4.10,16.30,42.63,10.52	73.54	0.00,6.27,2.06,45.74,20.48	74.55	0.00,6.19,4.46,57.76,14.22	82.63	0.00,8.59,23.09,39.48,7.36	78.52	0.82,2.62,1.72,25.86,13.05	44.07	0.487907	0.130452	0.0502612	0.947861
Os01g0205700|Os01g0205700|chr1|-	704.8	57745445774368	chr1:5774292-5774863	107.17,45.85,66.47	219.49	145.23,59.52,59.58	264.33	131.82,55.11,60.66	247.58	114.76,58.36,62.99	236.11	108.89,53.71,64.64	227.25	97.12,76.76,70.04	243.91	0.211538	0.0717815	0.065046	0.825557
Os01g0206200|Os01g0206200|chr1|-	1510.7	5794925	chr1:5794772-5795346	116.57,89.21	205.78	173.32,61.07	234.39	172.46,37.98	210.44	130.33,66.72	197.04	118.76,35.92	154.69	151.30,43.77	195.07	0.631913	0.0216014	-0.0239777	0.977235
Os01g0206600|Os01g0206600|chr1|+	642.4	58082815808407	chr1:5808210-5808540	26.52,121.28,48.57	196.37	52.74,96.56,37.52	186.82	66.75,117.34,32.87	216.96	66.22,120.54,28.58	215.34	48.93,128.48,41.18	218.6	42.96,129.56,49.14	221.65	0.818104	0.0189709	-0.0116518	0.991039
Os01g0207400|Os01g0207400|chr1|-	94.5	5837740	chr1:5837594-5838639	NA	NA	NA	NA	15.83,5.36	21.19	NA	NA	18.36,9.94	28.3	22.34,10.97	33.31	NA	NA	NA	NA
Os01g0208400|Os01g0208400|chr1|-	33.8	58773115877023	chr1:5875910-5877849	NA	NA	0.00,6.59,20.78	27.37	9.11,5.52,14.22	28.85	NA	NA	NA	NA	NA	NA	NA	NA	NA	NA
Os01g0208600|Os01g0208600|chr1|+	299.6	58979725898020	chr1:5897826-5898185	8.31,72.36,51.02	131.69	56.01,62.16,36.03	154.2	36.16,58.98,29.18	124.32	34.95,54.17,36.36	125.48	49.91,72.62,27.57	150.1	44.28,46.71,22.96	113.94	0.102901	0.08658	-0.08557	0.6731
Os01g0208700|Os01g0208700|chr1|+	134191	5909350	chr1:5908973-5909562	1449.85,1002.29	2452.14	1452.45,1007.43	2459.88	1605.88,958.06	2563.94	1290.03,815.74	2105.77	1591.66,907.84	2499.5	1417.51,1008.57	2426.07	0.549566	0.00840952	-0.0086053	0.96063
Os01g0209000|Os01g0209000|chr1|+	1250.4	5916564	chr1:5916312-5916814	142.89,67.64	210.53	151.88,63.62	215.5	153.37,58.93	212.31	152.09,52.09	204.18	119.69,48.91	168.6	133.83,55.70	189.52	0.671154	0.0192774	-0.0212226	0.981077
Os01g0209200|Os01g0209200|chr1|+	185.5	5934058	chr1:5933833-5934200	60.49,23.13	83.62	60.85,6.00	66.85	54.68,13.99	68.67	82.06,12.70	94.75	39.32,16.15	55.47	45.86,8.12	53.98	0.811566	0.0157301	-0.0200692	0.991039
Os01g0209400|Os01g0209400|chr1|-	448	59348585934729	chr1:5934581-5934979	37.40,91.12,44.76	173.28	16.80,117.65,40.90	175.35	59.53,62.64,16.41	138.58	49.45,101.07,32.43	182.96	29.52,81.32,24.70	135.54	46.19,94.90,42.77	183.86	0.71957	0.0157178	-0.0195438	0.982012
Os01g0210500|Os01g0210500|chr1|-	21384.4	60084906008107	chr1:6007896-6008574	459.26,867.32,313.56	1640.15	297.43,689.29,240.38	1227.11	466.53,670.07,210.06	1346.67	342.41,549.06,176.89	1068.35	277.44,518.87,211.20	1007.52	219.25,673.66,244.89	1137.8	0.102287	0.0291788	0.0339469	0.672065
Os01g0210600|Os01g0210600|chr1|-	141903	60113316011069	chr1:6010835-6011818	0.00,752.92,283.38	1036.29	57.47,879.27,265.29	1202.02	380.83,571.69,243.88	1196.4	149.27,654.92,187.19	991.37	299.62,706.01,227.74	1233.37	197.97,755.73,214.60	1168.3	1.91e-05	0.0630344	-0.0907903	0.00349164
Os01g0210800|Os01g0210800|chr1|+	7.3	6029345	chr1:6029147-6029642	NA	NA	NA	NA	NA	NA	NA	NA	NA	NA	16.63,6.52	23.15	NA	NA	NA	NA
Os01g0211600|Os01g0211600|chr1|-	72	60774546076935	chr1:6076597-6078239	0.00,25.34,10.57	35.91	0.00,17.93,6.08	24.01	0.95,30.83,6.95	38.74	1.03,20.55,5.94	27.52	0.00,18.08,5.50	23.59	NA	NA	NA	NA	NA	NA
Os01g0212400|Os01g0212400|chr1|+	577.4	6138995	chr1:6138657-6139137	135.99,81.35	217.35	137.00,65.58	202.58	132.25,54.23	186.47	89.75,42.11	131.86	114.68,58.37	173.05	120.50,51.53	172.03	0.793476	0.0130089	-0.0137768	0.990775
Os01g0213400|Os01g0213400|chr1|-	131	61998506199433	chr1:6199246-6200202	15.02,9.45,19.87	44.34	15.66,12.87,5.12	33.66	0.00,26.14,22.97	49.11	38.93,11.42,18.14	68.5	8.25,20.75,14.09	43.09	0.00,12.59,15.15	27.74	0.43075	0.0972601	-0.0966565	0.933745
Os01g0214200|Os01g0214200|chr1|-	2196.4	6242682	chr1:6242505-6242869	119.71,86.21	205.92	154.42,98.78	253.2	234.67,109.00	343.67	151.95,116.11	268.06	134.15,97.42	231.57	111.35,75.86	187.21	0.209675	0.0551251	0.0562961	0.825161
Os01g0214300|Os01g0214300|chr1|+	176.5	62532136253332	chr1:6253040-6253498	64.27,39.67,7.88	111.82	78.33,80.76,12.91	172	39.53,54.88,10.07	104.48	49.33,60.63,9.57	119.53	23.82,38.31,9.96	72.08	7.81,78.61,12.97	99.4	0.00815415	0.190841	0.164559	0.212395
Os01g0214400|Os01g0214400|chr1|+	3767.2	6256840	chr1:6256620-6257149	345.79,72.19	417.98	345.68,77.77	423.45	275.40,65.19	340.59	229.13,85.11	314.24	251.48,93.45	344.93	301.72,68.36	370.08	0.0538494	0.0578839	0.0710162	0.535544
Os01g0214500|Os01g0214500|chr1|+	6.9	62582456258446	chr1:6258141-6258582	NA	NA	8.98,11.15,1.61	21.74	NA	NA	16.54,3.58,5.67	25.79	NA	NA	NA	NA	NA	NA	NA	NA
Os01g0215100|Os01g0215100|chr1|+	215.4	62972876297593	chr1:6296963-6297790	65.04,33.96,7.60	106.6	67.97,36.26,12.02	116.25	55.04,28.96,6.28	90.28	74.96,33.92,10.51	119.39	31.16,37.61,8.46	77.23	51.32,45.71,15.67	112.7	0.190906	0.0915618	0.0929302	0.807798
Os01g0217000|Os01g0217000|chr1|-	7.2	63882156387935	chr1:6387746-6388300	NA	NA	NA	NA	6.58,16.51,6.83	29.92	NA	NA	NA	NA	NA	NA	NA	NA	NA	NA
Os01g0217500|Os01g0217500|chr1|+	313.6	64195856419768	chr1:6419515-6419890	37.45,93.84,43.59	174.89	56.17,98.23,32.50	186.9	46.51,51.64,32.38	130.53	60.14,76.57,30.45	167.16	57.58,53.70,17.50	128.78	16.16,44.84,22.29	83.29	0.219539	0.0683934	-0.0744253	0.831799
Os01g0217800|Os01g0217800|chr1|+	1158.2	6435606	chr1:6435270-6436019	145.96,66.02	211.98	166.92,77.59	244.51	153.04,67.10	220.14	106.89,57.24	164.12	98.81,58.79	157.61	96.61,60.33	156.94	0.242834	0.0570266	0.0595156	0.850543
Os01g0218032|Os01g0218032|chr1|+	2030.9	6455741	chr1:6455325-6456001	243.46,120.70	364.17	230.08,128.82	358.9	214.28,120.79	335.07	151.55,108.40	259.96	179.13,140.80	319.93	220.51,130.60	351.11	0.124238	0.0579864	0.0596991	0.711105
Os01g0218100|Os01g0218100|chr1|+	112.7	64642836464692	chr1:6464207-6465040	10.76,48.60,23.35	82.71	17.87,29.51,17.52	64.9	0.00,63.87,19.93	83.79	0.00,56.68,9.45	66.13	15.40,32.68,13.48	61.56	0.87,24.39,20.59	45.85	0.860479	0.0419254	0.0183246	0.994138
Os01g0218500|Os01g0218500|chr1|+	1344.7	6499561	chr1:6499218-6499768	89.20,50.82	140.01	129.92,77.49	207.41	351.46,87.58	439.04	107.23,28.11	135.34	129.13,45.96	175.09	80.34,24.51	104.85	0.421476	0.0371231	-0.0401639	0.932037
Os01g0218700|Os01g0218700|chr1|-	4590.1	6500907	chr1:6500709-6501333	253.89,213.89	467.78	265.40,221.35	486.75	238.12,179.29	417.41	203.60,185.93	389.53	233.26,183.95	417.21	287.51,179.28	466.78	0.617288	0.0167169	-0.0168274	0.976616
Os01g0218800|Os01g0218800|chr1|-	431.3	65076646507503	chr1:6507349-6507790	53.46,107.02,48.43	208.92	52.40,107.97,43.33	203.7	97.43,80.67,26.26	204.36	23.14,53.42,47.65	124.21	37.17,74.31,34.37	145.86	24.86,74.38,40.19	139.43	0.00382633	0.121507	0.156399	0.136339
Os01g0218900|Os01g0218900|chr1|-	1387.7	65185716518294	chr1:6518152-6518664	31.01,89.00,35.82	155.83	43.06,96.73,35.67	175.47	8.24,75.94,38.56	122.74	69.37,75.30,31.00	175.67	41.79,70.99,46.13	158.92	63.73,90.69,19.58	174.01	0.0055232	0.162591	-0.172888	0.170562
Os01g0219000|Os01g0219000|chr1|+	255.9	65238086524511	chr1:6523644-6524622	0.00,63.61,26.09	89.7	0.00,69.35,13.74	83.09	13.41,55.45,18.88	87.74	31.16,67.06,16.85	115.07	0.00,64.90,16.21	81.1	0.00,45.72,31.39	77.11	0.520968	0.0730278	-0.103173	0.953061
Os01g0219100|Os01g0219100|chr1|+	19.1	65280656528153	chr1:6527936-6528278	3.42,10.29,13.22	26.93	13.03,10.09,7.49	30.62	2.72,28.00,11.59	42.31	14.78,8.33,8.20	31.32	12.65,6.23,8.12	27	2.10,23.41,6.67	32.18	0.272278	0.134346	-0.12868	0.873255
Os01g0220200|Os01g0220200|chr1|-	3811.2	6575320	chr1:6574658-6575426	114.65,92.22	206.87	136.11,86.42	222.52	132.77,85.29	218.05	99.58,77.94	177.53	66.93,58.83	125.76	104.80,58.86	163.67	0.826861	0.0113227	0.0113487	0.991039
Os01g0220300|Os01g0220300|chr1|+	2415.7	65867446586972	chr1:6586632-6587100	130.33,187.21,154.49	472.03	93.50,176.95,140.78	411.23	157.24,237.95,88.58	483.77	83.93,172.80,143.15	399.88	219.11,177.24,109.56	505.91	114.83,238.40,139.38	492.61	0.680516	0.0200625	-0.0169061	0.981077
Os01g0220400|Os01g0220400|chr1|-	10787.8	65873696587275	chr1:6587146-6587507	399.95,415.03,249.99	1064.97	326.55,384.09,238.23	948.88	629.48,552.75,272.86	1455.1	480.49,509.48,216.30	1206.27	372.23,400.46,197.52	970.21	337.81,288.67,180.23	806.7	0.383787	0.0202666	-0.0203371	0.927814
Os01g0220700|Os01g0220700|chr1|-	52.3	66122656612017	chr1:6611844-6612554	34.38,7.78,1.62	43.78	NA	NA	16.72,4.03,1.47	22.22	16.62,7.51,0.00	24.13	37.43,14.71,2.96	55.09	48.11,13.36,3.43	64.9	NA	NA	NA	NA
Os01g0221100|Os01g0221100|chr1|-	300.4	6.62872e+34	chr1:6626039-6629173	49.77,67.91,10.10,7.63,0.00,15.41	150.82	18.29,133.44,0.00,0.00,10.76,42.26	204.74	63.56,101.98,0.00,0.00,10.14,17.43	193.11	58.70,135.94,0.00,5.48,0.00,40.68	240.81	45.01,105.44,0.00,0.00,0.00,29.84	180.28	32.66,53.59,0.00,0.00,10.74,20.65	117.65	0.83777	0.0456049	-0.00179205	0.991171
Os01g0221300|Os01g0221300|chr1|-	46.5	66430306642833	chr1:6642708-6643163	20.70,28.10,8.61	57.41	3.04,31.43,11.50	45.97	14.33,33.43,14.55	62.31	3.68,31.64,16.80	52.12	32.38,19.49,12.48	64.35	17.06,26.94,8.16	52.16	0.583248	0.0980815	-0.0659988	0.96863
Os01g0221400|Os01g0221400|chr1|+	11313.8	6650207	chr1:6649853-6650506	132.24,102.19	234.44	250.99,173.77	424.75	470.94,185.29	656.23	371.03,126.02	497.05	213.24,152.01	365.25	120.84,41.43	162.28	0.253607	0.0388494	-0.0408771	0.859159
Os01g0221500|Os01g0221500|chr1|+	252558	6653575	chr1:6653148-6653938	839.16,100.29	939.44	614.21,112.97	727.18	570.14,83.28	653.42	895.20,104.52	999.73	610.24,108.10	718.34	777.62,109.57	887.19	0.800226	0.0041467	-0.00624539	0.990775
Os01g0221600|Os01g0221600|chr1|+	19	6.66201e+20	chr1:6661739-6663162	2.11,24.46,7.68,6.47	40.72	0.00,11.76,7.25,4.96	23.97	4.90,6.76,4.23,4.62	20.51	NA	NA	0.38,7.08,8.26,8.80	24.52	17.50,4.09,16.60,5.41	43.61	NA	NA	NA	NA
Os01g0222500|Os01g0222500|chr1|-	55.2	66999076699752	chr1:6699565-6700016	0.00,33.06,11.70	44.77	5.00,40.41,4.52	49.93	23.12,29.65,3.38	56.15	31.04,23.21,5.91	60.16	12.37,19.11,7.84	39.32	7.02,16.45,3.41	26.88	0.114367	0.218539	-0.150788	0.694716
Os01g0222600|Os01g0222600|chr1|-	12261059	6704345	chr1:6704158-6704746	7052.52,3510.43	10563	6597.16,3496.79	10094	6132.31,2732.82	8865.13	6828.22,3114.02	9942.24	6241.36,2832.78	9074.15	5996.21,2912.09	8908.3	0.0608498	0.0126822	-0.0135467	0.557013
Os01g0222700|Os01g0222700|chr1|-	635	67062256706023	chr1:6705678-6706490	51.63,143.48,30.58	225.69	33.40,177.63,43.23	254.27	45.73,117.74,21.77	185.24	14.33,123.53,31.92	169.78	46.67,92.01,28.34	167.02	36.89,89.49,23.32	149.7	0.701897	0.0327476	0.026618	0.982012
Os01g0223200|Os01g0223200|chr1|-	7.1	6725220	chr1:6725125-6725414	NA	NA	NA	NA	15.32,8.12	23.43	NA	NA	NA	NA	NA	NA	NA	NA	NA	NA
Os01g0223300|Os01g0223300|chr1|+	342.7	67343646735150	chr1:6733535-6735477	2.83,50.21,16.95	69.99	0.00,60.88,14.45	75.33	6.87,65.89,16.65	89.42	17.64,60.02,13.91	91.57	28.38,52.67,14.60	95.65	6.61,55.92,10.46	73	0.0113753	0.160936	-0.234183	0.253937
Os01g0223500|Os01g0223500|chr1|-	24.3	67652726765022	chr1:6764773-6765497	38.24,9.16,0.56	47.97	40.96,6.60,0.00	47.57	38.17,15.84,5.12	59.14	32.85,3.46,3.95	40.26	36.34,5.04,0.45	41.84	16.68,6.78,1.17	24.63	0.793663	0.061154	-0.0281092	0.990775
Os01g0223600|Os01g0223600|chr1|-	130.4	67672656766690	chr1:6766437-6767413	29.67,32.22,16.45	78.34	0.00,44.03,15.93	59.96	0.00,38.70,10.27	48.97	4.49,31.12,11.67	47.28	0.00,41.07,6.91	47.98	0.00,31.10,19.70	50.79	0.137506	0.127694	0.183269	0.729381
Os01g0223700|Os01g0223700|chr1|-	574.9	6774407	chr1:6774199-6776704	71.79,49.51	121.31	51.97,55.82	107.79	66.81,28.06	94.87	64.99,41.80	106.8	62.05,44.30	106.35	60.64,46.08	106.72	0.982254	0.00149493	0.00151833	0.999136
Os01g0224166|Os01g0224166|chr1|+	2523.3	6828836	chr1:6828512-6828922	54.57,64.47	119.03	55.58,50.21	105.79	58.74,55.46	114.2	91.70,29.95	121.65	78.68,67.24	145.92	91.03,72.96	164	0.0848087	0.107576	-0.107534	0.63532
Os01g0224300|Os01g0224300|chr1|+	27.1	6835127	chr1:6834918-6835437	26.90,2.43	29.33	NA	NA	15.09,6.40	21.49	NA	NA	NA	NA	21.83,1.17	23	NA	NA	NA	NA
Os01g0224400|Os01g0224400|chr1|+	123.4	6841034	chr1:6840743-6841243	48.06,12.16	60.22	43.28,15.77	59.05	63.50,11.43	74.93	37.92,7.95	45.87	32.45,11.09	43.55	46.21,8.63	54.84	0.886206	0.0108579	-0.0134733	0.99634
Os01g0224500|Os01g0224500|chr1|-	762.2	68417376841575	chr1:6841466-6841947	135.82,90.40,38.68	264.91	131.76,98.09,36.07	265.92	122.49,86.68,49.02	258.2	144.53,84.80,36.16	265.49	121.91,73.21,41.76	236.88	91.76,78.14,40.82	210.71	0.97943	0.0175891	-0.00111852	0.999136
Os01g0224700|Os01g0224700|chr1|+	38.2	6860666	chr1:6860288-6860947	7.85,14.03	21.88	16.66,6.90	23.56	NA	NA	NA	NA	NA	NA	NA	NA	NA	NA	NA	NA
Os01g0225000|Os01g0225000|chr1|-	75.2	6.88048e+20	chr1:6879643-6880600	0.00,0.00,35.49,11.75	47.25	0.00,0.00,22.07,11.03	33.1	8.36,0.00,9.50,12.90	30.77	20.39,0.00,20.50,8.15	49.03	8.31,7.43,11.69,11.37	38.79	13.44,12.12,11.29,13.80	50.65	0.00361549	0.3702	-0.370409	0.130982
Os01g0225100|Os01g0225100|chr1|+	1332.2	68961506896276	chr1:6895885-6896378	207.06,101.04,77.88	385.98	262.40,81.78,74.14	418.32	239.22,93.50,55.70	388.42	171.10,61.24,65.50	297.84	166.22,67.57,63.73	297.52	225.01,56.23,47.65	328.89	0.959883	0.0314666	-0.000211788	0.999136
Os01g0225200|Os01g0225200|chr1|+	2596.3	6904083	chr1:6903409-6904230	93.31,43.11	136.42	84.33,54.50	138.83	93.51,41.21	134.72	100.52,43.75	144.27	72.10,43.05	115.16	78.77,70.97	149.74	0.419256	0.0469847	0.0488811	0.932037
Os01g0225300|Os01g0225300|chr1|+	1555.7	6909388	chr1:6908950-6909553	172.07,90.14	262.21	173.22,108.85	282.06	164.49,70.83	235.33	165.86,63.73	229.6	143.52,70.63	214.15	138.77,113.78	252.55	0.811608	0.0102739	0.0107461	0.991039
Os01g0225400|Os01g0225400|chr1|-	483.8	6909949	chr1:6909719-6910190	87.32,41.47	128.79	103.83,34.42	138.25	87.21,37.01	124.22	98.57,32.45	131.01	94.19,32.18	126.36	91.18,43.40	134.58	0.816199	0.0129471	-0.0143853	0.991039
Os01g0226250|Os01g0226250|chr1|-	392.1	6967713	chr1:6967641-6968009	19.47,22.46	41.93	27.49,17.67	45.16	29.20,32.65	61.86	31.26,31.90	63.16	31.58,22.27	53.85	28.04,40.28	68.31	0.825774	0.0209783	0.0208536	0.991039
Os01g0226300|Os01g0226300|chr1|+	45.1	69698226970023	chr1:6969617-6970180	16.77,28.55,3.44	48.75	19.91,30.76,6.10	56.78	6.36,25.05,7.28	38.69	10.32,31.67,6.26	48.25	22.69,21.15,9.76	53.6	23.05,11.43,5.78	40.27	0.661164	0.132825	-0.0553073	0.981077
Os01g0226500|Os01g0226500|chr1|+	6.5	6985630	chr1:6985396-6985704	NA	NA	NA	NA	NA	NA	NA	NA	NA	NA	NA	NA	NA	NA	NA	NA
Os01g0227100|Os01g0227100|chr1|+	264896	7030319	chr1:7029872-7030562	2251.05,1094.54	3345.58	1751.11,851.48	2602.59	1459.02,717.03	2176.05	2237.47,966.49	3203.96	1971.24,794.46	2765.71	2373.54,1001.29	3374.84	0.00810324	0.0321901	-0.034698	0.212395
Os01g0227300|Os01g0227300|chr1|+	513.4	7047340	chr1:7047030-7047550	120.34,60.69	181.03	64.66,35.44	100.11	106.37,51.53	157.9	98.99,39.74	138.73	109.81,73.45	183.25	64.31,65.93	130.24	0.285323	0.0597493	0.061988	0.880561
Os01g0227350|Os01g0227350|chr1|-	1222.1	70490317048328	chr1:7048250-7049193	187.46,105.88,72.59	365.92	274.74,117.23,65.20	457.16	352.89,166.67,92.79	612.36	137.87,82.80,56.36	277.03	238.40,139.03,91.25	468.68	182.32,92.34,86.12	360.78	0.0335621	0.0629983	0.0652133	0.445084
Os01g0227500|Os01g0227500|chr1|+	2292.5	7056161	chr1:7055497-7056350	194.20,67.79	261.99	237.50,78.56	316.06	285.82,98.59	384.41	223.73,69.13	292.87	223.53,89.75	313.28	172.28,97.35	269.63	0.290384	0.0380831	0.0427121	0.882665
Os01g0227800|Os01g0227800|chr1|+	1377.7	70733297073664	chr1:7072982-7073832	53.76,150.45,61.33	265.54	74.22,157.13,49.62	280.97	79.79,185.94,52.10	317.83	58.28,82.72,42.49	183.49	47.15,126.30,53.49	226.94	26.68,139.28,64.11	230.07	0.111342	0.0613043	0.0621942	0.691906
Os01g0228300|Os01g0228300|chr1|-	402.5	70863727085974	chr1:7085813-7086539	34.46,73.74,36.85	145.04	27.30,73.84,52.93	154.07	50.38,90.19,32.58	173.16	59.67,62.20,26.69	148.56	31.99,97.74,23.50	153.23	44.49,89.07,34.71	168.26	0.0951844	0.0784738	-0.0809172	0.659477
Os01g0228600|Os01g0228600|chr1|-	2871	71005207100326	chr1:7100259-7100778	118.36,199.78,199.44	517.59	101.27,205.85,176.14	483.27	85.60,257.59,198.24	541.42	84.31,220.47,134.86	439.64	124.80,233.74,160.70	519.23	117.94,200.77,191.92	510.62	0.162156	0.0403323	-0.0390224	0.773235
Os01g0228800|Os01g0228800|chr1|-	26.2	7.10548e+20	chr1:7104651-7105615	0.00,22.97,4.14,0.70	27.82	0.00,17.79,7.98,1.31	27.09	10.54,19.08,3.59,0.71	33.92	0.00,11.46,16.09,2.43	29.98	0.00,12.60,6.28,3.78	22.66	NA	NA	NA	NA	NA	NA
Os01g0229100|Os01g0229100|chr1|-	197.4	7125503	chr1:7125429-7125730	40.77,38.52	79.29	44.84,34.58	79.43	38.78,28.13	66.91	50.61,48.32	98.92	24.66,31.71	56.38	53.36,26.96	80.32	0.946337	0.00540384	0.00542823	0.998631
Os01g0229200|Os01g0229200|chr1|+	2527.4	71368787137169	chr1:7136309-7137297	236.05,108.52,57.06	401.63	305.63,97.04,83.21	485.88	310.76,122.91,55.43	489.1	262.99,103.34,62.33	428.66	260.79,112.97,48.58	422.34	236.69,117.26,38.98	392.93	0.7766	0.0295503	-0.00142724	0.989738
Os01g0229300|Os01g0229300|chr1|+	19.1	71641467164252	chr1:7164014-7164391	3.85,13.17,9.29	26.31	17.42,29.88,10.84	58.14	10.96,14.48,7.16	32.6	2.50,12.54,6.31	21.35	1.13,14.34,6.48	21.95	4.46,13.27,9.22	26.95	0.182721	0.160192	0.159195	0.803089
Os01g0229400|Os01g0229400|chr1|-	106.3	7164843	chr1:7164722-7165019	31.31,24.18	55.49	37.45,26.06	63.52	49.07,20.93	70	14.67,6.79	21.46	22.45,33.14	55.59	26.31,16.53	42.84	0.343279	0.0943708	0.093397	0.910735
Os01g0229500|Os01g0229500|chr1|+	33.6	71754977175656	chr1:7175425-7175971	3.57,20.97,5.58	30.13	0.73,33.22,8.92	42.87	6.75,25.38,10.25	42.38	11.49,17.90,16.30	45.69	0.77,25.01,8.46	34.23	8.31,22.63,7.07	38.01	0.865404	0.133988	0.015768	0.994271
Os01g0230200|Os01g0230200|chr1|-	69.3	7.21701e+20	chr1:7216390-7217063	17.41,14.44,12.17,1.38	45.4	12.42,3.22,17.00,3.40	36.05	19.75,8.45,5.30,1.41	34.91	19.87,10.13,3.10,3.74	36.84	22.21,13.07,5.95,0.17	41.4	12.64,8.88,13.75,2.50	37.77	0.513372	0.0997265	-0.0669342	0.953061
Os01g0231500|Os01g0231500|chr1|+	216.2	7.27247e+20	chr1:7272337-7273222	2.54,0.00,19.94,14.33	36.81	23.50,0.00,20.18,4.25	47.93	0.30,0.00,16.40,10.54	27.23	0.00,0.00,35.73,7.31	43.04	10.41,0.00,29.26,6.08	45.75	0.31,0.00,18.90,15.11	34.32	0.204598	0.17669	0.156809	0.820181
Os01g0231700|Os01g0231700|chr1|-	3049.6	72790707278900	chr1:7278820-7279182	142.83,197.61,115.62	456.06	248.95,234.19,136.31	619.46	194.54,175.47,89.30	459.32	217.56,189.10,111.87	518.53	227.23,156.74,87.99	471.96	169.74,194.85,182.95	547.54	0.85236	0.0441149	-0.00417375	0.992136
Os01g0231800|Os01g0231800|chr1|+	197.3	72855567285894	chr1:7285448-7285972	34.73,26.96,13.12	74.81	38.96,12.43,26.20	77.6	48.57,28.96,8.22	85.75	44.83,35.80,12.09	92.72	48.34,23.99,11.11	83.44	55.18,19.76,13.43	88.37	0.351845	0.0611501	-0.0563337	0.916372
Os01g0231900|Os01g0231900|chr1|+	3662.5	72938837294159	chr1:7293699-7294299	45.34,323.55,60.72	429.61	68.90,282.91,91.46	443.26	174.36,280.08,69.19	523.63	111.80,216.61,64.38	392.8	101.91,273.15,65.28	440.33	83.00,301.52,96.60	481.12	0.893868	0.0327482	-0.0124068	0.997547
Os01g0232100|Os01g0232100|chr1|+	55.1	73031367303601	chr1:7302890-7303692	0.00,17.98,15.83	33.82	0.00,16.25,15.09	31.34	4.14,18.67,46.93	69.74	12.17,12.36,7.23	31.76	0.00,28.91,11.59	40.5	NA	NA	NA	NA	NA	NA
Os01g0232300|Os01g0232300|chr1|+	1891.3	7332061	chr1:7331717-7332286	220.35,48.49	268.85	240.39,67.93	308.33	217.35,57.35	274.7	216.57,43.02	259.58	195.40,29.96	225.36	207.38,58.00	265.37	0.387255	0.0294257	-0.037413	0.928899
Os01g0232400|Os01g0232400|chr1|+	837.3	7339046	chr1:7338729-7339166	128.41,75.13	203.54	140.95,60.99	201.94	126.78,68.05	194.84	103.83,54.34	158.17	87.29,50.51	137.8	108.95,40.47	149.42	0.78662	0.0138318	-0.0144993	0.990775
Os01g0232700|Os01g0232700|chr1|+	9057.1	7351849	chr1:7351571-7352095	435.09,235.98	671.07	418.18,227.95	646.14	453.20,208.62	661.82	339.66,201.00	540.66	356.30,216.19	572.49	497.04,296.90	793.94	0.193775	0.0345997	0.0361058	0.808736
Os01g0232800|Os01g0232800|chr1|-	2577.7	7352440	chr1:7352341-7352770	225.82,168.55	394.37	247.07,136.97	384.03	256.21,135.66	391.86	236.21,155.02	391.24	226.72,110.16	336.87	226.36,115.75	342.11	0.55104	0.0210505	-0.0218163	0.960879
Os01g0233000|Os01g0233000|chr1|-	195168	73642737363888	chr1:7363701-7364478	1494.90,1280.13,674.16	3449.19	1829.27,1590.87,790.44	4210.59	2199.72,1846.19,907.45	4953.36	2930.67,2139.26,955.23	6025.16	1986.41,1649.80,666.62	4302.83	1222.78,1225.01,562.46	3010.25	0.00344015	0.024299	-0.0285374	0.129706
Os01g0233900|Os01g0233900|chr1|-	24.2	7405104	chr1:7404765-7405490	NA	NA	NA	NA	28.22,7.22	35.45	27.88,5.18	33.06	16.89,6.10	22.99	NA	NA	NA	NA	NA	NA
Os01g0234001|Os01g0234001|chr1|-	27	74149537414567	chr1:7413825-7415116	10.76,8.78,6.81	26.34	0.00,16.58,7.24	23.82	NA	NA	14.95,5.00,6.41	26.36	4.47,10.65,4.89	20.01	7.50,12.56,7.12	27.17	NA	NA	NA	NA
Os01g0234100|Os01g0234100|chr1|+	25	7.42189e+27	chr1:7421333-7422560	NA	NA	NA	NA	NA	NA	5.11,0.00,11.38,7.39,0.02	23.9	NA	NA	NA	NA	NA	NA	NA	NA
Os01g0234900|Os01g0234900|chr1|-	837.1	7451026	chr1:7450839-7451503	90.17,69.37	159.54	149.37,63.73	213.09	153.10,60.48	213.58	144.17,58.50	202.67	116.91,57.99	174.9	82.86,49.89	132.75	0.932244	0.0041866	-0.00444709	0.998016
Os01g0235100|Os01g0235100|chr1|+	96.6	74595907459763	chr1:7459501-7459949	40.39,42.29,6.07	88.75	17.98,47.72,15.31	81.01	48.85,49.66,11.33	109.84	36.67,11.87,0.66	49.2	63.31,32.85,8.83	104.99	38.38,31.37,15.57	85.31	0.0442757	0.194203	-0.149795	0.502851
Os01g0235200|Os01g0235200|chr1|-	22.3	7460466	chr1:7460284-7460548	NA	NA	19.44,1.44	20.88	20.28,5.99	26.26	NA	NA	NA	NA	21.12,5.47	26.58	NA	NA	NA	NA
Os01g0235300|Os01g0235300|chr1|+	528.8	7.47213e+20	chr1:7472013-7472723	56.56,72.78,65.85,29.29	224.48	53.07,76.54,67.03,35.00	231.64	125.36,130.03,71.31,25.94	352.64	63.18,89.22,61.31,24.18	237.9	43.53,78.38,63.43,40.84	226.19	57.47,60.74,46.35,26.25	190.81	0.24542	0.0398535	0.0505084	0.853375
Os01g0235350|Os01g0235350|chr1|-	23.9	7.47337e+20	chr1:7472729-7473462	6.74,1.71,17.10,8.58	34.13	0.00,0.00,22.38,7.61	29.98	0.00,4.64,18.46,5.93	29.03	0.00,0.00,18.75,2.60	21.35	0.00,18.76,8.56,3.83	31.16	8.80,4.10,15.22,6.10	34.22	0.103919	0.224557	-0.185727	0.675468
Os01g0235400|Os01g0235400|chr1|-	127.5	74780147477826	chr1:7477676-7478220	33.87,44.50,14.56	92.93	0.00,58.75,28.39	87.14	0.72,45.12,16.28	62.12	0.00,73.86,19.32	93.18	12.27,36.58,15.73	64.57	13.71,27.98,13.35	55.04	0.970394	0.0378517	0.00666723	0.999136
Os01g0235800|Os01g0235800|chr1|+	2002	7511436	chr1:7511153-7511724	138.97,83.67	222.64	179.96,100.80	280.76	185.20,70.48	255.68	178.94,74.45	253.4	122.42,88.46	210.87	129.22,61.39	190.61	0.87933	0.0066384	0.00699308	0.99529
Os01g0236000|Os01g0236000|chr1|+	10.7	7524241	chr1:7524006-7524432	NA	NA	NA	NA	NA	NA	NA	NA	NA	NA	NA	NA	NA	NA	NA	NA
Os01g0236300|Os01g0236300|chr1|+	1085.2	7551725	chr1:7551346-7551882	107.63,25.64	133.26	127.19,43.13	170.31	98.27,24.28	122.55	163.27,51.26	214.53	105.70,51.60	157.31	135.17,37.41	172.58	0.411695	0.0392996	0.0456404	0.932037
Os01g0236700|Os01g0236700|chr1|+	768.6	75762757576690	chr1:7575974-7576795	86.63,142.62,88.00	317.25	80.67,147.63,73.80	302.09	85.09,144.61,75.49	305.19	58.43,112.73,57.38	228.55	74.62,147.34,56.00	277.96	42.85,144.76,77.27	264.89	0.554685	0.0544598	0.0438892	0.962107
Os01g0236800|Os01g0236800|chr1|-	771.3	7578229	chr1:7577769-7578992	119.22,26.12	145.34	168.69,22.75	191.44	142.07,25.29	167.36	129.18,29.59	158.78	140.60,32.02	172.62	116.61,27.22	143.83	0.334317	0.039822	0.0534345	0.907512
Os01g0237100|Os01g0237100|chr1|-	30977.3	7590660	chr1:7590433-7590784	798.56,430.12	1228.68	575.38,324.58	899.96	490.97,283.52	774.49	689.76,313.58	1003.34	522.71,290.27	812.98	701.40,424.80	1126.2	0.710525	0.0080396	-0.00840805	0.982012
Os01g0238200|Os01g0238200|chr1|-	41.9	7653080	chr1:7652913-7653152	16.59,8.11	24.69	NA	NA	28.03,7.66	35.69	32.34,9.54	41.89	NA	NA	22.53,7.81	30.34	NA	NA	NA	NA
Os01g0238500|Os01g0238500|chr1|+	728.9	7667960	chr1:7667608-7668096	124.90,51.85	176.76	78.77,51.94	130.71	91.37,47.11	138.47	38.28,10.62	48.9	145.93,54.85	200.78	123.64,52.71	176.35	0.2605	0.060988	-0.0659999	0.865151
Os01g0238600|Os01g0238600|chr1|+	979.5	76723367672625	chr1:7672259-7672758	43.13,144.46,57.50	245.08	30.94,136.47,58.59	226	55.52,150.50,66.06	272.08	8.28,185.33,70.65	264.25	58.85,121.53,60.66	241.04	80.42,145.76,49.18	275.36	0.618572	0.0146321	-0.0220586	0.976616
Os01g0238800|Os01g0238800|chr1|-	274.4	7677339	chr1:7677219-7677489	68.16,27.27	95.43	73.94,27.40	101.34	44.99,14.23	59.22	44.72,20.50	65.22	56.18,14.80	70.98	77.06,28.80	105.87	0.949619	0.00434076	-0.00490385	0.998631
Os01g0238900|Os01g0238900|chr1|+	1470.4	7685684	chr1:7685353-7685898	94.49,94.97	189.45	137.15,73.65	210.8	164.16,79.01	243.17	163.04,62.69	225.72	139.52,68.20	207.72	114.87,67.42	182.29	0.178761	0.0627915	-0.0656305	0.797841
Os01g0239000|Os01g0239000|chr1|-	5883.4	7687040	chr1:7686898-7687458	223.72,110.73	334.45	398.71,164.32	563.03	274.58,137.80	412.39	327.13,202.46	529.59	175.96,93.71	269.67	196.54,96.51	293.05	0.186027	0.0443087	0.0467336	0.807057
Os01g0239300|Os01g0239300|chr1|+	30.6	77246687725302	chr1:7724314-7725378	NA	NA	NA	NA	25.57,10.26,2.39	38.22	11.88,12.60,6.26	30.75	NA	NA	12.98,4.68,4.40	22.06	NA	NA	NA	NA
Os01g0239700|Os01g0239700|chr1|+	2655.5	7742644	chr1:7741929-7742873	183.35,112.42	295.77	261.94,143.14	405.08	230.49,117.20	347.69	185.72,99.79	285.51	179.99,110.60	290.59	176.83,103.06	279.89	0.780377	0.0106803	0.0110663	0.990775
Os01g0241000|Os01g0241000|chr1|+	17.2	7.80518e+20	chr1:7804989-7805775	0.49,15.19,14.13,3.48	33.3	0.00,3.01,33.44,5.04	41.49	14.03,0.00,12.81,6.78	33.62	NA	NA	NA	NA	NA	NA	NA	NA	NA	NA
Os01g0241100|Os01g0241100|chr1|-	122.1	7806734	chr1:7806611-7807193	36.67,8.29	44.95	43.94,10.61	54.55	38.05,18.38	56.43	36.45,9.58	46.03	31.33,8.46	39.8	27.59,21.25	48.84	0.557079	0.0527056	0.0596606	0.962221
Os01g0242300|Os01g0242300|chr1|+	108.3	7855608	chr1:7855256-7855740	53.95,28.62	82.57	33.92,18.71	52.64	33.27,12.39	45.66	33.30,10.91	44.21	48.84,15.50	64.34	53.24,13.41	66.65	0.21166	0.102917	-0.114648	0.825557
Os01g0242500|Os01g0242500|chr1|-	183.3	78580597857948	chr1:7857817-7858168	63.69,42.63,40.91	147.22	25.96,41.63,41.18	108.77	34.45,42.36,32.16	108.97	57.48,38.43,28.08	123.99	25.17,55.66,34.41	115.23	27.48,59.60,37.17	124.24	0.985596	0.0758967	-0.00516033	0.999347
Os01g0242600|Os01g0242600|chr1|-	1323.6	7862191	chr1:7862059-7863119	114.01,62.63	176.64	134.12,79.24	213.37	144.61,72.66	217.27	183.71,40.36	224.08	128.90,77.37	206.27	107.74,59.19	166.93	0.222301	0.0570551	-0.0609065	0.833718
Os01g0242900|Os01g0242900|chr1|+	876.3	7878649	chr1:7878510-7878754	87.14,59.03	146.17	75.35,58.09	133.44	129.24,75.86	205.1	81.82,50.86	132.68	119.68,81.03	200.71	102.42,68.35	170.77	0.985804	0.000959467	-0.000980036	0.999347
Os01g0243000|Os01g0243000|chr1|-	31.5	7880229	chr1:7879959-7881117	NA	NA	NA	NA	20.13,3.11	23.24	NA	NA	19.16,3.83	22.99	15.97,5.61	21.58	NA	NA	NA	NA
Os01g0243100|Os01g0243100|chr1|+	55.3	78943187894609	chr1:7894231-7894801	9.85,30.05,11.51	51.4	10.44,31.45,12.56	54.46	3.83,24.13,14.14	42.1	23.58,8.64,5.96	38.18	0.00,35.14,18.12	53.27	11.52,26.89,8.05	46.45	0.39676	0.0915152	-0.0967299	0.929084
Os01g0243200|Os01g0243200|chr1|-	158.2	7895071	chr1:7894957-7895515	58.37,29.68	88.05	62.33,33.78	96.12	67.72,29.55	97.27	49.83,36.92	86.75	48.37,37.11	85.48	52.09,24.33	76.42	0.368694	0.0650854	0.0676257	0.923515
Os01g0246100|Os01g0246100|chr1|-	369.7	8.04777e+20	chr1:8047387-8047876	30.88,69.09,72.08,44.60	216.64	0.00,97.24,88.81,49.38	235.43	9.16,89.46,50.15,39.76	188.53	43.43,69.99,63.95,29.36	206.73	0.00,43.48,60.49,42.14	146.11	0.00,73.28,68.19,40.91	182.37	0.872321	0.0503694	-0.00203579	0.99455
Os01g0246400|Os01g0246400|chr1|+	86.9	80623538062684	chr1:8062244-8062878	9.63,48.92,21.99	80.54	39.90,40.18,20.27	100.35	NA	NA	NA	NA	22.74,34.66,23.07	80.47	20.77,57.69,31.59	110.05	NA	NA	NA	NA
Os01g0246500|Os01g0246500|chr1|-	122.3	8064949	chr1:8064798-8065578	53.59,13.17	66.75	53.40,9.07	62.47	27.04,17.60	44.64	57.07,6.38	63.44	38.19,14.80	52.99	51.79,5.39	57.18	0.297617	0.0761013	-0.0967772	0.886203
Os01g0246700|Os01g0246700|chr1|+	2242.5	8086829	chr1:8086210-8087029	242.47,90.48	332.95	307.55,132.37	439.92	231.46,72.49	303.95	348.71,138.21	486.92	175.18,59.83	235	138.80,82.34	221.13	0.508886	0.0230351	0.0254576	0.953061
Os01g0247500|Os01g0247500|chr1|-	857.8	8125797	chr1:8125636-8126120	95.99,34.09	130.08	130.40,49.50	179.89	118.17,43.11	161.29	126.43,48.44	174.87	89.09,42.63	131.72	139.27,53.76	193.04	0.673611	0.0210266	0.0234133	0.981077
Os01g0248600|Os01g0248600|chr1|-	635.4	8179142	chr1:8179002-8179338	99.36,55.25	154.61	97.59,34.71	132.3	111.27,46.83	158.09	139.09,53.89	192.98	104.41,37.00	141.41	76.24,27.02	103.26	0.472327	0.0379702	-0.0418996	0.940994
Os01g0249200|Os01g0249200|chr1|-	11.5	8.20435e+20	chr1:8203829-8204631	NA	NA	NA	NA	15.01,6.83,17.23,5.06	44.13	NA	NA	NA	NA	NA	NA	NA	NA	NA	NA
Os01g0249300|Os01g0249300|chr1|-	15716.1	8212575	chr1:8212429-8212792	520.89,288.38	809.28	455.73,250.25	705.98	415.74,191.94	607.68	413.08,217.61	630.69	445.69,228.00	673.7	510.92,282.05	792.97	0.911774	0.0028097	0.00295416	0.998016
Os01g0250600|Os01g0250600|chr1|+	505.4	82723918272499	chr1:8272175-8272635	33.02,97.37,42.72	173.11	41.10,122.26,54.89	218.25	47.53,82.34,27.34	157.21	43.55,125.48,47.28	216.31	56.42,65.32,32.77	154.51	37.23,106.86,47.24	191.33	0.737373	0.0223046	-0.0156114	0.983679
Os01g0250900|Os01g0250900|chr1|+	7835.7	82836938283870	chr1:8283469-8283957	401.15,347.53,182.89	931.57	415.44,344.74,167.25	927.43	354.10,301.84,143.52	799.47	412.05,238.73,133.93	784.71	304.55,323.63,133.17	761.35	365.48,347.81,162.31	875.61	0.682609	0.00837346	-0.00878832	0.981077
Os01g0251000|Os01g0251000|chr1|+	223.9	82885898288907	chr1:8288399-8289032	21.24,76.37,38.40	136	40.05,93.20,52.56	185.8	43.51,74.63,36.62	154.75	39.24,58.97,29.21	127.42	65.59,62.65,32.81	161.05	43.07,61.67,21.21	125.95	0.0149077	0.136984	-0.152853	0.290049
Os01g0251100|Os01g0251100|chr1|+	346.2	8295905	chr1:8295632-8296201	57.83,29.83	87.66	72.47,27.93	100.4	69.06,9.20	78.27	88.23,30.40	118.62	52.84,17.43	70.27	56.51,28.88	85.39	0.66788	0.0282406	0.0319622	0.981077
Os01g0251200|Os01g0251200|chr1|+	970.1	8302238	chr1:8300818-8302446	85.60,25.66	111.26	74.66,26.21	100.87	84.69,27.86	112.55	77.89,21.30	99.19	68.04,25.98	94.02	70.33,20.96	91.29	0.924642	0.00570546	-0.00663779	0.998016
Os01g0252100|Os01g0252100|chr1|+	6712.8	8333784	chr1:8333451-8333962	339.72,190.38	530.11	393.13,188.11	581.25	353.60,195.96	549.55	408.41,164.37	572.78	273.77,180.14	453.9	374.67,189.10	563.77	0.719071	0.01036	-0.0109262	0.982012
Os01g0252200|Os01g0252200|chr1|+	46.2	8.33747e+27	chr1:8337325-8338680	58.98,13.67,0.00,8.50,8.09	89.24	48.97,9.09,8.73,2.54,1.95	71.29	45.02,0.09,11.39,3.27,0.50	60.27	55.47,2.50,22.65,5.05,0.00	85.67	38.34,6.50,10.16,4.59,0.00	59.59	74.01,1.43,4.53,5.93,5.18	91.08	0.888581	0.0851808	-0.0172177	0.997171
Os01g0252600|Os01g0252600|chr1|+	12899.3	8345857	chr1:8345588-8346040	465.44,194.00	659.43	512.41,202.92	715.33	445.44,139.68	585.12	399.40,172.44	571.84	495.99,172.51	668.5	506.56,205.67	712.23	0.740796	0.0082067	0.00916012	0.983679
Os01g0252900|Os01g0252900|chr1|-	179.4	8359275	chr1:8358566-8359720	27.24,34.05	61.29	39.54,34.59	74.13	45.58,34.34	79.93	8.13,33.45	41.58	24.19,34.62	58.8	36.87,30.43	67.3	0.220324	0.109173	0.108472	0.832193
Os01g0253100|Os01g0253100|chr1|-	1597.4	8367439	chr1:8367196-8367843	156.59,64.29	220.88	153.62,93.14	246.77	161.15,68.95	230.09	122.51,86.49	209	162.21,63.10	225.3	122.22,76.03	198.25	0.474225	0.0322301	0.0339836	0.940994
Os01g0253300|Os01g0253300|chr1|+	8218.3	83869178387138	chr1:8386842-8387231	214.76,417.86,255.35	887.96	240.60,560.30,328.64	1129.53	215.96,582.96,287.75	1086.67	372.36,443.40,258.06	1073.82	201.45,452.39,229.73	883.57	205.40,381.91,203.48	790.78	0.00300387	0.0672735	-0.0755081	0.118781
Os01g0253500|Os01g0253500|chr1|+	34.5	8.39469e+27	chr1:8394453-8395635	NA	NA	NA	NA	2.49,7.07,13.11,7.61,6.82	37.1	NA	NA	NA	NA	NA	NA	NA	NA	NA	NA
Os01g0253600|Os01g0253600|chr1|-	361.1	83967728396660	chr1:8396531-8396912	62.19,73.57,44.28	180.04	72.36,67.14,50.76	190.27	40.22,68.89,38.31	147.42	75.02,72.90,53.69	201.61	38.48,71.79,29.99	140.26	58.73,59.62,39.60	157.95	0.82916	0.0109229	-0.0119367	0.991039
Os01g0253900|Os01g0253900|chr1|+	56.5	8.40782e+20	chr1:8407576-8408368	52.06,0.00,32.15,7.18	91.39	8.35,23.77,23.54,7.60	63.26	0.00,8.21,38.70,12.75	59.65	5.21,26.76,30.05,4.23	66.25	34.62,0.00,29.94,19.42	83.98	5.21,0.00,32.32,24.28	61.82	0.139606	0.0975835	0.113148	0.735054
Os01g0254000|Os01g0254000|chr1|-	3225.7	8414103	chr1:8413915-8414589	292.29,140.48	432.77	259.35,112.01	371.36	275.11,117.98	393.1	334.65,120.37	455.03	291.98,126.48	418.46	298.58,117.27	415.85	0.394045	0.0270316	-0.0296044	0.929084
Os01g0254100|Os01g0254100|chr1|-	19089.6	8421325	chr1:8421063-8421670	620.03,291.85	911.88	636.49,273.10	909.6	631.27,223.63	854.89	545.47,199.47	744.94	456.31,172.88	629.19	457.22,190.79	648.01	0.484294	0.0161582	-0.0176732	0.946433
Os01g0254200|Os01g0254200|chr1|-	5104.8	84447448444635	chr1:8444462-8444934	220.29,203.32,140.24	563.85	239.41,252.15,177.96	669.53	263.70,248.98,138.27	650.95	335.44,246.43,148.06	729.93	235.56,215.47,161.27	612.3	243.72,240.61,145.31	629.64	0.346887	0.0292662	-0.0239771	0.913898
Os01g0254800|Os01g0254800|chr1|-	149.7	84663228465694	chr1:8465575-8466442	34.24,35.57,9.92	79.73	68.68,41.67,14.40	124.74	23.52,28.94,14.21	66.67	78.02,35.67,13.66	127.36	55.86,22.42,13.68	91.96	29.31,35.29,16.06	80.66	0.472148	0.0802936	-0.0726244	0.940994
Os01g0254900|Os01g0254900|chr1|-	6917.5	8475722	chr1:8475519-8475934	359.57,179.49	539.07	412.13,186.69	598.82	409.50,192.55	602.05	342.25,138.25	480.5	349.73,167.72	517.45	354.45,204.53	558.98	0.810928	0.00676674	0.00721644	0.991039
Os01g0255000|Os01g0255000|chr1|+	6784.8	8489528	chr1:8489254-8489638	427.46,186.26	613.72	426.75,221.60	648.35	384.91,162.13	547.04	380.84,164.44	545.28	415.96,153.72	569.69	408.29,182.41	590.69	0.42225	0.0215907	-0.0234461	0.932037
Os01g0256400|Os01g0256400|chr1|+	751.5	85442338544427	chr1:8544118-8544552	85.05,106.43,48.74	240.21	100.51,137.88,48.48	286.87	123.68,129.11,33.70	286.49	116.32,141.80,31.78	289.9	89.76,123.52,29.26	242.54	91.03,118.75,38.07	247.85	0.560783	0.0339015	-0.0188177	0.963428
Os01g0256500|Os01g0256500|chr1|-	129813	8546199	chr1:8546068-8546869	847.00,549.16	1396.15	740.31,581.33	1321.64	569.23,384.62	953.86	680.73,537.15	1217.88	570.85,490.57	1061.43	420.00,375.95	795.95	0.0368356	0.04379	0.0440202	0.466105
Os01g0256600|Os01g0256600|chr1|-	1801.5	8555549	chr1:8555277-8555865	104.34,90.13	194.46	143.41,98.63	242.04	112.56,113.48	226.03	153.58,97.73	251.31	146.70,82.57	229.27	114.51,84.34	198.84	0.153484	0.0666739	-0.0674859	0.757547
Os01g0256800|Os01g0256800|chr1|-	12.7	85610338560875	chr1:8560777-8561220	NA	NA	NA	NA	5.24,13.64,3.93	22.8	NA	NA	17.76,7.97,2.77	28.51	5.40,18.15,8.99	32.54	NA	NA	NA	NA
Os01g0256900|Os01g0256900|chr1|-	990.2	8570971	chr1:8570853-8571161	124.67,84.71	209.38	107.51,72.29	179.8	113.41,52.51	165.91	101.27,59.52	160.78	108.96,68.89	177.84	136.10,68.35	204.45	0.764341	0.0151303	-0.0156687	0.987323
Os01g0257100|Os01g0257100|chr1|-	527	8577345	chr1:8577244-8577934	13.96,7.79	21.74	16.07,8.15	24.22	22.22,9.38	31.6	NA	NA	40.34,28.55	68.89	40.32,22.99	63.31	NA	NA	NA	NA
Os01g0257400|Os01g0257400|chr1|-	49.3	8.59459e+20	chr1:8593750-8594776	3.21,10.04,19.99,2.87	36.11	4.30,20.89,24.97,12.34	62.5	18.18,0.05,28.14,8.33	54.7	0.00,30.25,31.44,3.10	64.8	0.00,12.23,22.45,8.50	43.18	0.00,13.01,24.84,3.84	41.69	0.468394	0.217947	0.0591582	0.94099
Os01g0258600|Os01g0258600|chr1|+	350.5	86581308658337	chr1:8658098-8658461	78.00,71.89,36.26	186.15	69.72,69.06,36.07	174.85	25.42,49.59,29.91	104.91	69.70,59.18,20.63	149.5	71.89,64.39,24.98	161.26	71.60,72.05,29.67	173.32	0.109839	0.0687845	-0.086065	0.689476
Os01g0258700|Os01g0258700|chr1|-	1006.8	86597158659566	chr1:8659455-8659946	55.78,162.00,57.94	275.72	58.93,143.72,70.26	272.91	137.59,104.43,62.25	304.28	108.42,126.06,63.30	297.79	43.73,144.47,58.50	246.69	41.23,133.25,65.45	239.93	0.286125	0.049285	0.0486031	0.880854
Os01g0259200|Os01g0259200|chr1|+	7794.9	8687387	chr1:8686610-8687555	440.97,144.91	585.87	416.44,172.32	588.75	390.61,136.39	527.01	362.68,148.17	510.85	338.60,152.11	490.71	380.24,143.39	523.64	0.374194	0.0243168	0.0270957	0.924687
Os01g0259600|Os01g0259600|chr1|-	12794	87015068701383	chr1:8701256-8701710	236.63,544.66,271.59	1052.88	336.09,690.80,318.73	1345.62	321.50,446.27,259.14	1026.91	277.61,484.70,209.31	971.62	263.59,509.53,250.44	1023.55	281.66,460.90,303.10	1045.66	0.829476	0.0124283	-0.00450149	0.991039
Os01g0259900|Os01g0259900|chr1|+	8736	87209708721225	chr1:8720585-8721356	175.48,90.60,32.28	298.36	236.22,61.91,53.90	352.03	234.33,48.96,37.91	321.2	310.44,36.47,38.14	385.05	181.41,53.15,42.06	276.62	221.51,46.56,44.94	313.01	0.232988	0.0676435	-0.0578171	0.844798
Os01g0259933|Os01g0259933|chr1|+	38.2	8.72352e+27	chr1:8723193-8724299	NA	NA	5.32,0.00,0.00,14.07,1.85	21.23	NA	NA	7.66,6.44,0.00,9.24,9.40	32.74	NA	NA	0.00,18.57,2.23,20.80,7.70	49.3	NA	NA	NA	NA
Os01g0260000|Os01g0260000|chr1|+	20.3	8.73345e+34	chr1:8733343-8734765	10.79,0.00,0.64,1.66,10.00,3.79	26.87	0.00,12.47,0.00,1.18,8.37,0.49	22.5	5.19,0.00,4.90,10.05,5.29,3.77	29.21	7.44,3.72,0.00,3.76,7.62,4.75	27.29	0.00,0.00,10.26,0.00,8.98,3.79	23.03	3.53,0.00,17.57,11.14,0.09,1.02	33.36	0.810439	0.288017	0.0529165	0.991039
Os01g0260700|Os01g0260700|chr1|+	8825.3	8763371	chr1:8763078-8763614	588.18,82.45	670.63	542.22,87.94	630.16	538.73,83.59	622.32	592.48,104.99	697.48	520.24,78.16	598.4	566.53,75.01	641.53	0.950134	0.00118273	0.00174336	0.998631
Os01g0260800|Os01g0260800|chr1|+	449	87732308773401	chr1:8773106-8773502	36.49,70.55,52.88	159.92	45.71,77.07,27.95	150.73	68.05,122.67,66.47	257.18	21.94,126.18,48.37	196.49	71.49,94.42,43.46	209.36	40.22,111.11,35.07	186.4	0.929953	0.0840782	0.0109148	0.998016
Os01g0261100|Os01g0261100|chr1|+	3460.1	8792068	chr1:8791810-8792376	263.71,127.08	390.79	269.29,143.54	412.82	229.82,104.87	334.69	268.33,134.63	402.96	231.63,106.28	337.91	213.83,91.51	305.35	0.72683	0.0121288	-0.0129461	0.983551
Os01g0261200|Os01g0261200|chr1|-	2001.1	8792785	chr1:8792647-8793596	261.68,107.33	369.01	230.18,95.95	326.13	207.00,84.27	291.26	258.66,73.54	332.2	160.55,81.22	241.77	198.93,91.84	290.78	0.862339	0.00633922	-0.00698044	0.994138
Os01g0261500|Os01g0261500|chr1|+	275.6	8812860	chr1:8812596-8813008	67.40,28.66	96.07	61.88,39.60	101.48	55.32,26.53	81.84	79.78,20.07	99.85	54.83,25.13	79.96	77.87,26.98	104.86	0.198035	0.0857092	-0.0938724	0.814011
Os01g0262500|Os01g0262500|chr1|+	133.1	8885234	chr1:8885076-8885405	51.24,19.39	70.64	40.25,11.05	51.31	32.23,11.26	43.49	30.05,7.74	37.79	27.82,8.06	35.88	44.81,18.96	63.77	0.992423	0.000824761	0.000945199	0.9999
Os01g0262600|Os01g0262600|chr1|-	558.8	8885735	chr1:8885504-8886017	54.99,46.68	101.67	77.53,42.47	120	76.63,30.82	107.45	117.13,26.36	143.49	87.60,26.97	114.57	74.99,36.46	111.46	0.0434357	0.12152	-0.132337	0.498991
Os01g0262700|Os01g0262700|chr1|+	29.5	8.89977e+20	chr1:8899632-8900107	17.21,13.34,21.21,8.14	59.9	29.47,10.91,19.96,7.84	68.18	14.53,19.02,26.71,7.10	67.37	0.72,8.33,21.57,3.50	34.12	9.49,10.30,23.45,6.73	49.97	7.67,19.15,23.01,6.45	56.28	0.0820555	0.185813	0.16845	0.627956
Os01g0263500|Os01g0263500|chr1|+	506.7	8929453	chr1:8929211-8929642	62.84,68.87	131.71	90.75,76.19	166.94	76.75,36.43	113.17	86.86,69.16	156.02	98.22,45.03	143.25	74.63,49.57	124.2	0.360446	0.0539817	-0.0548063	0.921006
Os01g0263600|Os01g0263600|chr1|+	15.9	8948407	chr1:8948334-8948931	NA	NA	NA	NA	23.60,4.85	28.45	NA	NA	NA	NA	20.39,4.66	25.05	NA	NA	NA	NA
Os01g0264500|Os01g0264500|chr1|+	6763.1	8992318	chr1:8992152-8992543	356.81,175.98	532.79	260.27,162.55	422.81	300.81,124.32	425.13	242.86,149.31	392.17	239.54,127.21	366.76	348.32,138.08	486.4	0.942764	0.00229232	-0.00242669	0.998365
Os01g0264700|Os01g0264700|chr1|-	123.2	90046809004590	chr1:9004422-9004811	28.53,39.99,11.41	79.93	15.57,31.28,11.95	58.81	21.75,59.02,8.94	89.71	6.80,46.87,9.42	63.09	0.00,60.00,12.56	72.56	22.30,37.37,5.63	65.3	0.161764	0.147444	0.0807706	0.77316
Os01g0264900|Os01g0264900|chr1|+	596.2	9016480	chr1:9016289-9016639	78.28,23.20	101.48	113.49,41.33	154.82	88.35,31.10	119.45	86.60,33.01	119.61	94.50,35.42	129.92	90.84,44.65	135.49	0.484308	0.0391947	0.0439191	0.946433
Os01g0265000|Os01g0265000|chr1|+	113	9019578	chr1:9018144-9019749	11.94,14.76	26.7	9.77,21.80	31.57	32.21,13.38	45.58	23.93,8.63	32.56	15.38,13.59	28.97	24.24,5.66	29.9	0.148034	0.175907	-0.179284	0.745922
Os01g0265200|Os01g0265200|chr1|-	1685.7	90254359025068	chr1:9024920-9025708	142.27,222.91,77.68	442.86	115.39,242.20,74.82	432.4	77.37,194.02,50.23	321.62	128.80,173.98,42.10	344.88	116.34,171.87,65.07	353.29	108.52,187.68,89.40	385.6	0.48524	0.0584069	-0.0394512	0.946483
Os01g0265700|Os01g0265700|chr1|-	257.3	9058088	chr1:9057831-9058541	63.51,40.67	104.18	93.34,43.54	136.87	67.06,36.25	103.31	58.68,53.98	112.66	60.97,36.55	97.52	62.63,48.70	111.33	0.203828	0.0832521	0.0852929	0.819791
Os01g0265800|Os01g0265800|chr1|-	731.1	9.06406e+27	chr1:9062811-9064284	235.92,30.30,0.00,1.77,27.08	295.07	274.55,19.11,6.13,12.10,14.02	325.92	197.97,16.76,14.48,9.67,12.09	250.97	198.58,16.61,13.46,7.15,7.79	243.59	184.66,19.63,1.49,11.47,11.75	228.99	226.28,9.98,7.96,11.96,11.63	267.81	0.731602	0.032364	-0.00772535	0.983679
Os01g0265900|Os01g0265900|chr1|-	654.1	9067738	chr1:9067485-9067935	79.25,25.85	105.1	91.65,16.47	108.12	109.85,24.53	134.38	120.13,23.02	143.15	82.67,25.42	108.09	111.46,20.64	132.1	0.808246	0.0121132	-0.0155479	0.990775
Os01g0266000|Os01g0266000|chr1|+	640	9083639	chr1:9083310-9083765	82.05,36.44	118.49	111.78,51.00	162.78	105.47,57.96	163.43	122.37,45.69	168.07	76.23,39.44	115.66	84.34,46.86	131.19	0.872637	0.00886015	-0.00947034	0.99455
Os01g0266100|Os01g0266100|chr1|+	11.7	9088410	chr1:9088088-9088913	NA	NA	NA	NA	NA	NA	NA	NA	NA	NA	NA	NA	NA	NA	NA	NA
Os01g0266500|Os01g0266500|chr1|-	248.6	9114691	chr1:9114598-9114835	57.89,48.43	106.32	37.20,69.78	106.98	72.37,56.63	129	44.53,43.78	88.31	43.65,53.10	96.75	34.57,54.86	89.43	0.548505	0.042027	0.0418451	0.960069
Os01g0266600|Os01g0266600|chr1|-	5742.5	9118261	chr1:9118002-9118496	402.95,92.39	495.35	392.30,71.73	464.03	417.76,62.74	480.51	337.83,61.03	398.86	432.60,103.14	535.73	576.22,97.25	673.47	0.827876	0.00501166	0.00682135	0.991039
Os01g0266800|Os01g0266800|chr1|-	7.9	9.13392e+20	chr1:9133679-9134133	NA	NA	4.71,11.00,11.60,2.04	29.35	NA	NA	NA	NA	NA	NA	NA	NA	NA	NA	NA	NA
Os01g0267100|Os01g0267100|chr1|+	1230.9	9165465	chr1:9165210-9165676	134.99,89.46	224.44	179.83,91.25	271.08	143.67,63.67	207.34	104.81,102.98	207.78	132.55,78.98	211.53	110.77,81.83	192.6	0.0737121	0.083397	0.0854272	0.603494
Os01g0267200|Os01g0267200|chr1|+	4707.4	9169693	chr1:9169466-9169833	369.68,152.26	521.93	235.72,140.11	375.83	255.22,129.48	384.7	328.93,136.78	465.71	307.16,112.20	419.36	325.84,147.37	473.21	0.233765	0.0371327	-0.0401333	0.844798
Os01g0267400|Os01g0267400|chr1|-	1217.8	9173368	chr1:9173154-9173678	79.28,29.98	109.26	107.47,42.97	150.44	168.00,43.06	211.05	119.50,32.96	152.46	100.42,24.61	125.03	115.01,45.48	160.5	0.820709	0.0111466	-0.0130216	0.991039
Os01g0267600|Os01g0267600|chr1|-	80.5	9179384	chr1:9179158-9179738	20.88,11.93	32.81	23.19,10.90	34.09	43.38,9.07	52.46	24.61,13.72	38.33	30.97,8.36	39.33	22.67,10.92	33.6	0.774948	0.0293481	0.0326105	0.989113
Os01g0267900|Os01g0267900|chr1|-	60670.2	9195824	chr1:9195579-9196156	517.06,543.78	1060.84	674.80,601.02	1275.82	1012.44,685.68	1698.12	792.05,576.98	1369.03	717.64,487.65	1205.29	579.99,456.44	1036.43	0.0996867	0.0324138	-0.0326126	0.666118
Os01g0268300|Os01g0268300|chr1|+	9014.5	92366149236805	chr1:9236489-9236927	264.64,470.99,205.30	940.94	277.63,516.15,144.02	937.81	300.43,468.13,160.70	929.26	210.89,422.78,153.28	786.95	343.32,432.22,138.33	913.87	394.37,563.59,197.41	1155.38	0.180241	0.0320059	-0.0328247	0.799956
Os01g0268600|Os01g0268600|chr1|+	5.6	92530769253231	chr1:9252822-9253379	NA	NA	NA	NA	NA	NA	NA	NA	NA	NA	14.54,14.11,1.80	30.45	NA	NA	NA	NA
Os01g0268800|Os01g0268800|chr1|+	902.8	9264073	chr1:9263688-9264297	152.96,56.74	209.7	108.90,57.39	166.29	146.43,28.40	174.83	121.20,50.26	171.46	130.19,51.44	181.63	150.02,36.98	187	0.965443	0.00198765	-0.00227196	0.999136
Os01g0268900|Os01g0268900|chr1|+	2592.8	92681879268364	chr1:9268075-9268466	103.65,247.27,90.76	441.69	81.75,209.83,71.24	362.82	117.08,168.36,60.50	345.95	117.80,230.35,69.37	417.53	132.95,161.89,42.99	337.83	152.99,273.70,71.87	498.56	0.0256525	0.0590593	-0.0768466	0.395146
Os01g0269000|Os01g0269000|chr1|-	340.7	9268776	chr1:9268635-9269145	112.17,32.84	145	61.21,27.21	88.42	67.18,34.98	102.16	75.93,34.36	110.28	70.09,27.32	97.41	77.10,35.62	112.72	0.739339	0.020491	0.0225007	0.983679
Os01g0269100|Os01g0269100|chr1|-	301.9	92741719274002	chr1:9273874-9274344	35.52,58.61,32.99	127.13	22.15,71.16,37.60	130.91	10.85,92.65,37.72	141.22	1.79,76.18,25.41	103.38	41.65,50.77,19.49	111.9	28.86,48.37,25.50	102.74	0.222623	0.0557224	-0.0797772	0.833718
Os01g0270100|Os01g0270100|chr1|-	6957.8	93259299325787	chr1:9325652-9326095	92.14,422.50,215.54	730.17	190.42,379.59,151.25	721.25	176.44,286.78,119.40	582.61	202.25,335.94,148.24	686.43	144.79,331.84,128.45	605.09	152.34,428.17,187.21	767.72	0.407905	0.0168511	-0.0224569	0.931372
Os01g0271000|Os01g0271000|chr1|+	799.8	9373471	chr1:9373229-9373641	91.72,65.20	156.92	66.92,64.77	131.69	110.37,50.05	160.43	96.42,81.96	178.38	86.27,49.39	135.66	84.34,44.09	128.44	0.938163	0.00440717	-0.00450034	0.998016
Os01g0271200|Os01g0271200|chr1|-	93.7	93740249373884	chr1:9373738-9374121	14.22,55.87,21.35	91.44	12.22,61.77,26.49	100.48	24.85,61.07,11.28	97.2	23.97,80.06,8.10	112.13	26.29,41.29,16.62	84.2	14.31,47.67,20.69	82.66	0.289958	0.0540333	-0.0767308	0.882665
Os01g0271400|Os01g0271400|chr1|-	21236.9	9379133	chr1:9378985-9379325	610.14,212.89	823.04	635.18,242.48	877.66	498.19,184.93	683.12	568.65,196.25	764.9	542.38,152.89	695.27	623.21,246.64	869.85	0.560886	0.0129062	-0.0146704	0.963428
Os01g0271500|Os01g0271500|chr1|+	3089.5	9390350	chr1:9390029-9390511	273.92,106.98	380.9	243.96,101.38	345.34	253.07,73.81	326.88	251.96,100.00	351.96	217.22,90.12	307.34	290.22,89.76	379.98	0.967572	0.00136465	0.00153937	0.999136
Os01g0272850|Os01g0272850|chr1|+	41570.3	94355739435872	chr1:9435351-9435931	630.80,726.76,525.88	1883.44	600.39,616.11,425.20	1641.71	640.47,631.86,436.13	1708.46	350.20,1040.19,626.49	2016.88	563.55,695.24,555.44	1814.23	657.15,897.52,575.72	2130.39	8.41e-07	0.0941163	0.0988159	0.000272657
Os01g0273000|Os01g0273000|chr1|-	12480.2	9441816	chr1:9441649-9441962	484.33,225.70	710.02	404.16,188.25	592.42	342.10,186.95	529.05	454.64,156.57	611.21	435.14,209.25	644.4	481.47,238.48	719.95	0.395519	0.022204	-0.0238511	0.929084
Os01g0273150|Os01g0273150|chr1|+	39.6	94506649450807	chr1:9450590-9450935	NA	NA	11.32,10.43,4.12	25.87	10.80,38.45,18.37	67.61	23.41,24.47,3.93	51.81	0.89,16.79,10.93	28.61	4.69,11.60,5.59	21.88	NA	NA	NA	NA
Os01g0273300|Os01g0273300|chr1|+	3709.2	94566829456828	chr1:9454976-9456940	8.62,68.74,43.47	120.83	54.13,32.30,35.25	121.68	43.89,62.75,31.17	137.81	41.50,57.45,19.94	118.89	54.11,57.92,28.05	140.07	63.98,48.07,31.39	143.44	0.0265301	0.11619	-0.137671	0.399646
Os01g0273500|Os01g0273500|chr1|+	504.1	9474865	chr1:9474779-9475188	113.34,24.27	137.61	87.35,31.87	119.22	88.22,28.25	116.47	103.58,38.68	142.26	71.59,25.12	96.72	51.13,33.44	84.57	0.19716	0.0744853	0.0846209	0.813243
Os01g0274100|Os01g0274100|chr1|+	4.8	95149339514968	chr1:9514884-9515015	15.10,9.02,3.59	27.71	NA	NA	NA	NA	NA	NA	NA	NA	NA	NA	NA	NA	NA	NA
Os01g0275300|Os01g0275300|chr1|+	12844.4	9625885	chr1:9625553-9625981	312.68,122.75	435.42	315.34,98.68	414.02	249.31,84.99	334.3	237.29,91.67	328.96	232.23,93.84	326.08	250.60,121.60	372.2	0.225134	0.0401137	0.0446813	0.835377
Os01g0275600|Os01g0275600|chr1|-	3500.7	9631458	chr1:9631343-9631705	270.28,151.10	421.39	320.86,186.21	507.07	261.39,114.30	375.7	247.56,130.77	378.33	235.52,112.04	347.56	338.52,147.25	485.77	0.454903	0.0243675	-0.0258047	0.940143
Os01g0275800|Os01g0275800|chr1|+	4	9653086	chr1:9652934-9653254	NA	NA	18.80,1.90	20.7	25.58,0.29	25.87	NA	NA	21.38,1.21	22.59	23.26,1.23	24.5	NA	NA	NA	NA
Os01g0276000|Os01g0276000|chr1|-	15162.6	9658280	chr1:9658161-9658419	410.42,145.12	555.54	457.25,204.88	662.13	470.18,164.68	634.86	428.91,161.24	590.15	408.21,139.03	547.24	447.63,187.80	635.44	0.922066	0.00251832	-0.00281426	0.998016
Os01g0276100|Os01g0276100|chr1|+	1053.2	96699249670026	chr1:9669627-9670123	131.71,122.00,62.68	316.39	159.57,108.34,71.35	339.25	238.70,120.59,54.85	414.13	101.28,100.59,65.95	267.82	149.85,94.59,47.63	292.06	149.65,148.48,85.13	383.26	0.0763855	0.0704679	0.0687235	0.611483
Os01g0276200|Os01g0276200|chr1|-	202	96710729670953	chr1:9670773-9671189	10.76,47.16,22.21	80.13	32.65,56.47,15.96	105.08	32.69,51.33,13.19	97.21	32.20,65.71,12.85	110.76	12.78,44.49,15.08	72.34	10.33,91.90,25.41	127.65	0.364499	0.101676	0.0480941	0.92137
Os01g0276400|Os01g0276400|chr1|-	144	96832839682778	chr1:9682606-9684110	0.00,38.87,29.22	68.09	0.00,44.09,4.56	48.64	0.00,37.30,19.31	56.61	3.08,30.28,16.48	49.84	0.00,35.70,13.90	49.6	0.00,34.43,13.71	48.14	0.758547	0.02087	-0.0615563	0.986489
Os01g0276500|Os01g0276500|chr1|-	431.5	9.68517e+20	chr1:9684840-9685279	23.41,23.23,78.80,51.77	177.21	34.40,14.27,98.37,55.23	202.27	46.05,41.41,108.33,47.83	243.62	47.37,4.75,100.86,45.29	198.28	52.17,27.78,81.93,46.37	208.25	65.75,34.53,96.63,53.20	250.11	0.0876744	0.085042	-0.0783958	0.6392
Os01g0276700|Os01g0276700|chr1|-	112.7	9694607	chr1:9694423-9695541	24.08,21.58	45.66	20.81,16.29	37.1	37.73,8.12	45.85	29.84,7.43	37.27	30.19,9.09	39.28	26.72,14.38	41.1	0.353784	0.0949493	-0.102346	0.916372
Os01g0276800|Os01g0276800|chr1|-	3004	9702913	chr1:9702759-9703208	219.36,90.41	309.77	276.48,87.89	364.37	228.66,96.14	324.8	282.20,75.64	357.84	189.58,72.71	262.29	215.84,73.08	288.92	0.371043	0.0311473	-0.0354702	0.924687
Os01g0277100|Os01g0277100|chr1|+	286.7	97280239728484	chr1:9727698-9728545	0.00,34.07,10.02	44.09	0.00,47.57,13.62	61.19	0.00,19.08,6.35	25.43	20.02,19.44,9.12	48.58	0.00,27.10,7.73	34.82	0.00,28.90,4.76	33.66	0.0607778	0.171009	-0.309226	0.557013
Os01g0277500|Os01g0277500|chr1|+	819.6	9.73758e+20	chr1:9736278-9738141	7.48,20.85,63.62,47.89	139.84	0.00,25.66,86.98,59.32	171.96	11.99,21.59,72.43,32.52	138.52	0.00,55.77,72.08,25.05	152.89	37.11,3.99,41.63,25.74	108.47	0.00,40.40,53.58,18.12	112.11	0.000580221	0.173096	-0.210685	0.0434998
Os01g0277600|Os01g0277600|chr1|-	103.7	9.73874e+20	chr1:9738415-9738838	36.04,27.74,39.81,21.73	125.31	25.35,33.02,37.90,11.80	108.06	1.28,10.08,51.84,14.63	77.82	22.16,15.39,33.29,19.75	90.59	2.21,0.00,49.74,31.52	83.46	35.81,36.07,24.42,10.63	106.93	0.559941	0.0783492	0.0432698	0.963428
Os01g0277700|Os01g0277700|chr1|+	466.7	9753533	chr1:9753195-9753718	75.02,27.00	102.02	115.70,30.07	145.76	73.72,33.55	107.28	72.55,32.31	104.86	86.66,28.49	115.15	56.52,33.10	89.61	0.425714	0.0480407	0.0535134	0.932037
Os01g0278000|Os01g0278000|chr1|-	20.9	9770132	chr1:9770014-9770372	NA	NA	NA	NA	NA	NA	NA	NA	NA	NA	NA	NA	NA	NA	NA	NA
Os01g0278050|Os01g0278050|chr1|+	290.9	9787796	chr1:9787450-9788091	50.45,11.14	61.59	72.67,16.25	88.92	48.77,6.86	55.63	38.20,2.93	41.13	37.64,5.42	43.06	47.69,5.16	52.85	0.306532	0.0675649	-0.0956035	0.891562
Os01g0278200|Os01g0278200|chr1|-	10.3	9794135	chr1:9793905-9794232	NA	NA	NA	NA	15.67,8.19	23.86	NA	NA	NA	NA	NA	NA	NA	NA	NA	NA
Os01g0278466|Os01g0278466|chr1|-	138.7	98093829808950	chr1:9808283-9809555	112.47,12.21,5.53	130.21	136.83,8.98,2.47	148.27	93.73,6.29,11.15	111.17	132.16,3.41,9.60	145.17	82.60,5.45,13.86	101.9	127.17,20.86,5.44	153.47	0.444476	0.0266803	0.0483098	0.938489
Os01g0278600|Os01g0278600|chr1|+	42.2	9822607	chr1:9822461-9822750	13.28,11.92	25.21	14.75,11.02	25.77	27.20,13.20	40.4	16.04,10.31	26.35	15.71,10.15	25.86	22.10,6.04	28.14	0.606233	0.0657275	-0.0681308	0.976107
Os01g0278900|Os01g0278900|chr1|+	251702	9.86037e+20	chr1:9860208-9860696	2302.86,1602.72,1492.48,1113.77	6511.84	2121.79,1712.78,1575.45,1079.93	6489.96	2690.34,1421.12,1518.32,1038.27	6668.05	2104.31,1316.86,1426.14,1029.18	5876.48	2715.20,1450.00,1545.16,1138.71	6849.06	3240.31,1755.55,1994.26,1409.10	8399.23	0.679348	0.0267255	-0.00273508	0.981077
Os01g0279100|Os01g0279100|chr1|+	107713	9876321	chr1:9876001-9876564	1124.96,664.56	1789.52	1710.06,887.41	2597.47	1711.65,761.37	2473.02	1279.21,665.47	1944.69	1343.09,619.23	1962.32	1352.47,665.75	2018.22	0.57863	0.00804343	-0.00850749	0.966019
Os01g0279200|Os01g0279200|chr1|+	1953.6	9885265	chr1:9885044-9885482	216.71,62.99	279.7	183.23,67.56	250.79	149.65,53.65	203.29	197.85,50.75	248.6	180.54,54.95	235.49	174.69,68.18	242.87	0.761422	0.0118376	-0.0137592	0.986652
Os01g0279300|Os01g0279300|chr1|+	29643.3	9888972	chr1:9888590-9889236	605.69,294.33	900.02	756.44,306.33	1062.76	882.06,312.96	1195.02	851.01,283.57	1134.59	680.52,236.07	916.59	587.43,226.31	813.74	0.147144	0.0289461	-0.0323549	0.744909
Os01g0279400|Os01g0279400|chr1|-	4801.1	9889672	chr1:9889533-9889844	385.79,191.76	577.55	153.61,54.80	208.41	73.22,49.37	122.59	171.73,82.84	254.57	245.70,109.24	354.94	381.41,176.50	557.91	0.779786	0.00999495	-0.0106288	0.990521
Os01g0279700|Os01g0279700|chr1|+	12340.6	99170739917151	chr1:9916859-9917296	465.91,583.99,352.14	1402.04	513.55,454.66,243.73	1211.94	475.86,383.87,205.28	1065.01	474.29,599.25,266.73	1340.27	490.63,495.03,238.99	1224.65	593.36,601.77,335.93	1531.06	0.923333	0.0274163	-0.00363468	0.998016
Os01g0279800|Os01g0279800|chr1|-	6092.7	9917705	chr1:9917564-9917943	299.13,117.90	417.03	339.49,101.47	440.96	348.81,128.27	477.08	290.19,94.54	384.73	283.43,98.50	381.93	292.70,110.03	402.73	0.967972	0.00122153	-0.00138969	0.999136
Os01g0279900|Os01g0279900|chr1|+	1494.8	9935679	chr1:9935432-9936014	154.76,71.27	226.04	144.79,71.22	216	166.13,60.56	226.69	139.06,73.98	213.04	135.24,53.78	189.02	141.59,54.82	196.41	0.974335	0.0014427	0.00156534	0.999136
Os01g0280000|Os01g0280000|chr1|-	561.9	99372959936991	chr1:9936846-9937730	34.98,90.39,35.49	160.87	25.27,119.50,39.54	184.31	50.23,88.11,40.65	178.98	48.92,94.72,44.44	188.07	59.43,77.80,31.42	168.65	36.33,103.08,28.26	167.67	0.224911	0.0651209	-0.0727618	0.835377
Os01g0280400|Os01g0280400|chr1|+	2048.6	99666069966807	chr1:9965465-9966956	0.00,99.67,72.76	172.43	27.25,89.72,52.71	169.67	36.58,83.13,42.50	162.21	19.64,94.23,59.88	173.75	40.58,85.26,35.27	161.11	0.00,169.37,69.89	239.26	0.715781	0.0672718	-0.0116052	0.982012
Os01g0281000|Os01g0281000|chr1|+	2911.9	10007553	chr1:10007172-10007744	256.78,70.84	327.61	320.91,126.53	447.44	330.41,88.42	418.83	227.23,58.65	285.88	304.32,99.13	403.46	185.14,96.94	282.08	0.480728	0.0228396	0.0262465	0.943786
Os01g0281400|Os01g0281400|chr1|-	2070.7	10021715	chr1:10021503-10022065	182.32,80.20	262.52	247.45,91.22	338.67	220.28,64.50	284.78	217.68,98.16	315.84	148.56,61.54	210.1	151.24,74.64	225.88	0.24252	0.0454125	0.0500195	0.850453
Os01g0281600|Os01g0281600|chr1|-	12.3	1.00488e+23	chr1:10048334-10048958	NA	NA	NA	NA	0.00,7.24,12.22,0.94	20.39	NA	NA	0.00,14.70,5.50,3.41	23.62	7.95,5.73,8.35,3.18	25.2	NA	NA	NA	NA
Os01g0283000|Os01g0283000|chr1|-	22.2	10114132	chr1:10113191-10115669	NA	NA	NA	NA	NA	NA	NA	NA	NA	NA	NA	NA	NA	NA	NA	NA
Os01g0283100|Os01g0283100|chr1|+	6449.8	10123616	chr1:10123279-10123779	276.14,198.89	475.03	264.07,258.20	522.27	451.58,206.02	657.6	316.27,148.34	464.62	306.10,212.78	518.89	350.52,177.06	527.58	0.13642	0.0445367	-0.0458433	0.727369
Os01g0283300|Os01g0283300|chr1|+	23777.5	10135147	chr1:10134221-10135325	394.48,221.83	616.31	255.93,216.41	472.33	445.55,232.07	677.62	255.28,133.62	388.9	338.98,168.01	507	272.05,176.93	448.98	0.434055	0.0236649	-0.0242917	0.934205
Os01g0283500|Os01g0283500|chr1|-	203	10137834	chr1:10137547-10138825	26.26,13.13	39.39	30.31,12.02	42.34	36.93,8.12	45.05	30.84,7.56	38.4	36.33,8.14	44.47	34.59,6.25	40.85	0.348841	0.0850127	-0.102527	0.915419
Os01g0283700|Os01g0283700|chr1|+	10.6	1.0152e+23	chr1:10151960-10152522	9.07,4.44,4.79,7.76	26.06	0.25,16.75,6.89,1.18	25.07	15.20,6.18,1.95,1.05	24.38	1.01,14.87,4.17,3.02	23.06	11.65,13.33,2.71,0.52	28.21	0.00,15.81,8.16,0.24	24.21	0.963941	0.239248	0.0617848	0.999136
Os01g0284700|Os01g0284700|chr1|+	940.8	1.01965e+15	chr1:10196244-10196683	109.95,114.20,62.65	286.8	132.06,102.36,51.34	285.75	94.21,119.10,75.35	288.66	138.88,110.92,42.43	292.22	115.21,106.51,44.90	266.62	180.72,194.55,72.09	447.36	0.0832649	0.0614148	-0.0731686	0.631547
Os01g0286000|Os01g0286000|chr1|+	67.2	1.02678e+15	chr1:10267626-10268011	20.32,23.21,9.78	53.31	10.51,35.83,13.67	60	12.31,40.66,11.96	64.93	0.00,51.65,16.07	67.72	5.99,22.10,6.69	34.78	21.38,26.99,6.64	55.01	0.639791	0.0802517	0.0406003	0.978889
Os01g0286100|Os01g0286100|chr1|-	873.1	10271278	chr1:10271073-10271586	138.74,45.07	183.81	143.14,61.02	204.15	193.23,57.52	250.75	168.81,41.21	210.01	102.76,35.17	137.93	61.80,27.56	89.36	0.690962	0.0184726	-0.0209913	0.981969
Os01g0286500|Os01g0286500|chr1|-	44.8	1.02894e+15	chr1:10288802-10289495	24.67,10.32,1.21	36.21	27.60,14.38,2.79	44.77	31.18,13.10,3.79	48.08	21.93,21.49,7.37	50.79	16.91,12.31,1.17	30.39	1.64,17.96,4.94	24.54	0.0258647	0.2638	0.262999	0.395739
Os01g0286600|Os01g0286600|chr1|+	20891.6	10295254	chr1:10294903-10295456	522.50,391.40	913.89	560.34,413.64	973.98	581.02,356.59	937.62	517.40,395.71	913.11	578.32,369.87	948.19	612.73,469.30	1082.03	0.70777	0.00842685	0.00854827	0.982012
Os01g0287400|Os01g0287400|chr1|+	14.4	10333998	chr1:10333794-10334127	NA	NA	NA	NA	NA	NA	NA	NA	NA	NA	NA	NA	NA	NA	NA	NA
Os01g0287700|Os01g0287700|chr1|-	418.1	10346460	chr1:10346242-10347089	53.61,33.44	87.05	86.00,40.39	126.39	84.76,35.78	120.54	49.40,22.29	71.69	81.37,23.74	105.12	63.29,31.50	94.8	0.513538	0.0427262	-0.0459851	0.953061
Os01g0290000|Os01g0290000|chr1|-	67480.1	1.04923e+15	chr1:10492060-10492530	958.24,1045.90,576.75	2580.88	947.64,876.55,455.85	2280.04	802.27,776.61,333.19	1912.07	982.74,844.13,404.14	2231.01	770.37,714.51,375.11	1859.99	972.55,782.65,416.21	2171.41	0.043114	0.0353964	-0.0275443	0.497942
Os01g0290100|Os01g0290100|chr1|-	2082.2	1.04969e+15	chr1:10496686-10497176	219.75,48.08,10.93	278.76	211.74,60.68,22.03	294.45	252.66,42.52,18.27	313.45	205.93,46.49,10.96	263.38	173.91,50.46,14.15	238.52	150.06,47.94,15.55	213.55	0.545138	0.0318981	0.0314196	0.959764
Os01g0290600|Os01g0290600|chr1|+	103.4	10510468	chr1:10509008-10510538	NA	NA	15.08,7.57	22.64	21.92,21.89	43.81	NA	NA	NA	NA	NA	NA	NA	NA	NA	NA
Os01g0290800|Os01g0290800|chr1|+	57.2	10518109	chr1:10516472-10518591	NA	NA	NA	NA	NA	NA	NA	NA	NA	NA	NA	NA	NA	NA	NA	NA
Os01g0292200|Os01g0292200|chr1|+	818.9	10627394	chr1:10627221-10627508	81.00,43.27	124.27	163.92,53.06	216.99	121.89,41.80	163.69	110.14,88.18	198.32	98.04,42.58	140.62	111.61,47.42	159.02	0.0973968	0.0842555	0.0906591	0.664162
Os01g0292700|Os01g0292700|chr1|+	869	10644726	chr1:10644470-10645120	150.96,28.25	179.21	200.01,43.97	243.98	163.68,33.88	197.56	128.91,37.73	166.64	187.16,37.76	224.92	136.85,24.36	161.21	0.800967	0.00971344	0.0127462	0.990775
Os01g0292900|Os01g0292900|chr1|+	2263.2	10656421	chr1:10655988-10656773	158.47,92.22	250.68	187.69,95.63	283.31	204.46,77.60	282.06	160.17,105.56	265.74	149.78,55.27	205.05	165.51,67.96	233.47	0.992198	0.000408039	-0.00043438	0.9999
Os01g0293000|Os01g0293000|chr1|-	2860.2	10657689	chr1:10657494-10658991	135.35,82.29	217.65	175.57,67.64	243.22	170.37,53.90	224.27	223.12,70.46	293.59	149.66,59.52	209.18	151.33,74.53	225.86	0.68707	0.0168286	-0.0185568	0.981443
Os01g0293200|Os01g0293200|chr1|+	27.1	1.06768e+15	chr1:10676726-10679098	39.98,8.04,6.36	54.39	38.88,10.03,2.89	51.8	52.39,1.36,7.44	61.19	48.14,4.49,8.11	60.74	53.73,10.12,4.39	68.23	63.81,1.28,7.39	72.48	0.734168	0.0382058	-0.0331143	0.983679
Os01g0295700|Os01g0295700|chr1|-	3014.8	10805755	chr1:10805634-10806315	211.26,113.33	324.59	169.22,87.05	256.27	184.22,88.97	273.19	167.51,93.75	261.26	185.47,74.63	260.11	163.97,106.73	270.7	0.833278	0.0085373	0.00898631	0.991039
Os01g0295900|Os01g0295900|chr1|-	2984	10814162	chr1:10813998-10814391	203.89,113.37	317.26	224.87,104.79	329.66	234.46,74.61	309.07	135.39,83.16	218.55	163.53,97.96	261.5	187.68,90.97	278.65	0.185696	0.0523834	0.0553563	0.806589
Os01g0296000|Os01g0296000|chr1|-	73	10819546	chr1:10819351-10819948	22.98,6.13	29.11	33.28,16.38	49.66	37.04,6.77	43.81	16.58,12.27	28.86	30.49,3.78	34.27	23.30,8.24	31.53	0.862143	0.0177382	0.0204059	0.994138
Os01g0296100|Os01g0296100|chr1|+	5305	10826882	chr1:10826442-10827078	381.44,90.86	472.3	388.24,155.39	543.63	357.00,124.10	481.1	356.79,107.27	464.07	286.19,108.64	394.83	338.96,94.52	433.48	0.799153	0.00718772	-0.00834445	0.990775
Os01g0298500|Os01g0298500|chr1|-	162.7	1.09426e+15	chr1:10942135-10942788	20.19,25.97,13.59	59.74	71.21,13.05,11.27	95.53	108.74,23.87,7.98	140.59	27.46,27.46,10.12	65.04	73.06,21.56,15.54	110.16	68.56,22.77,11.89	103.22	0.360391	0.0691618	0.0677951	0.921006
Os01g0299150|Os01g0299150|chr1|+	30	10965482	chr1:10965000-10965693	NA	NA	NA	NA	NA	NA	NA	NA	NA	NA	NA	NA	NA	NA	NA	NA
Os01g0299200|Os01g0299200|chr1|+	64.2	1.09665e+23	chr1:10965767-10967156	0.00,9.15,3.06,12.63	24.84	0.00,0.00,10.39,14.28	24.67	NA	NA	NA	NA	0.00,0.00,12.88,10.48	23.36	5.98,0.00,1.68,14.84	22.5	NA	NA	NA	NA
Os01g0299300|Os01g0299300|chr1|-	26.3	1.09698e+47	chr1:10968072-10970215	0.00,7.63,1.20,1.04,3.78,8.12,3.95	25.72	NA	NA	0.00,0.00,0.00,14.44,6.14,3.82,2.60	27.01	6.67,4.88,2.93,0.00,0.00,6.28,0.94	21.7	10.95,8.26,0.00,0.00,0.00,8.92,1.71	29.84	0.00,0.00,0.00,9.54,0.00,8.35,2.49	20.39	NA	NA	NA	NA
Os01g0299400|Os01g0299400|chr1|+	630.1	1.09796e+15	chr1:10979518-10979977	60.47,79.33,65.85	205.65	105.96,100.84,32.96	239.76	105.62,115.05,39.68	260.35	61.45,130.13,44.05	235.63	105.41,99.26,41.36	246.03	134.48,84.19,59.99	278.66	0.81261	0.0108621	-0.0104945	0.991039
Os01g0299500|Os01g0299500|chr1|-	356.8	10980890	chr1:10980740-10981017	53.00,29.28	82.28	45.07,49.82	94.89	65.70,26.30	92	47.54,28.55	76.09	53.19,33.34	86.54	60.94,24.49	85.43	0.556157	0.0433379	-0.0448243	0.962107
Os01g0300200|Os01g0300200|chr1|-	2290.9	1.09997e+15	chr1:10999420-10999881	230.37,145.23,86.20	461.8	184.07,157.63,79.43	421.13	147.11,193.58,75.59	416.28	209.58,149.23,62.59	421.4	140.45,157.53,82.68	380.66	104.42,172.16,95.40	371.98	0.216344	0.045142	0.0409579	0.828235
Os01g0300600|Os01g0300600|chr1|-	1163.2	11025617	chr1:11025451-11025941	150.54,64.02	214.56	177.11,36.41	213.52	152.81,60.50	213.32	125.99,46.93	172.93	115.69,48.78	164.47	136.33,47.57	183.89	0.593719	0.0239484	0.0270974	0.974145
Os01g0301000|Os01g0301000|chr1|-	181.2	1.10665e+15	chr1:11065001-11066679	0.00,43.45,10.62	54.07	0.00,61.97,14.03	76	4.56,57.90,6.37	68.83	0.00,61.39,10.30	71.68	33.30,35.84,12.65	81.8	0.00,48.66,15.90	64.55	0.20744	0.152019	-0.209083	0.822518
Os01g0301300|Os01g0301300|chr1|+	30.9	1.10766e+15	chr1:11076498-11077448	39.10,3.84,1.98	44.93	48.43,0.82,6.22	55.47	35.26,5.91,3.16	44.33	43.43,2.38,3.14	48.95	41.33,6.17,1.57	49.07	32.71,5.29,1.93	39.93	0.765316	0.030363	-0.00740906	0.987323
Os01g0301700|Os01g0301700|chr1|-	108.9	1.10898e+15	chr1:11088975-11091034	1.16,18.84,5.63	25.62	10.11,6.43,10.53	27.06	7.05,19.24,5.73	32.03	0.85,22.82,3.79	27.46	8.47,14.80,8.01	31.28	0.00,27.02,6.54	33.56	0.728763	0.174947	0.109073	0.983679
Os01g0301900|Os01g0301900|chr1|-	1120	11110068	chr1:11109805-11110480	77.07,24.07	101.14	87.11,35.65	122.76	112.12,26.04	138.15	110.88,14.88	125.76	104.10,34.19	138.3	109.35,40.67	150.03	0.699255	0.0201402	-0.0240186	0.982012
Os01g0302000|Os01g0302000|chr1|+	4620.7	1.11191e+15	chr1:11118903-11119313	60.97,170.91,140.55	372.43	49.53,174.23,111.31	335.08	68.77,190.56,95.21	354.54	173.53,234.90,139.44	547.87	98.91,213.25,105.62	417.77	26.52,217.61,134.96	379.09	0.0496355	0.0535203	-0.0679753	0.525932
Os01g0302100|Os01g0302100|chr1|+	4.9	11131600	chr1:11131345-11131710	NA	NA	NA	NA	10.86,9.64	20.5	NA	NA	NA	NA	NA	NA	NA	NA	NA	NA
Os01g0302250|Os01g0302250|chr1|-	779.9	11155326	chr1:11155065-11155899	55.45,12.66	68.11	63.49,27.94	91.43	91.62,15.84	107.46	77.65,15.29	92.94	72.86,16.40	89.26	59.34,25.07	84.41	0.980357	0.00150947	0.00184612	0.999136
Os01g0302800|Os01g0302800|chr1|+	3580.6	11192125	chr1:11191761-11192398	138.23,79.37	217.6	202.26,58.40	260.66	164.41,53.77	218.18	212.33,55.65	267.98	166.95,62.35	229.3	142.96,62.95	205.91	0.66535	0.0177	-0.0200253	0.981077
Os01g0303000|Os01g0303000|chr1|-	5.66787e+08	11202880	chr1:11202680-11203331	48404.72,24966.84	73371.6	35247.08,18333.72	53580.8	30517.64,15735.15	46252.8	56140.30,27087.35	83227.6	47483.27,24319.44	71802.7	57042.84,34450.31	91493.1	0.0040106	0.00742875	0.00769246	0.139234
Os01g0303200|Os01g0303200|chr1|+	18.9	11221237	chr1:11221053-11221389	18.69,2.55	21.24	24.24,5.70	29.94	NA	NA	35.40,5.48	40.88	18.20,4.06	22.26	19.53,3.34	22.86	NA	NA	NA	NA
Os01g0303800|Os01g0303800|chr1|+	127.3	1.12465e+15	chr1:11246407-11246737	22.37,37.51,23.06	82.95	42.10,35.14,21.97	99.21	85.23,73.05,44.19	202.47	40.32,39.94,33.16	113.42	29.56,37.10,21.55	88.21	23.95,26.47,18.52	68.95	0.447735	0.0424289	0.0512507	0.938882
Os01g0304000|Os01g0304000|chr1|-	12523.6	1.12499e+15	chr1:11249649-11250025	427.68,379.41,141.34	948.43	461.30,494.22,176.13	1131.64	373.07,351.98,102.82	827.86	392.38,383.14,144.61	920.13	392.93,322.22,91.34	806.48	541.96,538.58,146.05	1226.58	0.331658	0.0154331	-0.0225092	0.906704
Os01g0304300|Os01g0304300|chr1|+	34	1.12776e+15	chr1:11277387-11277817	1.65,16.26,15.89	33.8	4.50,20.12,9.03	33.65	6.98,16.40,10.33	33.71	0.00,23.78,3.16	26.94	6.45,14.87,5.16	26.47	8.43,11.70,3.63	23.77	0.12583	0.193625	-0.205015	0.715031
Os01g0305200|Os01g0305200|chr1|+	35.2	11320046	chr1:11319928-11320221	21.33,3.26	24.59	NA	NA	NA	NA	NA	NA	30.51,1.34	31.85	NA	NA	NA	NA	NA	NA
Os01g0305900|Os01g0305900|chr1|+	39.2	1.13562e+15	chr1:11355933-11356959	1.98,19.06,10.44	31.49	13.33,19.60,8.35	41.29	15.14,16.94,11.22	43.3	15.40,13.20,1.63	30.23	7.55,6.28,8.17	22.01	7.67,14.43,8.94	31.03	0.450375	0.105355	-0.104079	0.939432
Os01g0306800|Os01g0306800|chr1|+	36100.4	11420889	chr1:11420497-11420992	1039.31,607.60	1646.91	1060.17,648.46	1708.63	904.69,559.63	1464.32	964.56,578.32	1542.88	837.06,513.01	1350.07	1092.19,648.03	1740.23	0.940179	0.00129544	-0.0013369	0.998316
Os01g0306900|Os01g0306900|chr1|-	769.2	11426596	chr1:11426341-11427066	92.66,57.67	150.32	121.58,44.04	165.62	84.68,56.41	141.08	104.82,56.84	161.67	103.09,53.19	156.28	113.40,42.60	156	0.655078	0.0239204	-0.0253586	0.981077
Os01g0307562|Os01g0307562|chr1|-	27.6	11495962	chr1:11495912-11496222	NA	NA	NA	NA	NA	NA	NA	NA	15.30,7.28	22.59	NA	NA	NA	NA	NA	NA
Os01g0307624|Os01g0307624|chr1|-	6.1	11504277	chr1:11504018-11504425	NA	NA	NA	NA	NA	NA	NA	NA	NA	NA	NA	NA	NA	NA	NA	NA
Os01g0307686|Os01g0307686|chr1|-	1374.3	1.15056e+15	chr1:11504893-11505822	1.41,52.78,29.71	83.9	0.00,56.72,35.21	91.93	34.57,38.05,24.09	96.71	0.00,88.23,33.94	122.17	0.00,53.59,21.48	75.06	4.44,52.10,10.27	66.81	0.657699	0.193018	0.135382	0.981077
Os01g0309800|Os01g0309800|chr1|+	64873.2	1.16122e+15	chr1:11611627-11612656	653.38,1342.77,661.02	2657.17	776.08,1466.10,770.52	3012.7	1048.47,1182.39,518.31	2749.17	835.89,1733.21,709.20	3278.3	741.24,1039.52,474.81	2255.57	592.59,1254.93,636.88	2484.4	0.319024	0.0282349	0.013993	0.901134
Os01g0309900|Os01g0309900|chr1|+	1729.8	11622331	chr1:11621564-11622526	194.77,87.18	281.96	142.01,111.55	253.56	153.78,67.76	221.53	165.33,80.75	246.08	140.21,76.85	217.06	151.05,105.58	256.63	0.752571	0.0136335	0.0142087	0.985789
Os01g0310100|Os01g0310100|chr1|-	152.5	1.16258e+15	chr1:11625271-11625907	0.00,39.23,19.21	58.45	18.12,56.55,23.55	98.22	0.00,60.55,22.25	82.8	12.86,45.39,17.60	75.85	3.54,34.13,12.19	49.86	38.17,33.63,6.23	78.02	0.00526908	0.192171	-0.232923	0.166277
Os01g0310600|Os01g0310600|chr1|-	586.8	1.16674e+15	chr1:11667025-11667683	70.89,81.16,48.83	200.89	NA	NA	NA	NA	12.88,5.78,1.75	20.41	NA	NA	NA	NA	NA	NA	NA	NA
Os01g0310700|Os01g0310700|chr1|+	17.4	11670341	chr1:11670153-11670584	21.43,10.39	31.82	NA	NA	NA	NA	NA	NA	NA	NA	NA	NA	NA	NA	NA	NA
Os01g0310800|Os01g0310800|chr1|+	14	1.16815e+15	chr1:11681432-11682039	43.46,12.40,3.49	59.34	46.98,12.62,4.56	64.17	45.48,6.48,5.14	57.09	57.49,2.54,10.00	70.03	37.83,4.44,8.16	50.43	29.11,8.25,3.98	41.34	0.700806	0.0802804	0.0423416	0.982012
Os01g0311100|Os01g0311100|chr1|+	67.6	1.16867e+15	chr1:11686442-11687410	0.00,37.58,4.88	42.46	2.30,22.05,19.11	43.45	0.00,29.96,10.98	40.94	20.54,28.03,11.21	59.78	17.93,18.78,5.47	42.18	10.50,26.51,8.41	45.42	0.00167173	0.31414	-0.399797	0.0850286
Os01g0311300|Os01g0311300|chr1|-	121.1	11688517	chr1:11688213-11689046	17.79,4.04	21.82	22.64,3.78	26.42	29.24,9.10	38.34	21.42,7.39	28.8	17.18,3.84	21.02	33.00,6.18	39.18	0.99852	0.000192374	0.000242515	0.9999
Os01g0311400|Os01g0311400|chr1|+	298.2	1.16906e+15	chr1:11690379-11691225	0.00,72.96,22.55	95.52	11.83,48.79,42.38	102.99	58.16,61.53,43.63	163.32	0.00,69.52,30.16	99.68	50.25,42.74,23.20	116.18	17.22,36.66,21.43	75.31	0.391669	0.043179	-0.0535462	0.929084
Os01g0311500|Os01g0311500|chr1|+	94.1	1.16996e+15	chr1:11699245-11699915	11.59,25.38,23.54	60.51	17.28,50.66,14.74	82.68	8.93,57.21,20.16	86.31	0.00,49.32,20.39	69.71	21.64,31.49,15.88	69.01	5.32,37.46,15.64	58.42	0.730337	0.0279575	0.027709	0.983679
Os01g0313300|Os01g0313300|chr1|+	15.7	11784620	chr1:11784237-11784880	NA	NA	NA	NA	NA	NA	NA	NA	NA	NA	NA	NA	NA	NA	NA	NA
Os01g0314100|Os01g0314100|chr1|-	255.2	1.18044e+23	chr1:11804125-11804514	17.78,40.91,54.17,27.41	140.27	25.08,40.15,77.21,36.60	179.03	36.31,50.76,71.44,25.44	183.94	56.75,44.54,40.73,20.54	162.56	28.94,44.59,49.73,10.81	134.07	52.06,59.76,50.10,20.39	182.32	0.000503652	0.179242	-0.192857	0.0386531
Os01g0314300|Os01g0314300|chr1|-	2749.1	11812318	chr1:11812181-11812506	236.46,105.78	342.24	227.04,105.34	332.38	168.29,110.72	279	187.70,92.10	279.8	227.75,77.14	304.89	253.50,95.38	348.88	0.143129	0.0540398	-0.0583798	0.740894
Os01g0314800|Os01g0314800|chr1|-	172.2	11863862	chr1:11863676-11864157	37.69,26.72	64.41	37.27,28.61	65.88	28.21,20.58	48.79	77.27,30.52	107.78	47.23,21.72	68.95	19.55,17.82	37.37	0.253944	0.0966738	-0.09965	0.859159
Os01g0316500|Os01g0316500|chr1|-	1125.8	11953455	chr1:11953293-11953727	201.64,58.14	259.79	155.94,42.43	198.38	196.54,47.26	243.8	143.87,24.21	168.09	147.46,24.11	171.57	150.69,46.23	196.92	0.382848	0.0343872	-0.0429491	0.927338
Os01g0316600|Os01g0316600|chr1|+	76.3	11964560	chr1:11964344-11964682	29.48,30.25	59.73	50.38,17.73	68.11	32.63,11.83	44.46	28.88,17.15	46.03	23.87,15.07	38.94	43.46,10.85	54.31	0.683071	0.0378939	-0.0400617	0.981077
Os01g0316800|Os01g0316800|chr1|+	34980.2	11972236	chr1:11972013-11972407	757.76,306.38	1064.15	811.92,286.92	1098.83	887.00,271.32	1158.32	677.91,253.38	931.29	778.39,259.33	1037.72	904.97,348.95	1253.91	0.709636	0.00702722	0.00797217	0.982012
Os01g0317500|Os01g0317500|chr1|+	3474.3	12032120	chr1:12031970-12032234	122.83,80.63	203.46	165.43,91.95	257.38	185.59,109.18	294.77	174.95,76.16	251.11	150.44,100.96	251.4	140.15,107.03	247.17	0.887236	0.00613255	0.00633045	0.996402
Os01g0317800|Os01g0317800|chr1|+	4968.8	12068869	chr1:12067684-12068963	94.31,74.49	168.79	103.96,73.55	177.52	135.43,50.93	186.36	144.98,61.68	206.67	108.21,64.77	172.98	110.42,63.66	174.08	0.549018	0.030201	-0.0314893	0.960578
Os01g0318600|Os01g0318600|chr1|-	117.7	1.2107e+23	chr1:12106446-12107062	0.00,23.25,17.84,12.47	53.56	6.35,16.90,12.88,13.52	49.65	0.00,0.00,15.10,19.30	34.41	4.69,16.05,25.20,9.04	54.98	14.12,15.52,10.76,12.17	52.57	9.77,0.00,16.15,21.58	47.5	0.231784	0.141298	-0.110758	0.843737
Os01g0321300|Os01g0321300|chr1|-	15765.4	1.22355e+15	chr1:12235324-12235732	191.88,537.49,339.82	1069.19	307.92,590.03,314.34	1212.29	279.20,507.75,293.74	1080.69	197.87,452.41,242.61	892.89	227.14,508.47,247.36	982.97	321.83,546.15,309.09	1177.08	0.283512	0.0201956	-0.0233601	0.879377
Os01g0321700|Os01g0321700|chr1|-	234.3	12258362	chr1:12258206-12258666	69.48,24.64	94.12	79.67,20.75	100.42	62.70,21.65	84.35	46.07,34.43	80.5	70.70,23.13	93.83	55.37,20.03	75.4	0.295912	0.070314	0.0787417	0.885347
Os01g0321800|Os01g0321800|chr1|+	197.4	1.22688e+15	chr1:12268591-12268997	55.54,65.86,41.41	162.82	55.87,52.50,43.34	151.71	58.35,37.89,29.85	126.09	50.19,61.72,32.04	143.95	51.72,65.63,39.72	157.07	37.55,60.26,41.28	139.09	0.471483	0.0716578	0.0397695	0.940994
Os01g0322700|Os01g0322700|chr1|+	427.2	1.23023e+15	chr1:12301586-12302592	0.00,44.26,12.38	56.64	14.25,33.01,20.86	68.13	0.00,40.16,9.93	50.09	1.22,22.14,5.06	28.42	2.42,29.08,8.85	40.34	0.00,58.02,21.67	79.69	0.616132	0.0642169	0.0971792	0.976616
Os01g0322800|Os01g0322800|chr1|-	609.5	12303404	chr1:12303208-12303635	83.45,43.83	127.28	117.52,28.77	146.29	123.98,32.32	156.3	95.12,38.99	134.1	123.12,27.95	151.07	136.47,35.73	172.2	0.690708	0.0195996	-0.0231369	0.981889
Os01g0323100|Os01g0323100|chr1|-	11.5	1.23331e+15	chr1:12332871-12333283	NA	NA	0.00,26.29,17.46	43.75	NA	NA	11.97,9.14,4.39	25.5	NA	NA	9.48,9.88,4.68	24.04	NA	NA	NA	NA
Os01g0323300|Os01g0323300|chr1|+	2538.6	12351138	chr1:12350529-12351519	228.71,202.10	430.81	209.89,177.26	387.16	172.24,154.63	326.87	220.21,156.98	377.19	210.40,155.33	365.73	221.70,199.49	421.19	0.455411	0.0267869	-0.0269054	0.940143
Os01g0326000|Os01g0326000|chr1|+	13	12503653	chr1:12503555-12504181	17.57,9.40	26.97	NA	NA	NA	NA	NA	NA	NA	NA	13.66,8.02	21.68	NA	NA	NA	NA
Os01g0327400|Os01g0327400|chr1|+	1148.6	12581891	chr1:12581162-12581956	43.99,44.62	88.61	63.55,66.18	129.74	75.36,55.19	130.56	64.07,61.36	125.44	60.92,46.46	107.38	37.62,23.24	60.86	0.666385	0.0294828	-0.0294576	0.981077
Os01g0327500|Os01g0327500|chr1|-	77.4	1.25833e+15	chr1:12582992-12583460	5.17,16.92,4.86	26.94	NA	NA	NA	NA	19.18,12.71,2.18	34.07	NA	NA	NA	NA	NA	NA	NA	NA
Os01g0327600|Os01g0327600|chr1|-	72.9	1.25851e+15	chr1:12584899-12585262	40.84,18.90,10.49	70.23	42.96,26.65,20.15	89.75	52.43,20.87,9.06	82.36	41.05,17.80,13.89	72.74	29.89,12.78,6.60	49.27	47.26,11.80,11.34	70.4	0.689459	0.0538076	-0.0433358	0.981804
Os01g0328400|Os01g0328400|chr1|-	272950	1.26462e+15	chr1:12645610-12646401	0.00,1318.28,659.38	1977.66	0.00,1542.17,806.92	2349.09	0.00,1279.17,593.86	1873.03	0.00,1589.78,780.73	2370.51	0.00,1149.54,601.89	1751.42	0.00,1471.90,792.04	2263.94	0.571982	0.00824628	0.00872518	0.964178
Os01g0328500|Os01g0328500|chr1|+	317.7	12649702	chr1:12649360-12649986	56.19,32.70	88.9	72.39,29.12	101.51	78.29,51.63	129.92	72.53,33.60	106.13	67.13,34.87	102	78.91,35.08	113.99	0.612793	0.032713	-0.0345838	0.97654
Os01g0328600|Os01g0328600|chr1|+	2492.4	12654159	chr1:12653940-12654334	247.53,112.33	359.85	187.19,110.95	298.13	188.30,97.83	286.13	190.00,89.03	279.04	177.28,77.67	254.96	236.09,130.41	366.5	0.789521	0.0101658	-0.0107649	0.990775
Os01g0328700|Os01g0328700|chr1|-	350631	12655178	chr1:12654931-12656449	2676.35,1195.01	3871.36	2310.02,1064.30	3374.32	2956.69,1034.17	3990.86	2023.98,808.89	2832.86	2901.01,1125.51	4026.52	3174.43,1475.18	4649.62	0.763656	0.00314891	0.00345321	0.987323
Os01g0328900|Os01g0328900|chr1|-	39.8	12667478	chr1:12667346-12667812	15.95,10.04	25.99	30.18,10.68	40.86	28.33,5.75	34.08	25.53,5.88	31.41	24.76,7.91	32.67	19.15,4.35	23.5	0.608041	0.0551361	-0.0646996	0.976107
Os01g0329400|Os01g0329400|chr1|-	144	12704941	chr1:12704720-12705283	24.84,11.28	36.13	53.20,24.36	77.56	44.62,19.53	64.14	31.17,26.64	57.81	22.75,13.55	36.29	27.69,12.95	40.64	0.37153	0.0841198	0.0875444	0.924687
Os01g0329800|Os01g0329800|chr1|+	140.7	12730652	chr1:12729794-12730824	29.34,23.92	53.26	29.60,15.03	44.63	44.09,13.48	57.57	46.98,17.32	64.29	42.24,5.23	47.48	41.78,19.73	61.52	0.281823	0.093259	-0.102811	0.879377
Os01g0329900|Os01g0329900|chr1|+	33.9	1.27376e+15	chr1:12737215-12738095	NA	NA	NA	NA	0.03,13.48,7.39	20.89	NA	NA	11.98,6.71,12.46	31.15	3.57,14.88,3.39	21.85	NA	NA	NA	NA
Os01g0331100|Os01g0331100|chr1|+	105.6	1.28099e+15	chr1:12809699-12810068	0.00,8.75,21.28	30.03	19.69,21.56,26.30	67.55	7.75,7.18,14.38	29.31	NA	NA	0.00,10.10,18.87	28.97	20.14,11.95,6.11	38.2	NA	NA	NA	NA
Os01g0331900|Os01g0331900|chr1|+	1173.6	12853192	chr1:12852922-12853302	190.39,78.84	269.23	151.11,97.09	248.2	134.87,98.41	233.28	143.60,96.48	240.08	155.24,83.49	238.73	159.71,105.75	265.46	0.67047	0.0184522	0.019061	0.981077
Os01g0332200|Os01g0332200|chr1|-	68.9	1.28756e+23	chr1:12875288-12875785	0.00,9.97,6.57,5.71	22.25	NA	NA	NA	NA	9.60,10.21,9.40,3.37	32.59	0.00,11.14,7.32,1.97	20.43	0.00,13.35,18.24,12.18	43.78	NA	NA	NA	NA
Os01g0332800|Os01g0332800|chr1|-	4460.3	1.29156e+15	chr1:12915403-12915782	301.61,192.59,127.00	621.2	261.82,188.06,112.23	562.1	224.06,124.43,74.62	423.11	226.01,126.26,88.35	440.61	276.58,177.67,93.68	547.93	260.28,242.14,155.73	658.15	0.435789	0.0269423	0.0234232	0.934705
Os01g0335700|Os01g0335700|chr1|-	344.7	1.31427e+23	chr1:13141863-13143800	0.00,0.00,38.50,17.54	56.04	0.00,0.00,45.11,20.04	65.15	0.00,8.85,46.08,13.54	68.47	0.00,28.21,41.42,5.28	74.91	0.00,5.84,38.23,10.10	54.18	0.00,0.00,27.64,12.17	39.81	0.0129142	0.154948	-0.251085	0.269289
Os01g0337600|Os01g0337600|chr1|-	1704.7	1.32471e+23	chr1:13246400-13247468	17.65,80.58,191.17,74.69	364.09	118.19,42.65,206.56,87.72	455.12	51.10,124.56,181.66,58.54	415.85	12.30,113.96,201.10,59.67	387.04	10.13,94.08,163.35,62.51	330.07	47.50,131.36,157.75,54.99	391.6	0.408095	0.107383	0.0153735	0.931372
Os01g0337700|Os01g0337700|chr1|+	413.4	13268169	chr1:13267927-13268368	62.02,32.22	94.24	100.80,32.28	133.08	82.76,22.58	105.33	79.51,25.57	105.08	79.18,29.21	108.4	64.34,20.68	85.02	0.881999	0.00896298	-0.0102337	0.99559
Os01g0337900|Os01g0337900|chr1|+	3045.8	13281834	chr1:13281682-13282128	217.18,73.34	290.52	193.35,90.80	284.15	315.48,75.80	391.28	187.48,57.63	245.12	132.51,54.80	187.32	237.43,77.81	315.24	0.868665	0.00604926	0.00691863	0.99455
Os01g0338000|Os01g0338000|chr1|+	3770.6	13288278	chr1:13287825-13288418	274.54,176.95	451.49	216.92,177.35	394.27	252.64,168.89	421.53	267.86,132.65	400.51	237.99,142.37	380.35	232.35,168.97	401.33	0.276224	0.0372759	-0.0381055	0.875502
Os01g0338200|Os01g0338200|chr1|+	345.7	1.3305e+15	chr1:13304808-13305256	82.18,61.21,49.81	193.2	79.27,75.04,40.43	194.74	74.92,73.72,47.20	195.84	51.04,86.71,39.41	177.16	72.46,49.74,26.31	148.51	56.57,85.39,62.13	204.08	0.376064	0.064987	0.0403358	0.924829
Os01g0338600|Os01g0338600|chr1|-	2003	1.33196e+23	chr1:13319350-13319714	196.69,159.56,74.10,112.56	542.92	198.98,167.27,82.38,142.18	590.8	215.63,174.00,76.74,92.58	558.95	185.19,130.02,60.53,93.44	469.18	160.88,144.84,73.87,105.32	484.91	143.42,209.52,95.61,131.31	579.86	0.281986	0.0420411	0.0380828	0.879377
Os01g0339500|Os01g0339500|chr1|-	999	13343146	chr1:13342807-13344233	121.45,63.09	184.53	141.68,104.58	246.26	161.55,89.12	250.67	98.05,44.57	142.62	92.38,48.59	140.96	67.26,31.97	99.23	0.346511	0.049954	-0.0499798	0.913838
Os01g0339900|Os01g0339900|chr1|+	4875.2	13357296	chr1:13357112-13357489	251.23,154.88	406.11	292.62,158.66	451.28	260.40,102.81	363.2	227.76,148.32	376.08	173.48,123.41	296.89	263.04,148.81	411.85	0.18037	0.046556	0.0483243	0.799956
Os01g0341200|Os01g0341200|chr1|-	37.6	13438347	chr1:13438268-13438567	17.40,2.75	20.14	NA	NA	14.35,9.51	23.86	13.08,12.42	25.5	NA	NA	NA	NA	NA	NA	NA	NA
Os01g0341300|Os01g0341300|chr1|+	24.1	13443374	chr1:13442503-13443536	NA	NA	22.26,6.60	28.86	NA	NA	NA	NA	NA	NA	NA	NA	NA	NA	NA	NA
Os01g0341750|Os01g0341750|chr1|-	105.7	1.34886e+15	chr1:13487822-13488768	0.00,26.63,5.12	31.75	0.00,16.76,8.01	24.77	0.00,16.37,4.24	20.61	5.11,32.24,18.29	55.64	0.00,21.82,3.43	25.25	4.11,18.20,11.26	33.57	0.893251	0.143484	-0.144264	0.997547
Os01g0342500|Os01g0342500|chr1|-	32942.2	1.35085e+15	chr1:13508316-13508882	103.85,383.88,212.75	700.48	111.88,308.89,231.49	652.27	137.25,253.94,120.37	511.57	230.65,290.40,150.46	671.5	230.12,228.71,142.18	601.01	207.86,339.82,226.49	774.17	4.51e-06	0.137352	-0.134819	0.00106002
Os01g0342800|Os01g0342800|chr1|-	543.5	13531296	chr1:13530993-13531417	73.17,27.43	100.6	139.49,30.30	169.79	125.76,31.21	156.97	133.30,39.69	173	140.57,31.44	172.01	109.81,39.31	149.12	0.743869	0.0153935	0.0186428	0.984899
Os01g0343200|Os01g0343200|chr1|+	111	1.35666e+23	chr1:13566433-13566886	32.20,13.37,37.09,33.62	116.28	41.61,29.86,27.21,31.74	130.42	56.56,12.42,30.44,24.39	123.8	31.36,25.72,36.67,29.03	122.79	73.61,39.75,22.31,13.35	149.02	33.54,20.27,24.74,37.03	115.59	0.417301	0.0768242	-0.0557224	0.932037
Os01g0343500|Os01g0343500|chr1|-	3120.7	13582324	chr1:13582208-13582468	184.78,105.88	290.67	170.36,112.85	283.21	173.44,109.55	283	182.11,77.27	259.38	190.91,121.33	312.24	277.19,137.86	415.05	0.278188	0.0421142	-0.0437446	0.877297
Os01g0346700|Os01g0346700|chr1|-	1772.5	13779166	chr1:13779108-13779786	48.41,40.93	89.34	57.58,26.68	84.25	39.81,34.53	74.34	42.63,41.67	84.3	42.69,42.92	85.61	51.06,35.27	86.33	0.466233	0.0558101	0.0562043	0.94099
Os01g0347100|Os01g0347100|chr1|-	525	1.38005e+15	chr1:13799979-13800772	16.24,74.44,13.49	104.17	0.00,101.73,13.36	115.1	20.36,98.45,10.13	128.94	2.15,89.83,9.11	101.09	2.23,81.83,10.18	94.24	0.00,59.98,11.49	71.47	0.0968477	0.0886952	0.0921385	0.662521
Os01g0348600|Os01g0348600|chr1|+	3839.1	13893055	chr1:13892836-13893176	296.90,143.63	440.53	280.09,123.79	403.88	276.83,107.75	384.58	253.38,107.77	361.15	242.90,129.35	372.25	275.45,136.54	411.99	0.525958	0.0209626	0.0225426	0.953214
Os01g0348700|Os01g0348700|chr1|+	11197.4	13898016	chr1:13897892-13898153	321.37,167.31	488.67	441.60,190.99	632.6	388.27,197.34	585.61	404.71,187.80	592.51	328.21,144.48	472.68	392.43,158.81	551.24	0.436646	0.02172	-0.0233712	0.935053
Os01g0349400|Os01g0349400|chr1|-	881.1	13922626	chr1:13922498-13922952	121.75,51.59	173.34	115.72,80.89	196.61	122.43,67.00	189.43	106.25,55.56	161.8	95.87,50.92	146.79	116.15,57.19	173.34	0.740325	0.0170025	-0.017789	0.983679
Os01g0350900|Os01g0350900|chr1|+	1951.2	1.4019e+15	chr1:14018690-14019420	143.15,104.55,72.21	319.91	179.99,72.97,103.45	356.42	120.75,94.80,74.40	289.95	152.68,109.58,62.97	325.23	180.44,98.47,58.27	337.18	146.72,89.05,68.35	304.11	0.114465	0.0626336	-0.049394	0.694716
Os01g0351100|Os01g0351100|chr1|+	61.8	14040836	chr1:14040710-14040906	18.65,16.56	35.21	32.08,17.31	49.4	43.57,19.25	62.82	NA	NA	26.98,10.57	37.55	30.27,7.54	37.81	NA	NA	NA	NA
Os01g0351200|Os01g0351200|chr1|+	8.1	14054696	chr1:14054613-14054894	12.03,9.89	21.92	NA	NA	NA	NA	NA	NA	NA	NA	NA	NA	NA	NA	NA	NA
Os01g0351300|Os01g0351300|chr1|+	52.8	14064111	chr1:14063653-14064472	17.39,7.87	25.26	24.27,7.32	31.59	28.69,4.26	32.94	32.19,6.54	38.74	21.08,2.85	23.93	42.35,9.48	51.83	0.58698	0.0517745	-0.065828	0.970366
Os01g0351800|Os01g0351800|chr1|+	68.3	1.40802e+15	chr1:14080051-14080695	1.36,23.24,8.81	33.41	14.94,37.66,6.92	59.52	8.22,19.30,11.41	38.93	0.00,19.72,17.09	36.82	12.34,22.69,7.14	42.18	11.02,17.66,8.09	36.78	0.691271	0.0892576	0.0314124	0.982012
Os01g0354200|Os01g0354200|chr1|-	310.4	14225056	chr1:14224986-14225178	37.98,20.47	58.45	51.55,34.58	86.13	50.06,18.15	68.21	47.88,19.83	67.7	35.01,23.42	58.43	33.26,31.17	64.43	0.576192	0.0465115	0.048205	0.966019
Os01g0354700|Os01g0354700|chr1|+	18	14256582	chr1:14256481-14256607	8.41,53.37	61.78	11.98,38.42	50.4	0.00,55.84	55.84	7.05,43.80	50.84	2.62,35.10	37.72	2.87,58.79	61.67	0.522479	0.0378826	0.0620921	0.953061
Os01g0355175|Os01g0355175|chr1|-	86.4	14264932	chr1:14264763-14265340	0.00,45.36	45.36	0.00,39.57	39.57	0.00,27.55	27.55	0.00,28.57	28.57	0.00,33.57	33.57	0.00,29.25	29.25	NA	0	NA	NA
Os01g0355500|Os01g0355500|chr1|-	135.7	1.42924e+15	chr1:14292208-14292566	21.06,34.39,15.48	70.93	8.40,72.18,21.41	101.99	49.36,63.08,15.80	128.23	3.32,45.47,22.91	71.71	17.21,35.84,15.35	68.4	17.11,48.00,24.55	89.65	0.0502787	0.0984154	0.147148	0.528062
Os01g0355600|Os01g0355600|chr1|+	281.9	14316424	chr1:14316061-14316537	78.06,41.88	119.95	76.09,44.07	120.16	82.36,27.57	109.93	88.05,24.27	112.32	52.37,34.81	87.18	75.96,23.76	99.72	0.448611	0.0474619	-0.0515075	0.939072
Os01g0355900|Os01g0355900|chr1|-	875.2	1.43292e+23	chr1:14328712-14329380	60.35,69.52,33.51,32.81	196.19	68.90,86.93,39.17,33.82	228.82	71.61,86.86,32.14,25.45	216.06	23.07,77.51,37.22,10.51	148.3	46.03,60.15,40.10,17.30	163.59	69.07,76.73,31.65,36.40	213.86	0.612029	0.0720117	0.0423971	0.97654
Os01g0356400|Os01g0356400|chr1|-	3337.7	1.43406e+15	chr1:14340308-14340724	203.91,219.29,113.72	536.92	219.62,255.71,160.03	635.36	196.41,238.89,119.14	554.44	147.11,201.78,145.91	494.8	131.08,214.24,128.36	473.67	147.54,223.39,124.52	495.45	0.0148824	0.0682144	0.0760896	0.290049
Os01g0356500|Os01g0356500|chr1|-	73	14392412	chr1:14391930-14392817	33.30,4.00	37.31	28.20,11.13	39.33	40.87,5.45	46.31	34.92,7.28	42.2	32.90,3.64	36.55	36.52,4.03	40.56	0.593273	0.0420603	-0.0594374	0.973873
Os01g0357800|Os01g0357800|chr1|+	2185.3	1.44765e+15	chr1:14476391-14476756	193.16,185.46,80.21	458.83	221.87,227.49,73.31	522.67	215.36,177.36,84.49	477.2	173.22,194.32,54.02	421.56	186.67,148.97,51.53	387.18	168.70,150.02,73.95	392.67	0.655881	0.0137557	-0.0141404	0.981077
Os01g0357900|Os01g0357900|chr1|-	999	14481008	chr1:14480804-14481553	83.37,19.13	102.5	74.01,13.99	88	104.35,36.16	140.51	68.89,10.33	79.22	71.71,37.16	108.87	56.10,20.55	76.65	0.427653	0.0477081	0.0562884	0.933034
Os01g0358300|Os01g0358300|chr1|-	2092.4	14506857	chr1:14506713-14506960	216.05,56.21	272.26	205.53,58.41	263.95	234.94,41.86	276.8	172.80,27.09	199.89	209.51,50.88	260.39	193.17,61.19	254.36	0.948754	0.00225509	0.00284817	0.998631
Os01g0360600|Os01g0360600|chr1|-	3849.3	14679626	chr1:14679386-14680009	283.58,208.88	492.46	267.82,218.07	485.88	261.41,199.94	461.35	188.30,197.75	386.05	288.07,175.85	463.91	255.99,225.15	481.15	0.660179	0.0143816	0.014467	0.981077
Os01g0361500|Os01g0361500|chr1|-	742	14732084	chr1:14731907-14732374	128.23,43.29	171.52	121.40,47.95	169.35	114.32,39.92	154.24	82.23,45.60	127.83	94.31,48.71	143.03	78.98,47.43	126.42	0.087391	0.0918832	0.0991089	0.638839
Os01g0361800|Os01g0361800|chr1|+	473.9	14748278	chr1:14747667-14748518	72.73,23.54	96.28	99.23,31.02	130.25	67.42,32.00	99.43	77.40,28.65	106.05	58.50,26.77	85.26	45.20,28.52	73.72	0.430781	0.0511366	0.0561334	0.933745
Os01g0362100|Os01g0362100|chr1|-	507.3	14754947	chr1:14754792-14755437	97.99,54.95	152.94	93.65,39.03	132.68	67.67,26.62	94.29	75.94,18.99	94.93	61.69,39.77	101.46	87.50,27.11	114.6	0.49539	0.0413343	-0.0449244	0.950755
Os01g0363300|Os01g0363300|chr1|+	4870	14796949	chr1:14796604-14797196	330.12,110.99	441.11	340.00,126.95	466.94	360.13,97.42	457.54	299.00,74.78	373.78	222.04,49.81	271.85	179.89,63.47	243.36	0.280197	0.0340318	-0.0393913	0.879377
Os01g0363900|Os01g0363900|chr1|+	545	14821956	chr1:14821703-14822122	69.58,65.56	135.13	116.23,50.26	166.49	91.75,42.14	133.89	101.40,53.22	154.63	93.07,35.84	128.91	95.13,58.87	154	0.660199	0.0245903	-0.0257713	0.981077
Os01g0364450|Os01g0364450|chr1|-	1.03941e+06	14879751	chr1:14879544-14880271	1881.25,811.90	2693.15	1780.66,684.44	2465.09	1749.19,825.42	2574.61	1780.11,684.56	2464.68	1770.89,745.12	2516	1838.08,778.97	2617.05	0.454538	0.00954729	-0.0104618	0.940143
Os01g0364800|Os01g0364800|chr1|+	35.5	1.48979e+23	chr1:14897706-14899142	NA	NA	0.00,1.33,9.09,9.77	20.19	5.08,12.09,7.11,8.15	32.42	0.00,6.52,14.80,3.53	24.85	NA	NA	NA	NA	NA	NA	NA	NA
Os01g0367300|Os01g0367300|chr1|-	2158.1	15007412	chr1:15007202-15007828	157.22,113.80	271.02	135.76,124.30	260.06	149.54,112.85	262.39	152.76,101.08	253.84	174.98,109.38	284.36	170.98,116.52	287.5	0.2758	0.0462944	-0.0469096	0.875502
Os01g0367400|Os01g0367400|chr1|-	34.8	15019930	chr1:15019808-15020099	22.46,8.26	30.72	21.59,4.02	25.6	NA	NA	26.82,4.30	31.11	NA	NA	33.15,13.58	46.72	NA	NA	NA	NA
Os01g0367700|Os01g0367700|chr1|+	11349.1	15067458	chr1:15066893-15067539	76.90,68.40	145.3	104.20,76.81	181.01	125.44,45.64	171.08	140.65,53.66	194.31	102.63,63.05	165.68	97.21,58.30	155.51	0.397893	0.0442073	-0.0460084	0.929515
Os01g0367900|Os01g0367900|chr1|-	293.7	1.50761e+15	chr1:15075858-15076216	96.89,10.00,2.17	109.07	79.75,10.46,9.44	99.65	57.31,18.63,5.24	81.19	NA	NA	78.75,10.64,3.50	92.9	100.07,15.88,6.28	122.23	NA	NA	NA	NA
Os01g0368700|Os01g0368700|chr1|+	1187.2	1.51189e+15	chr1:15118693-15119088	0.00,56.63,30.21	86.84	0.00,82.70,65.79	148.5	0.00,53.97,36.52	90.49	0.00,98.77,40.87	139.64	0.00,71.67,32.28	103.95	0.00,33.76,18.09	51.85	0.14275	0.0979001	-0.101847	0.740768
Os01g0368900|Os01g0368900|chr1|+	2762.6	15125229	chr1:15124631-15125395	149.47,78.11	227.58	192.31,58.93	251.25	95.50,24.61	120.11	84.37,27.30	111.67	24.81,11.54	36.35	64.26,11.13	75.39	0.436109	0.0462285	-0.0470381	0.934705
Os01g0369000|Os01g0369000|chr1|-	10165	15131157	chr1:15130985-15131601	471.05,195.22	666.27	578.93,228.02	806.95	528.85,241.45	770.3	477.90,199.82	677.72	502.59,169.41	672	449.44,198.98	648.43	0.622746	0.0119016	-0.0130835	0.976616
Os01g0369500|Os01g0369500|chr1|+	51.4	1.51609e+23	chr1:15160442-15161538	NA	NA	18.86,0.00,10.96,5.84	35.66	18.46,0.00,5.30,4.19	27.94	21.33,5.73,2.79,0.82	30.67	NA	NA	NA	NA	NA	NA	NA	NA
Os01g0374900|Os01g0374900|chr1|+	772	1.54573e+15	chr1:15457192-15457652	97.98,75.70,35.25	208.93	63.82,65.31,26.20	155.34	90.84,56.14,23.16	170.14	80.19,65.56,29.26	175.01	99.68,63.13,30.22	193.03	100.53,71.15,29.21	200.89	0.767511	0.0201005	-0.0188446	0.987888
Os01g0375000|Os01g0375000|chr1|-	935.6	15462520	chr1:15462430-15462768	107.65,97.63	205.28	140.43,117.86	258.29	145.91,89.72	235.63	149.91,87.13	237.04	114.48,94.43	208.91	108.52,97.65	206.17	0.85804	0.00835576	-0.00842789	0.993914
Os01g0375100|Os01g0375100|chr1|-	343.5	1.54748e+15	chr1:15474056-15477860	0.00,55.03,15.53	70.56	1.04,41.66,9.37	52.07	1.37,50.79,3.96	56.13	0.53,49.76,16.02	66.31	13.82,29.15,6.44	49.41	0.00,68.48,6.84	75.32	0.374966	0.0616326	-0.0700221	0.924687
Os01g0375200|Os01g0375200|chr1|+	12.1	1.54932e+15	chr1:15493071-15493555	NA	NA	11.61,11.13,3.12	25.85	9.78,10.24,2.31	22.34	12.76,2.80,5.37	20.93	16.06,4.94,2.86	23.85	13.57,13.66,8.55	35.77	NA	NA	NA	NA
Os01g0376700|Os01g0376700|chr1|-	3320.1	15568983	chr1:15568788-15569199	232.98,69.01	301.99	211.80,65.98	277.78	230.16,56.43	286.59	217.72,63.62	281.34	211.61,42.18	253.79	230.72,67.88	298.6	0.714344	0.0126306	-0.0153759	0.982012
Os01g0377500|Os01g0377500|chr1|-	2342.1	15618421	chr1:15618227-15618549	194.98,71.32	266.3	204.02,77.87	281.89	226.80,67.84	294.65	187.67,68.41	256.08	152.93,58.36	211.29	191.75,59.44	251.19	0.965978	0.00164177	0.00186961	0.999136
Os01g0377700|Os01g0377700|chr1|+	1240	1.56491e+15	chr1:15648954-15649544	210.76,39.76,27.82	278.34	244.77,35.21,22.78	302.76	253.10,28.85,26.70	308.65	242.09,27.37,24.76	294.22	230.36,20.28,19.75	270.38	280.23,47.82,34.79	362.84	0.740266	0.0151214	-0.0160968	0.983679
Os01g0380800|Os01g0380800|chr1|+	1140.3	1.58533e+15	chr1:15853158-15854557	58.18,100.20,81.84	240.22	65.43,93.57,85.90	244.9	58.57,116.75,59.12	234.44	52.57,104.80,60.27	217.64	67.61,112.61,61.91	242.13	26.51,148.97,86.86	262.33	0.713723	0.0758327	0.0552306	0.982012
Os01g0382400|Os01g0382400|chr1|-	289.6	1.59593e+15	chr1:15958956-15959497	NA	NA	0.00,65.22,39.14	104.36	0.00,30.89,22.00	52.9	12.08,14.59,7.34	34.01	9.96,43.19,16.49	69.64	NA	NA	NA	NA	NA	NA
Os01g0382700|Os01g0382700|chr1|+	16175.2	15980284	chr1:15980159-15980367	593.78,405.18	998.96	626.18,438.75	1064.93	507.97,417.10	925.07	483.21,419.34	902.55	529.57,376.47	906.04	518.12,449.99	968.11	0.236921	0.0267662	0.0269785	0.847065
Os01g0383700|Os01g0383700|chr1|+	5523.8	16056091	chr1:16055684-16056223	291.06,140.09	431.14	264.24,147.15	411.39	304.41,104.00	408.41	398.72,170.44	569.16	300.16,161.97	462.13	293.91,128.94	422.85	0.884386	0.00451226	0.00484248	0.996314
Os01g0383900|Os01g0383900|chr1|+	253.3	1.60672e+15	chr1:16066888-16067661	9.71,64.00,53.99	127.7	3.18,58.04,29.93	91.15	28.72,59.60,39.00	127.33	31.58,40.54,24.81	96.93	0.00,77.19,34.07	111.26	12.72,42.86,22.50	78.08	0.242173	0.0708086	-0.0719491	0.850453
Os01g0384800|Os01g0384800|chr1|+	12755.6	16131121	chr1:16130515-16131340	287.31,120.21	407.52	283.35,123.07	406.42	244.02,124.05	368.07	302.69,98.56	401.25	195.20,82.17	277.37	161.00,97.45	258.45	0.690032	0.0139058	-0.0150056	0.981889
Os01g0386600|Os01g0386600|chr1|+	19.7	1.62278e+15	chr1:16227573-16228062	0.00,24.54,4.78	29.32	16.32,16.58,1.94	34.84	NA	NA	NA	NA	13.92,16.76,6.06	36.75	16.50,7.78,4.16	28.44	NA	NA	NA	NA
Os01g0386700|Os01g0386700|chr1|+	54499.4	16234373	chr1:16234057-16234491	663.73,211.27	875.01	669.72,199.71	869.43	544.47,149.88	694.34	525.23,162.10	687.33	559.74,153.29	713.03	586.74,160.98	747.72	0.701764	0.00821016	-0.00979341	0.982012
Os01g0387133|Os01g0387133|chr1|-	390.3	1.62798e+15	chr1:16279464-16280251	46.78,9.93,7.53	64.25	43.51,8.61,6.81	58.93	39.15,5.93,6.72	51.81	36.00,15.72,9.36	61.08	30.27,2.92,4.37	37.56	21.49,3.38,21.12	45.99	0.0925453	0.132994	0.150843	0.654406
Os01g0388200|Os01g0388200|chr1|-	15.1	1.63478e+15	chr1:16347200-16347986	NA	NA	NA	NA	21.35,3.36,1.76	26.46	NA	NA	NA	NA	20.68,2.66,1.29	24.63	NA	NA	NA	NA
Os01g0388500|Os01g0388500|chr1|+	1444.3	16389692	chr1:16389372-16389831	140.01,66.94	206.95	184.77,71.86	256.63	148.38,105.73	254.11	158.04,69.21	227.25	153.37,74.25	227.63	168.63,76.93	245.56	0.546079	0.0260686	-0.0277643	0.959764
Os01g0389700|Os01g0389700|chr1|+	74.2	16436592	chr1:16435858-16436797	31.40,12.82	44.22	23.38,5.19	28.57	13.96,6.70	20.66	18.92,6.45	25.37	15.68,7.84	23.52	29.22,7.67	36.88	0.940975	0.00841575	-0.00957966	0.998316
Os01g0390300|Os01g0390300|chr1|-	476.6	16468921	chr1:16468760-16469055	62.41,34.52	96.92	78.35,36.64	114.99	67.67,34.77	102.45	75.61,29.80	105.41	80.42,40.52	120.94	73.61,42.24	115.86	0.899658	0.0080399	-0.00852348	0.997552
Os01g0390400|Os01g0390400|chr1|+	986.7	16493671	chr1:16493469-16493995	161.33,47.94	209.27	140.52,34.12	174.63	93.16,44.97	138.13	144.01,31.38	175.39	149.87,39.41	189.29	151.38,49.11	200.49	0.479047	0.0311815	-0.0371825	0.942789
Os01g0390600|Os01g0390600|chr1|+	78.8	16503249	chr1:16502929-16503558	40.78,5.19	45.98	54.41,3.85	58.26	28.24,2.42	30.66	42.28,4.62	46.9	25.89,4.15	30.04	32.76,3.51	36.28	0.717309	0.0235129	0.039813	0.982012
Os01g0390900|Os01g0390900|chr1|-	1102.9	16511668	chr1:16511584-16511859	166.05,66.92	232.97	169.71,80.14	249.85	150.30,73.41	223.71	203.29,74.47	277.76	146.54,73.09	219.63	188.11,58.90	247.01	0.402649	0.0346953	-0.0380549	0.931178
Os01g0391100|Os01g0391100|chr1|-	49	1.65392e+23	chr1:16536831-16539491	21.79,16.86,0.28,5.12	44.06	41.22,11.15,0.00,12.89	65.26	30.30,8.72,0.00,10.02	49.05	26.02,12.75,1.24,8.55	48.56	46.26,4.88,0.00,11.10	62.24	29.66,16.05,1.92,4.96	52.58	0.741255	0.0522137	-0.0309761	0.983679
Os01g0391500|Os01g0391500|chr1|+	554.1	16597498	chr1:16597353-16597642	79.40,26.86	106.26	96.94,32.43	129.37	67.83,25.51	93.34	107.43,20.99	128.42	66.17,18.29	84.46	86.46,25.13	111.6	0.297488	0.0592659	-0.0705923	0.886203
Os01g0392100|Os01g0392100|chr1|+	465.4	1.66642e+15	chr1:16664094-16664434	78.08,105.82,37.41	221.3	68.01,121.03,43.54	232.59	61.42,94.24,43.60	199.26	61.37,82.17,30.28	173.81	60.81,95.91,50.59	207.31	77.16,110.85,50.29	238.3	0.806368	0.0251573	0.0114669	0.990775
Os01g0392800|Os01g0392800|chr1|+	1312	1.67083e+15	chr1:16707708-16709603	0.00,41.35,20.52	61.88	0.00,57.67,18.79	76.46	0.00,45.75,24.61	70.35	0.00,48.86,25.56	74.42	0.53,50.70,13.94	65.16	0.00,57.38,19.43	76.81	0.634173	0.0339719	-0.0503818	0.977563
Os01g0393000|Os01g0393000|chr1|+	1293.9	1.67191e+15	chr1:16719069-16719399	148.26,102.76,91.68	342.7	201.33,128.73,71.97	402.03	150.84,128.82,51.02	330.68	165.53,89.92,94.11	349.56	149.71,127.32,79.52	356.55	165.91,109.98,76.93	352.82	0.416336	0.0369993	0.0262189	0.932037
Os01g0495900|Os01g0495900|chr1|+	27420.4	17016107	chr1:17015125-17016318	599.55,369.07	968.63	588.91,379.29	968.19	573.98,338.75	912.73	588.14,286.13	874.27	605.84,338.30	944.14	742.04,410.96	1153	0.130523	0.0330516	-0.0343264	0.719577
Os01g0496900|Os01g0496900|chr1|-	208.2	17067268	chr1:17067056-17067704	78.34,18.51	96.85	46.29,32.22	78.51	52.55,26.28	78.83	46.04,27.05	73.1	65.33,18.25	83.58	53.01,28.06	81.07	0.937888	0.00561004	0.0060853	0.998016
Os01g0498200|Os01g0498200|chr1|+	1646.9	17157693	chr1:17157325-17157844	237.13,120.85	357.99	212.39,111.11	323.5	190.63,97.25	287.88	105.80,103.24	209.04	214.37,87.13	301.5	183.08,141.02	324.1	0.14497	0.0574296	0.0594374	0.741362
Os01g0499300|Os01g0499300|chr1|-	654.7	17210406	chr1:17210270-17210728	111.59,54.76	166.35	127.56,55.71	183.27	89.05,47.17	136.22	78.74,43.24	121.98	102.39,40.44	142.83	105.81,53.88	159.69	0.993821	0.000417135	-0.000444547	0.9999
Os01g0500100|Os01g0500100|chr1|-	131.5	1.72308e+15	chr1:17230239-17231229	1.56,25.61,6.79	33.96	0.00,22.60,9.72	32.32	2.52,20.51,17.07	40.1	0.00,21.04,8.24	29.29	14.42,22.26,5.92	42.6	6.33,11.70,11.64	29.66	0.123154	0.16598	-0.249116	0.708654
Os01g0500400|Os01g0500400|chr1|+	1303.5	1.72627e+23	chr1:17262122-17263569	74.67,65.82,18.89,26.30	185.68	38.17,59.26,34.10,19.24	150.78	87.44,76.92,21.91,22.12	208.39	51.64,44.81,18.11,11.91	126.48	47.47,65.84,23.33,24.42	161.06	69.45,58.49,36.45,21.72	186.1	0.74518	0.0269782	0.023258	0.985314
Os01g0500500|Os01g0500500|chr1|-	286.5	1.72666e+15	chr1:17266188-17267199	0.00,67.18,38.12	105.3	2.63,64.25,52.65	119.53	23.18,70.52,37.57	131.27	4.62,58.93,47.94	111.49	7.48,67.27,25.24	99.99	7.45,56.01,32.62	96.08	0.924109	0.0253213	-0.00369527	0.998016
Os01g0500600|Os01g0500600|chr1|-	1419.4	1.72774e+23	chr1:17275551-17278302	44.92,0.00,47.40,41.82	134.13	40.59,0.00,67.38,43.02	151	47.48,11.27,49.09,19.91	127.76	19.87,0.00,65.32,24.74	109.93	37.17,0.00,55.33,26.78	119.27	52.05,0.00,61.44,27.55	141.04	0.768287	0.0949079	0.0301039	0.988504
Os01g0500900|Os01g0500900|chr1|+	2721	1.73032e+15	chr1:17301967-17303704	0.00,116.75,45.75	162.5	0.00,87.76,53.95	141.71	0.00,96.23,48.76	144.99	0.00,80.78,54.00	134.79	0.00,111.48,56.77	168.25	0.00,145.32,68.12	213.44	0.764136	0.0158719	0.0167242	0.987323
Os01g0501000|Os01g0501000|chr1|-	299.7	17309418	chr1:17309296-17309697	73.39,35.14	108.53	84.75,43.85	128.6	78.63,37.43	116.06	80.66,23.05	103.71	76.75,36.85	113.6	76.40,31.72	108.12	0.433224	0.0480891	-0.0521062	0.934205
Os01g0501700|Os01g0501700|chr1|-	67055.4	17341329	chr1:17341203-17341555	1028.86,551.65	1580.5	828.39,477.31	1305.7	826.74,380.53	1207.27	870.46,465.42	1335.88	867.17,524.60	1391.77	1231.30,672.50	1903.8	0.409488	0.0146376	0.0152942	0.932037
Os01g0501800|Os01g0501800|chr1|+	1.7016e+07	17350558	chr1:17349774-17350748	18399.04,9309.80	27708.8	18242.81,9270.14	27513	19674.50,9427.90	29102.4	19469.79,8484.93	27954.7	19895.99,9634.50	29530.5	18949.25,10929.84	29879.1	0.926661	0.000362543	0.000384765	0.998016
Os01g0502400|Os01g0502400|chr1|+	2546.3	17404261	chr1:17404079-17404418	158.64,91.74	250.38	189.25,67.97	257.22	195.14,77.73	272.87	161.91,65.48	227.39	182.95,71.34	254.29	184.58,90.73	275.31	0.928757	0.00362852	-0.00394946	0.998016
Os01g0502700|Os01g0502700|chr1|+	174.1	17421073	chr1:17420867-17421282	42.52,23.90	66.42	60.31,30.19	90.5	60.86,14.42	75.28	92.02,20.30	112.32	64.74,17.07	81.8	41.56,23.75	65.31	0.388426	0.059463	-0.0673726	0.928899
Os01g0502800|Os01g0502800|chr1|-	79.9	17422937	chr1:17422703-17423264	40.58,6.46	47.05	30.69,4.72	35.41	47.46,4.71	52.17	42.46,3.64	46.1	32.59,6.77	39.36	23.12,5.93	29.06	0.738613	0.024659	0.0366178	0.983679
Os01g0503400|Os01g0503400|chr1|-	4130.6	17454275	chr1:17454098-17454692	309.67,154.36	464.02	339.21,153.99	493.2	285.05,124.00	409.05	206.68,87.65	294.34	256.89,109.13	366.01	236.66,101.57	338.23	0.595925	0.0176689	-0.0188866	0.975656
Os01g0504100|Os01g0504100|chr1|-	1405.7	17490649	chr1:17490477-17491818	53.17,40.59	93.76	97.61,32.84	130.46	106.37,34.01	140.37	107.40,54.15	161.55	85.65,52.21	137.87	89.48,42.59	132.07	0.38022	0.05052	0.0538676	0.927338
Os01g0504500|Os01g0504500|chr1|-	21	1.75045e+15	chr1:17504337-17504844	16.02,7.38,2.13	25.54	18.11,8.14,4.28	30.54	16.96,2.04,1.70	20.7	18.08,3.28,2.20	23.56	NA	NA	NA	NA	NA	NA	NA	NA
Os01g0504950|Os01g0504950|chr1|-	12.1	17565333	chr1:17565265-17565462	NA	NA	NA	NA	NA	NA	11.79,8.70	20.49	NA	NA	NA	NA	NA	NA	NA	NA
Os01g0505400|Os01g0505400|chr1|+	4659.6	1.75646e+15	chr1:17564470-17564851	198.66,219.28,302.71	720.65	163.10,241.50,343.38	747.98	413.29,276.25,265.10	954.64	116.25,183.25,288.77	588.28	195.61,223.23,331.97	750.8	253.80,227.82,364.98	846.6	0.00132987	0.0749734	0.0794268	0.0728639
Os01g0505500|Os01g0505500|chr1|-	63.5	1.75674e+55	chr1:17565464-17567476	1.25,0.00,2.01,0.00,1.91,7.17,5.02,14.89	32.26	4.47,0.00,0.00,0.00,0.00,4.40,3.78,21.15	33.8	2.93,3.50,0.00,0.00,14.87,7.86,0.00,11.09	40.25	4.43,12.77,0.00,0.00,2.77,4.13,2.23,13.25	39.58	31.30,1.19,0.00,2.13,0.00,11.74,1.06,12.49	59.91	0.00,0.00,0.00,0.00,0.00,17.29,9.88,11.73	38.91	0.0255329	0.329359	-0.255867	0.393771
Os01g0505700|Os01g0505700|chr1|+	52.8	1.75861e+15	chr1:17585979-17586314	11.76,19.50,20.69	51.96	22.29,34.83,24.39	81.5	1.61,28.13,11.52	41.26	26.74,32.58,15.00	74.32	0.00,31.34,16.41	47.75	23.83,20.51,14.38	58.72	0.273465	0.0756188	-0.100753	0.874682
Os01g0506100|Os01g0506100|chr1|+	15.2	1.76073e+23	chr1:17607206-17607580	NA	NA	20.11,10.82,1.94,1.10	33.96	2.29,17.49,7.72,0.03	27.54	0.00,8.86,10.95,0.91	20.73	NA	NA	15.99,7.17,2.14,0.00	25.3	NA	NA	NA	NA
Os01g0506200|Os01g0506200|chr1|-	310.3	17612456	chr1:17612328-17612916	65.31,24.64	89.95	59.19,50.44	109.63	64.86,40.46	105.32	77.14,18.79	95.93	54.15,24.03	78.18	59.27,27.02	86.29	0.106523	0.110741	-0.117579	0.68059
Os01g0507000|Os01g0507000|chr1|+	366.3	1.76828e+15	chr1:17681486-17683265	45.91,42.83,5.03	93.77	49.80,28.75,15.01	93.56	71.33,13.22,15.33	99.88	49.35,33.78,8.32	91.45	61.26,35.93,9.27	106.46	46.94,39.76,14.12	100.82	0.706231	0.071197	0.0411413	0.982012
Os01g0507300|Os01g0507300|chr1|+	385.6	17706193	chr1:17705762-17706365	75.74,47.98	123.71	66.64,55.22	121.85	78.31,33.07	111.38	86.42,41.15	127.57	86.03,37.79	123.82	69.93,51.58	121.51	0.607356	0.031738	-0.0329441	0.976107
Os01g0507500|Os01g0507500|chr1|+	1615.6	17713234	chr1:17712589-17713418	218.95,65.15	284.09	234.42,79.97	314.38	258.17,64.51	322.68	232.57,76.60	309.16	209.78,55.27	265.05	172.10,56.16	228.26	0.84826	0.00674185	0.00798252	0.991419
Os01g0507700|Os01g0507700|chr1|+	62463	17741863	chr1:17741464-17742229	838.99,398.00	1236.99	1142.63,428.11	1570.73	1042.88,337.39	1380.27	986.88,367.05	1353.93	982.46,351.54	1333.99	998.35,366.58	1364.93	0.55387	0.0100634	-0.0112947	0.962093
Os01g0507900|Os01g0507900|chr1|+	18739.7	17751906	chr1:17751776-17752083	453.60,254.15	707.75	514.16,264.66	778.82	521.05,201.59	722.63	408.79,227.52	636.31	445.33,181.07	626.4	611.64,318.09	929.73	0.827063	0.00535865	0.00570354	0.991039
Os01g0508000|Os01g0508000|chr1|+	7.9	17764808	chr1:17764422-17764925	NA	NA	NA	NA	NA	NA	NA	NA	NA	NA	NA	NA	NA	NA	NA	NA
Os01g0508300|Os01g0508300|chr1|+	21.7	1.77943e+15	chr1:17794158-17794621	18.80,12.68,2.09	33.56	20.83,19.81,2.31	42.95	21.01,17.44,1.98	40.43	27.73,9.36,1.25	38.35	8.90,21.96,2.79	33.65	12.13,12.15,4.27	28.55	0.671631	0.0335311	0.0515315	0.981077
Os01g0508500|Os01g0508500|chr1|+	86.6	1.77987e+15	chr1:17798266-17798972	10.46,6.43,12.93	29.82	20.88,10.30,4.75	35.93	27.04,4.92,5.38	37.34	NA	NA	NA	NA	NA	NA	NA	NA	NA	NA
Os01g0510100|Os01g0510100|chr1|+	1291	1.79098e+15	chr1:17909675-17909980	119.75,178.44,91.87	390.05	130.03,178.23,94.27	402.54	150.36,145.57,109.93	405.86	135.72,216.09,102.81	454.61	73.74,139.38,84.78	297.89	116.25,127.04,90.46	333.75	0.430694	0.0340387	0.0281995	0.933745
Os01g0510500|Os01g0510500|chr1|+	363.7	17946756	chr1:17945068-17947013	67.52,45.55	113.07	91.30,30.38	121.68	73.13,38.66	111.8	70.52,38.96	109.47	73.42,28.66	102.08	76.29,28.39	104.68	0.666005	0.0270704	-0.0290398	0.981077
Os01g0510600|Os01g0510600|chr1|-	22483.1	17948021	chr1:17947826-17948353	641.02,233.56	874.58	699.68,269.12	968.8	703.55,232.92	936.47	578.96,244.64	823.6	602.94,209.68	812.62	791.02,289.66	1080.68	0.656563	0.00921556	0.0103882	0.981077
Os01g0510701|Os01g0510701|chr1|+	122.4	17960231	chr1:17959939-17960605	51.92,14.56	66.48	44.59,16.07	60.66	38.46,8.55	47.01	23.54,14.70	38.24	30.75,18.55	49.3	34.56,13.12	47.69	0.184098	0.117944	0.130797	0.803998
Os01g0510800|Os01g0510800|chr1|-	1215.8	1.79612e+15	chr1:17960872-17961531	67.49,170.66,67.41	305.56	53.95,194.39,94.92	343.27	0.00,184.55,84.53	269.09	138.41,123.76,84.11	346.27	0.00,177.85,59.73	237.58	48.76,139.26,78.43	266.45	0.078295	0.0878177	-0.0804165	0.616768
Os01g0511100|Os01g0511100|chr1|-	66.2	17990961	chr1:17990846-17991208	33.92,19.30	53.23	24.86,33.48	58.35	28.08,16.95	45.03	23.00,19.86	42.85	34.47,13.26	47.73	27.10,11.99	39.09	0.333659	0.0974468	-0.0989683	0.90748
Os01g0511200|Os01g0511200|chr1|-	306.6	1.79948e+15	chr1:17994548-17994960	52.90,61.36,27.62	141.88	40.80,54.81,35.86	131.47	59.14,42.39,21.07	122.6	54.01,52.90,26.43	133.34	44.44,41.74,21.72	107.9	47.02,49.11,34.85	130.98	0.961052	0.0142583	0.00200423	0.999136
Os01g0511300|Os01g0511300|chr1|-	1342.3	17999469	chr1:17999348-17999876	186.94,61.21	248.16	165.52,71.23	236.74	109.03,66.55	175.59	183.38,86.95	270.34	143.53,43.91	187.44	160.81,103.38	264.19	0.592253	0.0231692	0.0249492	0.972836
Os01g0511600|Os01g0511600|chr1|-	49985.7	18013798	chr1:18013672-18013998	833.78,474.14	1307.92	729.95,481.04	1210.99	864.91,482.96	1347.87	592.03,313.64	905.67	977.09,584.55	1561.64	849.46,632.97	1482.43	0.407907	0.0157391	0.0162131	0.931372
Os01g0512100|Os01g0512100|chr1|+	329.4	1.80498e+23	chr1:18049702-18050097	6.20,22.07,85.20,42.33	155.79	9.52,62.76,101.19,42.67	216.14	0.00,39.13,87.61,44.90	171.64	5.36,59.08,73.17,32.45	170.06	0.00,17.10,82.04,41.80	140.94	40.04,29.03,72.89,25.83	167.8	0.0851436	0.065903	-0.086194	0.63532
Os01g0512200|Os01g0512200|chr1|+	189.3	18054508	chr1:18053497-18054685	32.67,21.27	53.94	35.62,27.21	62.83	48.74,21.55	70.29	35.13,24.56	59.69	30.79,19.33	50.12	28.79,35.08	63.86	0.371469	0.0803149	0.0815018	0.924687
Os01g0513100|Os01g0513100|chr1|-	687.6	18087793	chr1:18087601-18088171	112.22,47.75	159.97	118.39,56.28	174.67	137.28,39.27	176.55	101.76,41.25	143.01	70.54,20.64	91.18	73.62,28.30	101.93	0.825361	0.0119915	-0.0131297	0.991039
Os01g0513400|Os01g0513400|chr1|+	609.4	1.81283e+15	chr1:18128045-18128883	33.33,100.67,52.06	186.06	58.45,91.05,53.83	203.33	52.99,86.65,28.52	168.15	50.63,110.73,44.26	205.63	31.19,79.11,40.36	150.67	13.94,109.50,37.09	160.53	0.338619	0.0799335	0.0646769	0.909513
Os01g0513500|Os01g0513500|chr1|-	98.9	1.81317e+39	chr1:18130256-18131759	0.00,0.00,0.00,10.08,11.85,2.84	24.77	0.00,12.82,0.03,0.44,5.20,6.71	25.2	10.15,0.00,0.00,0.60,10.10,7.77	28.62	7.69,7.22,0.00,1.72,9.88,2.69	29.19	8.51,2.76,0.00,0.00,21.71,3.59	36.56	0.00,9.12,0.00,0.00,11.22,9.37	29.71	0.666539	0.180337	-0.0621407	0.981077
Os01g0513700|Os01g0513700|chr1|-	1977.5	18135410	chr1:18135292-18135546	164.26,58.29	222.56	160.86,74.16	235.03	118.88,58.93	177.81	151.58,72.64	224.22	148.84,62.51	211.35	165.13,92.25	257.38	0.541965	0.0269566	0.0289819	0.959764
Os01g0514000|Os01g0514000|chr1|-	1031.4	1.8159e+15	chr1:18158777-18159124	61.09,149.86,88.13	299.08	135.20,166.91,96.19	398.3	114.37,155.90,84.73	355	112.42,174.79,60.68	347.89	79.86,152.87,70.43	303.16	52.40,161.94,77.29	291.63	0.984946	0.0702265	0.00483772	0.999347
Os01g0514300|Os01g0514300|chr1|+	564.4	18173449	chr1:18172915-18173588	90.83,30.92	121.75	81.95,30.02	111.97	87.35,37.75	125.1	85.54,27.69	113.23	76.27,32.50	108.76	77.05,33.63	110.68	0.906065	0.00697233	0.00777244	0.997671
Os01g0515300|Os01g0515300|chr1|+	51.3	1.82326e+15	chr1:18232447-18233059	15.91,34.93,5.50	56.33	3.60,26.53,10.21	40.34	0.00,51.67,9.21	60.88	4.67,27.88,11.55	44.1	9.37,28.04,4.89	42.31	0.00,18.03,9.69	27.72	0.544013	0.0708075	0.0551062	0.959764
Os01g0516700|Os01g0516700|chr1|-	55.8	1.82988e+15	chr1:18298222-18298969	0.00,13.86,13.88	27.75	14.31,13.63,8.31	36.26	12.58,13.09,6.15	31.82	0.00,16.03,16.40	32.44	0.00,18.50,7.87	26.37	8.77,5.21,9.18	23.17	0.13046	0.173656	0.21446	0.719577
Os01g0519100|Os01g0519100|chr1|-	159.4	1.84394e+23	chr1:18438092-18439607	0.00,0.00,29.82,2.63	32.45	0.00,0.00,39.44,4.16	43.6	0.00,0.00,33.92,7.49	41.41	20.85,0.00,27.46,3.63	51.94	0.00,0.00,23.25,3.31	26.56	0.00,0.00,37.56,2.19	39.75	0.00850421	0.176321	-0.307818	0.216382
Os01g0519400|Os01g0519400|chr1|+	1275.2	1.84477e+15	chr1:18447510-18448938	161.59,45.45,33.49	240.53	151.31,59.56,30.52	241.39	190.77,61.20,21.02	273	144.57,30.99,35.87	211.43	120.01,50.48,27.24	197.73	170.61,47.43,38.50	256.54	0.417146	0.0400004	0.0161987	0.932037
Os01g0520600|Os01g0520600|chr1|-	137.1	18532033	chr1:18531884-18532244	51.14,12.89	64.04	64.34,20.18	84.51	43.49,14.34	57.84	32.35,19.75	52.1	49.65,19.11	68.76	37.42,22.19	59.61	0.170942	0.108561	0.120573	0.786214
Os01g0521400|Os01g0521400|chr1|+	218.2	1.85978e+15	chr1:18596509-18598088	45.76,21.41,14.65	81.82	62.55,19.04,13.29	94.87	61.81,20.16,5.91	87.88	44.93,11.62,7.21	63.75	40.24,25.99,9.40	75.62	39.86,27.33,11.53	78.72	0.529924	0.0697385	0.0565884	0.953805
Os01g0524400|Os01g0524400|chr1|+	89.2	1.87496e+15	chr1:18749285-18750087	25.39,14.12,10.57	50.09	14.80,6.40,3.21	24.41	17.62,7.88,5.53	31.03	14.98,1.99,3.43	20.4	NA	NA	28.45,11.98,2.57	43	NA	NA	NA	NA
Os01g0524500|Os01g0524500|chr1|+	25824.5	1.87563e+15	chr1:18755972-18756825	441.55,204.82,177.84	824.2	545.37,290.91,280.44	1116.72	924.15,328.28,247.07	1499.5	413.48,171.32,160.02	744.82	615.32,265.43,197.36	1078.12	489.00,255.09,161.16	905.25	0.652673	0.0149499	-0.00411526	0.981077
Os01g0524700|Os01g0524700|chr1|+	471.8	18774058	chr1:18773612-18774405	109.92,40.10	150.02	106.89,39.77	146.67	108.21,36.01	144.22	79.09,31.09	110.18	75.45,24.99	100.44	106.40,40.75	147.14	0.885824	0.0078227	0.00880037	0.99634
Os01g0525700|Os01g0525700|chr1|+	87.1	18833603	chr1:18833287-18833725	NA	NA	NA	NA	6.71,21.33	28.04	22.30,8.46	30.76	NA	NA	NA	NA	NA	NA	NA	NA
Os01g0526100|Os01g0526100|chr1|+	817.8	18851619	chr1:18851284-18851810	117.98,76.28	194.26	125.01,89.92	214.92	112.99,78.01	191	133.30,74.86	208.15	128.78,62.26	191.04	124.07,76.65	200.72	0.297978	0.050557	-0.0520366	0.886203
Os01g0526200|Os01g0526200|chr1|+	856.1	18857152	chr1:18856855-18857381	116.50,47.69	164.19	121.70,42.39	164.09	94.71,47.85	142.57	117.25,42.66	159.9	119.74,54.88	174.63	105.78,50.23	156.01	0.870973	0.00829493	0.00907321	0.99455
Os01g0527400|Os01g0527400|chr1|+	1325.6	18938924	chr1:18938539-18939209	150.58,67.24	217.82	166.94,66.35	233.29	119.56,59.63	179.19	166.55,58.29	224.84	111.06,44.90	155.96	120.22,45.73	165.95	0.457111	0.0341793	-0.0375413	0.940173
Os01g0527600|Os01g0527600|chr1|-	278.7	18940513	chr1:18940391-18941511	62.61,18.39	81	62.96,15.77	78.73	62.14,13.60	75.74	53.06,10.17	63.23	63.27,9.97	73.24	68.88,16.51	85.4	0.549438	0.0376341	-0.0484824	0.96063
Os01g0527700|Os01g0527700|chr1|-	2729	18961580	chr1:18961349-18961957	160.45,140.98	301.43	164.58,135.81	300.39	206.92,92.48	299.4	190.84,115.80	306.64	147.11,109.20	256.3	247.87,129.99	377.86	0.410988	0.0324208	-0.0331792	0.932037
Os01g0528000|Os01g0528000|chr1|+	40.4	18978013	chr1:18977977-18978165	5.95,92.29	98.24	0.00,79.24	79.24	0.00,60.10	60.1	30.27,50.80	81.06	7.70,78.00	85.7	1.30,58.10	59.4	0.0018531	0.148586	-0.250364	0.090322
Os01g0528800|Os01g0528800|chr1|+	6318.6	19014010	chr1:19013839-19014127	381.29,178.49	559.79	391.67,180.07	571.74	371.10,170.65	541.75	438.29,193.52	631.81	375.14,164.42	539.56	354.62,164.61	519.22	0.795353	0.00718148	-0.0077456	0.990775
Os01g0529800|Os01g0529800|chr1|+	77.5	1.90597e+39	chr1:19059236-19061169	NA	NA	0.00,0.00,0.00,10.35,9.95,7.27	27.57	0.00,0.00,4.69,11.60,18.15,1.93	36.38	0.00,0.00,2.69,5.59,4.48,9.59	22.35	0.00,0.00,14.94,5.52,10.24,8.07	38.77	0.00,0.00,8.08,2.36,0.43,10.21	21.08	NA	NA	NA	NA
Os01g0530300|Os01g0530300|chr1|+	25.6	19082005	chr1:19081149-19082157	21.66,2.56	24.22	22.99,0.00	22.99	29.59,0.08	29.67	22.49,0.00	22.49	22.05,0.00	22.05	19.55,1.02	20.56	0.686252	0.0186734	-0.0587159	0.981077
Os01g0530316|Os01g0530316|chr1|+	5.8	1.90831e+23	chr1:19083072-19083439	15.35,7.95,6.23,2.93	32.45	8.49,8.13,5.35,1.16	23.13	6.11,11.45,4.58,2.63	24.77	0.47,18.92,8.04,0.62	28.06	NA	NA	NA	NA	NA	NA	NA	NA
Os01g0530366|Os01g0530366|chr1|+	801.3	1.90881e+15	chr1:19088032-19088314	243.81,52.21,8.48	304.51	274.86,37.77,18.25	330.89	206.52,41.55,8.16	256.23	445.59,31.43,11.74	488.77	252.99,34.02,13.23	300.24	261.05,27.17,18.62	306.84	0.102444	0.063	-0.0816487	0.672081
Os01g0530500|Os01g0530500|chr1|-	188.6	1.90969e+15	chr1:19095513-19096959	4.26,30.21,10.15	44.62	5.79,42.32,14.08	62.19	26.77,45.08,11.41	83.26	0.00,38.31,5.55	43.86	30.12,30.14,5.76	66.01	0.00,46.98,10.60	57.59	0.69234	0.0705269	0.00390877	0.982012
Os01g0530650|Os01g0530650|chr1|-	20.6	1.9107e+15	chr1:19106718-19107092	23.16,4.24,0.61	28.01	22.17,8.31,2.50	32.98	12.43,13.81,1.43	27.67	15.31,6.49,1.62	23.42	14.32,6.30,2.08	22.7	30.02,18.06,2.96	51.05	0.721177	0.0375418	0.04336	0.982012
Os01g0531000|Os01g0531000|chr1|-	44.7	19111688	chr1:19110943-19111945	NA	NA	27.78,6.01	33.79	38.53,7.96	46.49	20.98,7.45	28.43	28.10,5.33	33.43	NA	NA	NA	NA	NA	NA
Os01g0531200|Os01g0531200|chr1|-	154.2	1.91159e+15	chr1:19114996-19116367	15.67,51.01,12.29	78.97	0.00,87.95,12.01	99.95	0.00,65.06,11.09	76.15	6.71,69.80,13.82	90.33	0.00,53.83,12.39	66.21	2.69,55.92,18.26	76.88	0.301228	0.0517742	0.0810276	0.887902
Os01g0531500|Os01g0531500|chr1|+	6212.5	1.91397e+15	chr1:19139484-19139873	215.73,312.09,173.88	701.71	228.35,384.92,188.89	802.16	313.00,421.11,182.54	916.66	225.45,270.91,168.57	664.94	250.78,322.02,148.75	721.56	297.07,379.62,223.63	900.31	0.70554	0.0366471	-0.00854133	0.982012
Os01g0532200|Os01g0532200|chr1|-	246.5	1.91786e+31	chr1:19177789-19178685	67.86,13.90,55.83,42.04,19.99	199.63	43.49,12.03,62.07,36.83,34.12	188.54	60.98,44.49,29.50,37.85,44.04	216.87	66.98,4.37,60.81,23.61,21.04	176.82	31.64,0.00,56.06,38.76,29.00	155.45	57.52,6.68,43.35,24.87,28.42	160.83	0.957108	0.113099	0.00178083	0.999136
Os01g0532300|Os01g0532300|chr1|-	8774.8	19200269	chr1:19200048-19201308	242.51,93.32	335.83	121.69,69.28	190.98	131.80,34.84	166.64	195.58,53.45	249.03	146.58,69.71	216.3	186.50,76.96	263.46	0.80595	0.0101295	-0.0112824	0.990775
Os01g0532700|Os01g0532700|chr1|-	60.1	19245323	chr1:19245232-19245627	31.80,19.83	51.63	26.18,23.49	49.66	39.80,10.55	50.35	40.41,25.46	65.86	22.06,6.34	28.4	19.16,8.91	28.07	0.822379	0.0224647	-0.02349	0.991039
Os01g0532800|Os01g0532800|chr1|+	14.8	1.92571e+15	chr1:19256958-19257400	16.12,13.64,7.61	37.37	6.27,15.39,6.60	28.26	14.87,5.93,3.44	24.24	13.56,22.42,5.22	41.2	NA	NA	NA	NA	NA	NA	NA	NA
Os01g0533000|Os01g0533000|chr1|-	64	19258468	chr1:19258119-19258811	31.27,4.50	35.77	37.46,5.66	43.12	28.19,6.46	34.65	22.06,2.43	24.49	42.29,7.04	49.33	20.84,7.20	28.04	0.83977	0.0172759	0.0238612	0.991283
Os01g0533500|Os01g0533500|chr1|-	246.6	1.93039e+15	chr1:19303350-19303970	31.87,48.63,33.94	114.44	19.28,67.58,35.66	122.52	3.58,70.86,28.51	102.94	27.84,51.73,20.39	99.96	10.19,65.89,24.38	100.46	0.25,53.81,43.19	97.25	0.658015	0.0324144	0.0370398	0.981077
Os01g0534700|Os01g0534700|chr1|+	86.6	1.93867e+15	chr1:19386554-19387451	0.00,33.83,9.76	43.6	0.00,24.90,22.34	47.23	0.00,29.62,12.35	41.98	11.25,28.23,11.50	50.98	0.00,27.85,6.65	34.5	0.00,34.89,15.95	50.85	0.128632	0.0845671	-0.215014	0.718192
Os01g0534800|Os01g0534800|chr1|+	358.3	19392727	chr1:19392330-19392833	109.15,39.60	148.75	108.28,35.27	143.55	86.93,23.54	110.47	103.06,42.55	145.61	89.38,40.43	129.81	87.98,43.47	131.45	0.222942	0.0664542	0.0741868	0.834022
Os01g0534900|Os01g0534900|chr1|-	2259.9	19394706	chr1:19394259-19394938	18.34,120.95	139.29	24.77,125.89	150.67	71.77,109.05	180.82	53.63,116.45	170.08	82.50,111.34	193.84	30.52,116.77	147.29	0.101374	0.0819655	-0.0905492	0.67014
Os01g0535900|Os01g0535900|chr1|+	927.4	1.94685e+15	chr1:19468105-19469010	42.04,142.04,48.34	232.42	66.98,143.30,44.07	254.34	63.00,119.80,43.26	226.06	35.59,155.44,43.30	234.33	41.26,137.79,47.08	226.13	77.84,95.33,60.78	233.94	0.4511	0.0273553	0.0329865	0.939432
Os01g0536000|Os01g0536000|chr1|-	194.8	1.94695e+15	chr1:19469260-19469544	14.13,48.90,19.80	82.83	29.45,58.52,15.50	103.46	20.75,50.05,28.87	99.67	36.90,47.74,11.40	96.05	42.66,35.54,18.93	97.13	9.49,19.32,14.86	43.68	0.0847714	0.151039	-0.110398	0.63532
Os01g0536400|Os01g0536400|chr1|-	15.1	1.95057e+23	chr1:19505392-19505793	11.42,1.36,3.81,6.82	23.41	11.26,1.62,11.74,3.61	28.23	14.92,17.36,6.19,3.70	42.18	NA	NA	0.00,9.35,7.86,6.74	23.96	3.41,5.63,14.78,9.15	32.97	NA	NA	NA	NA
Os01g0541600|Os01g0541600|chr1|-	282.7	19911441	chr1:19911344-19912319	33.06,11.37	44.42	41.84,21.69	63.53	36.23,14.20	50.43	38.97,20.12	59.1	26.50,19.53	46.03	28.00,9.94	37.94	0.604934	0.0482604	0.0516073	0.976107
Os01g0541900|Os01g0541900|chr1|-	639.4	1.99632e+15	chr1:19962965-19963431	87.89,101.37,59.29	248.56	44.16,99.84,45.32	189.33	116.84,102.98,54.25	274.07	54.95,78.32,30.91	164.18	61.22,89.24,51.92	202.39	89.38,97.20,46.79	233.37	0.998796	0.014049	-0.00116031	0.9999
Os01g0542000|Os01g0542000|chr1|+	5411.4	19973084	chr1:19972083-19973269	197.93,98.97	296.89	231.93,101.53	333.47	351.03,94.37	445.4	286.04,101.62	387.67	267.42,81.38	348.8	273.66,106.84	380.51	0.655135	0.0146138	-0.0165206	0.981077
Os01g0542700|Os01g0542700|chr1|+	886.6	20034774	chr1:20034162-20035007	99.04,61.03	160.07	88.19,60.99	149.18	81.88,47.77	129.65	136.49,61.61	198.09	85.34,46.38	131.72	81.62,45.80	127.43	0.363584	0.0505093	-0.0525685	0.92137
Os01g0543000|Os01g0543000|chr1|+	50.4	2.00418e+71	chr1:20041617-20044749	0.00,18.97,0.00,0.00,0.00,0.00,10.28,0.00,6.45,1.57	37.26	0.00,0.00,0.00,0.00,11.04,7.33,5.58,0.19,5.29,4.96	34.39	0.00,7.64,0.52,10.43,0.00,0.35,0.00,0.00,10.32,2.74	32.01	0.00,10.57,11.35,0.00,2.70,1.02,0.00,4.54,0.59,6.12	36.88	0.00,12.35,5.21,4.50,4.27,0.00,0.00,0.00,8.34,6.55	41.21	0.00,10.02,0.00,3.28,5.51,3.68,1.29,0.54,9.81,0.56	34.7	0.398729	0.252308	-0.0957943	0.930297
Os01g0545900|Os01g0545900|chr1|+	49.5	2.02816e+23	chr1:20280804-20282670	0.00,9.91,8.43,7.31	25.65	0.00,0.00,16.47,5.67	22.14	NA	NA	NA	NA	NA	NA	11.36,0.50,4.21,8.84	24.9	NA	NA	NA	NA
Os01g0546500|Os01g0546500|chr1|-	157.8	2.03138e+23	chr1:20312735-20314161	0.00,0.00,37.39,9.08	46.47	17.71,3.51,41.34,6.83	69.39	3.61,0.00,44.66,4.33	52.59	13.38,22.19,48.89,11.70	96.15	8.85,0.00,30.96,4.09	43.9	1.42,0.00,54.98,8.14	64.53	0.630881	0.0876197	-0.0677534	0.977235
Os01g0546700|Os01g0546700|chr1|+	69.1	20315561	chr1:20314316-20316611	0.00,22.17	22.17	2.95,18.54	21.48	NA	NA	0.56,21.14	21.69	NA	NA	NA	NA	NA	NA	NA	NA
Os01g0546800|Os01g0546800|chr1|-	296.3	2.03183e+15	chr1:20317867-20319355	12.12,9.95,17.04	39.11	13.34,31.04,25.85	70.24	15.27,24.73,26.21	66.21	21.21,32.92,14.16	68.29	9.17,32.42,15.70	57.29	0.00,27.84,18.18	46.02	0.662993	0.168641	0.0370232	0.981077
Os01g0546900|Os01g0546900|chr1|+	108.8	20326067	chr1:20325795-20326567	52.96,10.19	63.14	37.90,11.20	49.1	31.75,12.88	44.63	40.35,15.08	55.44	36.80,6.26	43.07	52.52,11.27	63.79	0.824548	0.0174982	-0.0214942	0.991039
Os01g0547000|Os01g0547000|chr1|+	17.7	2.03338e+23	chr1:20333581-20334781	28.75,9.00,5.52,2.61	45.87	30.72,11.79,2.23,4.60	49.34	12.10,9.00,11.28,2.76	35.15	22.90,7.86,3.41,4.06	38.23	12.24,6.29,6.75,1.05	26.34	4.57,16.13,0.00,4.43	25.13	0.56575	0.138972	0.0714882	0.963936
Os01g0547200|Os01g0547200|chr1|-	162	20351670	chr1:20351445-20352764	37.73,8.15	45.88	42.42,7.39	49.81	32.65,10.17	42.81	37.73,5.16	42.89	32.08,2.86	34.94	36.72,4.39	41.11	0.290541	0.08128	-0.114094	0.882665
Os01g0547500|Os01g0547500|chr1|-	475.4	2.03828e+15	chr1:20381590-20382933	20.59,0.00,23.01	43.6	32.21,0.00,20.49	52.71	43.92,0.00,18.11	62.02	17.98,0.00,24.83	42.81	42.43,1.24,16.21	59.88	23.51,3.97,13.55	41.02	0.927104	0.036251	0.0251096	0.998016
Os01g0548900|Os01g0548900|chr1|-	179.2	20481117	chr1:20481033-20481490	5.67,94.10	99.76	26.26,88.10	114.36	26.70,101.20	127.9	16.35,98.47	114.82	13.06,65.08	78.13	2.75,97.01	99.76	0.202386	0.0615516	0.0876386	0.817874
Os01g0549200|Os01g0549200|chr1|-	718.1	20489560	chr1:20489310-20489836	113.14,38.27	151.41	125.66,38.44	164.09	99.51,31.75	131.26	101.90,40.35	142.25	103.80,37.28	141.08	103.29,25.98	129.27	0.869911	0.00835015	0.00967628	0.99455
Os01g0549400|Os01g0549400|chr1|+	848.2	2.05278e+15	chr1:20527236-20528165	35.76,140.37,70.03	246.15	37.34,155.89,77.50	270.72	78.47,139.24,57.07	274.79	93.50,104.70,59.03	257.22	27.35,131.46,70.31	229.12	75.24,121.12,49.01	245.37	0.137823	0.076529	-0.0776929	0.729917
Os01g0549700|Os01g0549700|chr1|+	1980.1	2.05468e+15	chr1:20546689-20547056	168.70,212.33,114.28	495.31	159.75,231.68,111.61	503.04	143.82,190.03,81.24	415.1	54.64,187.27,86.20	328.11	91.45,180.98,90.56	362.99	171.97,202.77,92.49	467.23	0.132974	0.0595431	0.0542872	0.723116
Os01g0550000|Os01g0550000|chr1|+	3381.1	2.0576e+15	chr1:20575852-20576201	111.50,284.69,159.82	556	163.59,264.37,192.52	620.48	138.69,277.65,134.32	550.66	171.25,193.66,101.28	466.19	162.90,228.80,109.93	501.64	172.08,285.52,145.10	602.7	0.00181455	0.0827589	-0.0963908	0.0891467
Os01g0550100|Os01g0550100|chr1|-	1318.4	2.05818e+15	chr1:20581637-20581970	60.10,173.54,90.74	324.39	94.26,148.88,61.07	304.2	69.40,161.26,84.59	315.25	41.03,135.96,72.84	249.84	53.04,141.78,70.17	264.99	51.54,157.48,71.23	280.26	0.201717	0.053933	0.0414114	0.816366
Os01g0550300|Os01g0550300|chr1|-	82800.8	2.05997e+15	chr1:20599379-20599853	877.67,1584.43,442.34	2904.45	799.82,1434.15,422.70	2656.67	639.04,1356.26,396.91	2392.21	551.93,1505.84,391.96	2449.74	700.49,1333.01,348.86	2382.35	753.47,1412.09,345.01	2510.57	0.687886	0.0288727	0.0118782	0.981577
Os01g0551000|Os01g0551000|chr1|+	169.2	20664892	chr1:20664623-20665063	58.19,19.78	77.97	62.07,36.26	98.32	57.99,21.38	79.37	45.68,20.37	66.05	46.59,12.59	59.18	33.10,20.98	54.09	0.979479	0.00199241	-0.00213611	0.999136
Os01g0551100|Os01g0551100|chr1|-	2362.5	20665710	chr1:20665546-20665942	215.82,91.10	306.93	257.93,104.44	362.37	207.50,88.63	296.12	170.59,91.87	262.46	178.35,83.64	261.98	166.30,43.84	210.14	0.912525	0.00425337	0.00461478	0.998016
Os01g0551400|Os01g0551400|chr1|+	234.5	20703044	chr1:20702530-20703100	16.95,4.42	21.37	15.67,11.99	27.66	25.77,9.66	35.44	21.69,6.08	27.76	17.10,3.28	20.38	NA	NA	NA	NA	NA	NA
Os01g0551900|Os01g0551900|chr1|-	549.5	20717411	chr1:20717072-20717805	77.27,38.66	115.92	91.31,21.96	113.27	78.82,37.94	116.76	77.00,24.88	101.88	85.46,41.01	126.47	77.51,24.94	102.46	0.863081	0.0103116	-0.0114819	0.994138
Os01g0552000|Os01g0552000|chr1|-	366.4	20722566	chr1:20722256-20723072	0.00,51.90	51.9	0.00,68.25	68.25	1.73,59.46	61.19	0.00,63.92	63.92	0.00,83.32	83.32	0.00,67.38	67.38	0.407702	0.00954009	0.072067	0.931372
Os01g0552050|Os01g0552050|chr1|+	39.7	20730076	chr1:20729718-20730156	NA	NA	NA	NA	17.03,6.91	23.94	12.98,10.30	23.28	NA	NA	6.41,13.82	20.23	NA	NA	NA	NA
Os01g0552100|Os01g0552100|chr1|-	540.6	20731300	chr1:20731110-20731413	60.87,65.96	126.82	99.41,55.19	154.59	62.85,65.78	128.63	85.95,31.84	117.79	67.31,57.39	124.7	78.55,42.33	120.88	0.126665	0.0938049	-0.0951259	0.715252
Os01g0552300|Os01g0552300|chr1|+	40343.9	20742281	chr1:20742111-20742403	920.66,543.54	1464.2	997.64,594.53	1592.17	741.63,434.00	1175.63	750.57,422.82	1173.39	744.75,454.73	1199.48	814.37,506.52	1320.89	0.863906	0.00323279	0.00333473	0.994138
Os01g0555100|Os01g0555100|chr1|+	14.1	2.09372e+15	chr1:20937149-20937457	NA	NA	52.77,26.44,14.39	93.6	NA	NA	30.45,13.85,2.01	46.31	9.48,10.58,6.68	26.74	NA	NA	NA	NA	NA	NA
Os01g0555200|Os01g0555200|chr1|-	31.3	2.09385e+15	chr1:20938323-20939718	NA	NA	NA	NA	12.19,13.41,7.27	32.87	NA	NA	NA	NA	NA	NA	NA	NA	NA	NA
Os01g0555300|Os01g0555300|chr1|-	1429.7	20942425	chr1:20942296-20942784	116.06,83.11	199.17	167.49,92.33	259.82	142.17,86.33	228.5	136.83,103.34	240.17	158.50,71.38	229.89	145.92,78.63	224.55	0.722176	0.0160196	-0.0165652	0.982345
Os01g0555600|Os01g0555600|chr1|-	21.9	2.09507e+23	chr1:20950375-20950825	1.58,13.15,9.53,4.98	29.24	4.54,13.53,7.55,5.74	31.36	0.20,21.24,10.90,4.36	36.7	NA	NA	17.40,7.24,5.37,1.43	31.44	6.41,15.11,13.35,5.69	40.56	NA	NA	NA	NA
Os01g0555800|Os01g0555800|chr1|-	344.9	2.09543e+15	chr1:20952667-20954582	115.62,13.82,9.12	138.57	113.36,11.55,15.23	140.14	139.85,5.32,11.16	156.33	83.39,1.42,7.33	92.13	154.43,12.82,12.68	179.93	173.74,18.70,14.74	207.18	0.759894	0.0109319	-0.0177906	0.986489
Os01g0557100|Os01g0557100|chr1|-	4972.6	21056982	chr1:21056763-21057447	248.58,58.78	307.36	231.34,42.54	273.88	234.21,30.61	264.82	284.50,71.99	356.49	145.28,30.71	175.99	170.52,30.78	201.3	0.426556	0.0259728	0.0346478	0.932131
Os01g0557400|Os01g0557400|chr1|+	166.9	2.10688e+31	chr1:21068507-21070318	0.00,0.00,14.64,15.51,5.19	35.34	0.00,0.00,6.68,31.62,3.44	41.73	0.00,0.00,6.06,37.83,13.07	56.96	0.00,2.94,9.54,19.47,5.40	37.35	0.00,0.00,10.67,13.55,8.81	33.03	0.00,0.00,2.04,22.62,3.72	28.38	0.685694	0.0704547	-0.0544785	0.981077
Os01g0557500|Os01g0557500|chr1|-	2851.3	21071721	chr1:21071506-21071907	205.45,71.02	276.47	191.88,88.82	280.69	187.04,57.58	244.62	182.82,48.37	231.19	160.45,54.77	215.22	156.24,76.58	232.82	0.869488	0.00657453	-0.00739505	0.99455
Os01g0558100|Os01g0558100|chr1|-	44.1	2.11154e+23	chr1:21114728-21115731	0.72,16.11,6.78,3.18	26.79	5.96,7.37,2.24,5.51	21.08	8.24,11.17,5.29,1.75	26.45	6.52,15.01,7.73,6.50	35.75	12.83,12.08,1.53,0.06	26.49	12.86,4.89,5.40,5.52	28.66	0.455421	0.153475	-0.156082	0.940143
Os01g0558200|Os01g0558200|chr1|+	326.6	2.11245e+15	chr1:21124331-21124755	43.84,96.03,32.19	172.06	68.49,78.30,34.50	181.29	21.43,75.13,27.03	123.59	26.77,85.27,31.99	144.02	60.70,60.60,18.76	140.06	15.48,63.38,34.41	113.27	0.627457	0.0213696	0.0284264	0.977235
Os01g0558300|Os01g0558300|chr1|-	613.2	2.11252e+15	chr1:21124803-21125240	66.37,70.05,24.04	160.46	72.93,59.18,16.63	148.74	55.87,62.20,15.49	133.56	79.17,65.57,16.99	161.72	77.91,72.16,13.44	163.52	76.42,89.72,22.52	188.66	0.620093	0.0238051	-0.0241847	0.976616
Os01g0558500|Os01g0558500|chr1|+	735	21142891	chr1:21141795-21143070	91.11,47.04	138.15	107.79,50.55	158.34	114.78,34.39	149.17	121.07,32.95	154.02	83.51,41.67	125.18	79.27,41.79	121.06	0.922143	0.00530909	-0.00582031	0.998016
Os01g0558600|Os01g0558600|chr1|-	21623.4	21143646	chr1:21143538-21143868	762.93,321.97	1084.9	660.52,308.59	969.11	713.13,287.51	1000.64	642.87,267.05	909.92	724.48,291.21	1015.68	833.01,366.33	1199.35	0.816628	0.00467481	-0.00510919	0.991039
Os01g0558800|Os01g0558800|chr1|-	3225.7	21151787	chr1:21151535-21152287	263.94,91.29	355.23	237.58,111.45	349.03	204.48,73.99	278.47	219.19,82.25	301.44	201.85,76.48	278.33	355.04,89.16	444.2	0.245084	0.0395059	-0.0449433	0.853375
Os01g0558825|Os01g0558825|chr1|+	202.5	2.11584e+15	chr1:21158318-21158711	31.34,101.85,11.70	144.9	26.86,56.79,3.53	87.18	55.92,84.08,7.83	147.83	15.98,100.92,7.39	124.29	4.06,73.49,10.47	88.02	36.56,61.12,10.18	107.85	0.0327325	0.123614	0.14562	0.440394
Os01g0558850|Os01g0558850|chr1|+	100.9	21162234	chr1:21162157-21162369	0.00,133.72	133.72	7.29,125.55	132.83	31.45,128.60	160.04	0.00,130.42	130.42	11.02,123.18	134.19	60.42,118.33	178.75	0.0718595	0.0703206	-0.105701	0.595159
Os01g0558900|Os01g0558900|chr1|+	178.8	21167423	chr1:21167379-21167871	46.99,10.52	57.51	57.10,4.07	61.17	18.91,9.58	28.49	11.06,12.95	24.01	15.19,10.57	25.76	28.17,16.88	45.05	0.00944638	0.261839	0.288986	0.232485
Os01g0559000|Os01g0559000|chr1|+	1281	21172539	chr1:21172371-21172656	169.00,81.11	250.11	140.46,41.67	182.14	122.01,42.66	164.66	133.48,34.86	168.34	160.50,45.37	205.87	164.25,79.08	243.32	0.662832	0.0191855	-0.0216703	0.981077
Os01g0559100|Os01g0559100|chr1|+	585.8	21179803	chr1:21179610-21179923	137.83,57.40	195.23	110.19,39.98	150.17	80.58,37.29	117.86	76.41,35.23	111.64	76.18,28.05	104.23	125.58,40.77	166.35	0.731741	0.018469	-0.0204202	0.983679
Os01g0559200|Os01g0559200|chr1|+	179.3	21183939	chr1:21183510-21184305	70.86,9.90	80.76	75.35,13.13	88.48	65.72,9.80	75.52	53.80,11.21	65.01	53.63,13.89	67.52	49.69,6.70	56.39	0.567032	0.0341938	0.0476099	0.963936
Os01g0559300|Os01g0559300|chr1|+	157.9	2.11872e+15	chr1:21187165-21187548	35.36,62.94,17.76	116.07	38.02,57.54,11.15	106.71	47.07,62.74,11.51	121.32	40.93,35.21,11.24	87.38	36.84,71.25,14.34	122.43	50.73,43.85,13.36	107.94	0.577304	0.0594321	-0.0287258	0.966019
Os01g0559550|Os01g0559550|chr1|+	104.8	21202904	chr1:21202664-21203258	50.73,10.55	61.27	48.72,9.85	58.57	57.62,7.52	65.15	20.22,4.57	24.79	46.48,6.63	53.11	70.77,12.48	83.25	0.952217	0.00398324	-0.00557864	0.998703
Os01g0559600|Os01g0559600|chr1|+	779426	21234715	chr1:21234404-21234906	2655.93,1692.37	4348.3	3164.98,1862.84	5027.82	3699.14,1842.72	5541.86	5240.75,2661.68	7902.43	4166.49,2170.76	6337.25	4041.45,2176.00	6217.45	0.0305312	0.019249	-0.0199202	0.428097
Os01g0559750|Os01g0559750|chr1|+	37092.9	21242963	chr1:21242600-21243175	447.10,114.80	561.91	400.62,104.77	505.4	485.03,100.49	585.52	363.64,82.92	446.56	617.17,139.14	756.31	614.35,154.80	769.15	0.911066	0.00254243	-0.00321326	0.99796
Os01g0560000|Os01g0560000|chr1|-	3272.1	21266006	chr1:21265810-21266429	253.05,186.60	439.65	294.71,163.99	458.7	276.89,178.59	455.48	213.00,160.86	373.86	245.08,139.68	384.76	278.80,139.71	418.52	0.615064	0.0168734	-0.0173126	0.976616
Os01g0560200|Os01g0560200|chr1|+	505.9	2.12786e+15	chr1:21278432-21278809	63.12,54.42,55.49	173.02	65.08,63.37,39.34	167.79	48.42,80.70,46.25	175.37	10.13,93.10,63.59	166.82	47.62,79.36,51.81	178.79	90.60,80.73,42.22	213.56	0.288414	0.0768522	0.0523389	0.882039
Os01g0561500|Os01g0561500|chr1|-	68.2	2.13391e+15	chr1:21338096-21339336	55.25,14.28,4.90	74.43	66.13,15.26,6.51	87.9	77.53,15.07,2.75	95.34	66.66,9.73,7.93	84.33	52.34,13.19,5.08	70.62	55.22,14.34,5.50	75.06	0.665008	0.0255299	0.0412208	0.981077
Os01g0563000|Os01g0563000|chr1|+	34.2	21441216	chr1:21441102-21441273	18.69,10.70	29.4	29.42,11.10	40.52	64.18,27.20	91.38	29.10,15.94	45.05	35.15,15.28	50.43	25.83,9.93	35.76	0.917229	0.00977098	0.0105245	0.998016
Os01g0565900|Os01g0565900|chr1|+	1813.8	21632786	chr1:21632670-21633049	220.19,70.15	290.34	141.91,61.50	203.41	101.20,39.79	140.99	155.35,48.64	203.99	131.50,51.46	182.97	210.91,55.94	266.85	0.454497	0.0314286	-0.0360892	0.940143
Os01g0566100|Os01g0566100|chr1|-	3501.7	2.16375e+15	chr1:21637054-21638384	19.60,290.17,130.25	440.02	34.23,323.51,161.80	519.54	151.08,204.33,98.59	454	0.78,356.75,136.04	493.56	62.00,250.52,111.59	424.12	56.12,211.18,110.99	378.29	0.186855	0.0532143	0.0444996	0.807449
Os01g0566200|Os01g0566200|chr1|-	1717.2	21661880	chr1:21661847-21662162	44.16,13.09	57.26	54.97,18.41	73.39	38.77,17.86	56.62	58.41,20.09	78.51	41.02,30.41	71.43	53.45,31.25	84.71	0.280165	0.0848302	0.0910677	0.879377
Os01g0566500|Os01g0566500|chr1|-	60.9	21665894	chr1:21665796-21666014	22.00,8.26	30.26	NA	NA	NA	NA	NA	NA	51.43,25.11	76.54	21.86,17.40	39.27	NA	NA	NA	NA
Os01g0566701|Os01g0566701|chr1|-	10.4	21687610	chr1:21687513-21687759	NA	NA	NA	NA	NA	NA	NA	NA	24.15,4.14	28.29	NA	NA	NA	NA	NA	NA
Os01g0566800|Os01g0566800|chr1|-	216.8	2.16888e+23	chr1:21687761-21689199	5.57,0.00,26.62,16.48	48.67	0.00,6.85,4.95,17.35	29.15	0.00,0.00,22.61,26.81	49.42	NA	NA	0.00,2.28,17.90,24.00	44.19	0.00,0.00,7.88,22.70	30.58	NA	NA	NA	NA
Os01g0566900|Os01g0566900|chr1|-	18709.5	21699107	chr1:21699000-21699241	477.57,286.36	763.93	460.88,320.39	781.27	613.30,314.01	927.31	501.24,304.27	805.52	484.01,255.59	739.59	451.86,245.70	697.56	0.587415	0.013202	-0.0136861	0.970498
Os01g0570500|Os01g0570500|chr1|+	7954.3	21883814	chr1:21883649-21883960	358.49,123.05	481.53	448.56,151.08	599.64	402.30,145.94	548.23	407.03,118.86	525.89	327.20,108.61	435.81	364.80,129.34	494.14	0.639101	0.0127146	-0.0146234	0.978647
Os01g0570700|Os01g0570700|chr1|+	5390	2.18976e+15	chr1:21896614-21897913	30.32,234.09,141.95	406.36	63.63,285.91,137.28	486.83	111.08,285.87,131.33	528.27	117.61,231.11,120.55	469.27	11.94,289.50,109.27	410.72	67.85,240.85,135.34	444.04	0.673089	0.0130334	-0.0126494	0.981077
Os01g0570800|Os01g0570800|chr1|-	1040.7	2.19005e+15	chr1:21900070-21900895	75.39,80.72,20.96	177.07	55.22,60.04,37.67	152.93	74.68,92.30,25.20	192.17	72.04,77.76,32.27	182.06	54.09,75.90,44.15	174.13	48.04,64.90,49.56	162.5	0.0765179	0.0823332	0.0852745	0.611483
Os01g0571000|Os01g0571000|chr1|+	36.8	2.19214e+15	chr1:21921219-21921709	6.85,33.57,6.80	47.21	1.86,30.48,14.53	46.87	22.92,21.36,8.43	52.71	15.36,12.97,8.79	37.12	27.75,15.94,7.40	51.09	7.69,13.34,3.58	24.61	0.0847013	0.234812	-0.197515	0.63532
Os01g0571200|Os01g0571200|chr1|+	1091.2	21935830	chr1:21935645-21935966	141.30,42.03	183.33	145.22,46.02	191.24	153.90,38.18	192.08	145.14,38.88	184.03	121.92,32.49	154.4	152.98,48.05	201.03	0.974287	0.00139586	-0.00167863	0.999136
Os01g0571300|Os01g0571300|chr1|+	67.4	2.19413e+23	chr1:21940734-21941766	0.00,11.11,11.44,3.48	26.03	0.44,14.86,0.41,5.43	21.14	NA	NA	2.98,6.25,9.42,3.24	21.89	0.00,7.79,15.94,4.64	28.37	0.00,2.14,24.04,8.15	34.33	NA	NA	NA	NA
Os01g0571500|Os01g0571500|chr1|-	27	21944327	chr1:21944195-21944931	NA	NA	20.11,0.00	20.11	24.10,2.72	26.82	26.62,1.27	27.89	NA	NA	22.05,0.00	22.05	NA	NA	NA	NA
Os01g0571700|Os01g0571700|chr1|+	4448	21963176	chr1:21962896-21963350	270.19,142.39	412.58	294.04,174.91	468.96	344.06,140.83	484.89	266.02,137.02	403.05	230.93,118.68	349.6	233.09,119.30	352.39	0.902054	0.00407665	0.00428773	0.997552
Os01g0571766|Os01g0571766|chr1|+	1629	21964916	chr1:21964687-21965032	185.88,84.27	270.15	201.23,105.51	306.74	211.82,77.64	289.46	215.36,95.54	310.89	223.18,79.71	302.88	213.42,102.03	315.46	0.784566	0.0102799	-0.0111741	0.990775
Os01g0572100|Os01g0572100|chr1|+	171.2	2.19814e+15	chr1:21980743-21981902	21.60,37.66,9.65	68.92	0.53,51.52,13.67	65.71	5.66,37.37,9.93	52.97	30.19,24.31,14.83	69.32	17.50,29.16,7.34	54.01	7.84,30.43,18.47	56.73	0.34371	0.20868	-0.107972	0.910735
Os01g0572300|Os01g0572300|chr1|+	1319.4	2.19957e+15	chr1:21995581-21997032	74.07,45.62,32.37	152.06	70.77,70.52,30.48	171.78	102.32,107.47,44.30	254.09	101.67,90.19,44.59	236.46	86.27,74.06,29.62	189.94	73.64,54.37,16.79	144.8	0.45375	0.0302765	-0.0321711	0.940143
Os01g0572700|Os01g0572700|chr1|-	91.9	2.20221e+15	chr1:22021768-22022379	47.71,9.67,5.36	62.73	47.88,7.72,3.04	58.65	65.51,11.62,2.48	79.61	34.91,9.11,1.57	45.59	44.85,2.24,3.57	50.66	27.42,18.12,6.61	52.15	0.338587	0.0792952	0.0894285	0.909513
Os01g0574600|Os01g0574600|chr1|-	13306.1	22088379	chr1:22088203-22088525	433.09,285.21	718.3	460.85,208.90	669.75	459.56,206.80	666.35	429.72,206.66	636.38	365.89,221.40	587.28	426.33,266.53	692.86	0.418461	0.0212472	0.0222389	0.932037
Os01g0575000|Os01g0575000|chr1|+	8982.1	22128476	chr1:22128044-22128681	403.92,180.54	584.46	416.35,192.56	608.91	435.82,170.07	605.89	407.13,175.42	582.54	347.62,140.24	487.85	374.50,174.79	549.29	0.973129	0.000917769	0.000997796	0.999136
Os01g0575500|Os01g0575500|chr1|-	922.7	2.21633e+15	chr1:22163099-22163410	37.03,113.33,59.46	209.82	103.81,126.41,50.21	280.43	45.50,142.76,52.09	240.35	39.63,122.63,46.17	208.43	70.01,86.00,34.71	190.72	76.18,117.38,46.02	239.58	0.366746	0.0358704	-0.0429621	0.922951
Os01g0577300|Os01g0577300|chr1|+	49.9	2.23257e+15	chr1:22325685-22326076	NA	NA	6.12,35.67,10.43	52.23	NA	NA	12.97,16.36,12.94	42.27	24.44,42.76,13.99	81.19	7.43,27.08,17.22	51.73	NA	NA	NA	NA
Os01g0578000|Os01g0578000|chr1|-	231.9	2.23537e+15	chr1:22353327-22353901	11.95,80.14,19.76	111.84	58.09,67.78,26.11	151.98	58.37,49.75,16.04	124.15	34.98,63.59,27.92	126.49	27.42,55.29,22.13	104.84	52.79,46.13,17.90	116.82	0.687949	0.0356085	0.0252416	0.981577
Os01g0579600|Os01g0579600|chr1|+	471.4	22430657	chr1:22430311-22430786	113.51,53.36	166.87	98.49,86.43	184.92	71.88,39.63	111.52	113.36,55.58	168.94	109.74,35.36	145.1	109.74,56.22	165.96	0.132755	0.0806819	-0.0847792	0.723002
Os01g0579800|Os01g0579800|chr1|+	514.7	22438030	chr1:22437870-22438162	105.27,24.87	130.13	90.51,37.14	127.64	115.52,29.71	145.22	87.09,28.86	115.94	79.99,28.13	108.13	137.81,32.15	169.96	0.978961	0.00135533	-0.00161787	0.999136
Os01g0580000|Os01g0580000|chr1|-	2317	22446460	chr1:22446249-22446572	200.48,92.17	292.65	197.54,99.84	297.38	230.43,107.40	337.83	159.78,78.30	238.08	205.48,98.68	304.15	184.74,116.48	301.22	0.516349	0.0252353	0.0267083	0.953061
Os01g0580100|Os01g0580100|chr1|+	80.6	22454900	chr1:22454716-22455126	30.72,4.65	35.37	31.47,7.55	39.01	26.52,16.26	42.78	39.07,8.90	47.97	38.47,8.69	47.16	35.50,9.53	45.03	0.579778	0.0494018	-0.0597856	0.966359
Os01g0580200|Os01g0580200|chr1|+	138.8	2.2472e+15	chr1:22471873-22472668	37.19,15.74,8.76	61.69	38.68,18.16,11.56	68.41	20.33,20.54,7.14	48.02	29.30,8.05,10.10	47.45	21.24,17.53,2.39	41.16	9.81,18.75,8.71	37.26	0.616008	0.0607211	0.0548479	0.976616
Os01g0580300|Os01g0580300|chr1|-	988.3	22473050	chr1:22472925-22473108	104.35,21.96	126.31	150.25,26.89	177.14	126.79,24.82	151.61	118.23,26.90	145.14	109.81,27.42	137.24	94.84,24.16	119	0.457996	0.0336444	0.0439247	0.940502
Os01g0580800|Os01g0580800|chr1|-	122.8	2.24954e+23	chr1:22494383-22495587	18.19,9.80,16.00,25.44	69.43	19.76,13.19,28.31,25.30	86.55	19.69,0.00,51.85,11.70	83.24	25.57,4.78,17.50,26.52	74.37	27.67,2.29,42.46,12.28	84.7	34.38,19.68,14.45,27.30	95.8	0.233298	0.111681	-0.105143	0.844798
Os01g0581300|Os01g0581300|chr1|+	11439.1	22538584	chr1:22538329-22538740	515.61,204.97	720.58	538.19,218.43	756.62	459.48,151.31	610.78	500.53,159.80	660.33	524.63,174.74	699.37	599.25,175.33	774.57	0.118636	0.03635	-0.0415967	0.704218
Os01g0581400|Os01g0581400|chr1|+	246.4	2.25411e+15	chr1:22540664-22542154	11.29,21.13,9.18	41.6	9.11,55.40,22.05	86.56	18.88,27.56,13.96	60.41	0.00,41.22,8.61	49.82	12.47,20.29,3.55	36.3	6.67,30.09,8.64	45.4	0.878603	0.14434	0.0615423	0.99529
Os01g0582400|Os01g0582400|chr1|-	396.7	2.25918e+15	chr1:22591441-22591911	102.91,74.74,36.66	214.31	106.57,83.12,51.27	240.96	79.81,52.13,35.96	167.9	116.07,47.39,38.69	202.15	76.65,57.31,41.83	175.78	59.04,49.80,31.05	139.89	0.94733	0.0386102	-0.00949668	0.998631
Os01g0582600|Os01g0582600|chr1|+	1211.7	2.26061e+23	chr1:22604528-22606734	0.00,14.42,103.66,25.45	143.52	0.00,4.76,76.86,17.61	99.23	0.00,51.69,74.10,22.49	148.28	0.00,4.20,86.79,15.19	106.17	0.00,19.87,83.72,8.04	111.62	0.00,10.34,48.24,22.37	80.95	0.493355	0.0810576	0.0503608	0.949512
Os01g0583100|Os01g0583100|chr1|+	3554.4	22623862	chr1:22623384-22624093	262.72,209.09	471.8	239.99,176.50	416.49	218.68,156.54	375.22	227.68,149.79	377.48	182.07,137.09	319.15	159.39,126.70	286.09	0.821642	0.00821092	-0.00823855	0.991039
Os01g0583200|Os01g0583200|chr1|-	75.5	2.26255e+15	chr1:22625152-22625566	18.41,46.26,7.59	72.26	28.96,34.08,4.17	67.2	35.41,30.29,9.47	75.17	3.52,59.83,6.11	69.46	12.77,27.26,15.92	55.95	0.19,31.97,8.14	40.29	0.000825163	0.286218	0.30032	0.0539784
Os01g0583300|Os01g0583300|chr1|-	12.6	2.26331e+15	chr1:22632645-22633215	12.60,8.85,7.50	28.95	0.00,15.81,5.96	21.77	8.20,12.83,7.67	28.7	14.67,16.03,1.50	32.2	NA	NA	NA	NA	NA	NA	NA	NA
Os01g0584800|Os01g0584800|chr1|+	498.3	22728358	chr1:22727939-22728520	87.65,29.86	117.51	99.74,18.85	118.59	86.68,26.46	113.14	82.95,47.11	130.06	61.99,18.72	80.7	69.91,27.94	97.85	0.133949	0.0885976	0.101207	0.724736
Os01g0584900|Os01g0584900|chr1|+	55.6	22732971	chr1:22732660-22733252	47.04,9.36	56.4	34.43,5.56	39.99	18.44,6.65	25.09	21.05,2.27	23.33	NA	NA	NA	NA	NA	NA	NA	NA
Os01g0585100|Os01g0585100|chr1|+	10.5	2.27468e+15	chr1:22746547-22747167	18.11,1.98,5.04	25.14	NA	NA	4.76,12.79,2.86	20.41	NA	NA	NA	NA	NA	NA	NA	NA	NA	NA
Os01g0585300|Os01g0585300|chr1|-	225468	22754758	chr1:22754533-22755126	1697.33,696.67	2394	1559.49,779.05	2338.54	2151.66,637.52	2789.17	1609.11,680.34	2289.45	2127.03,877.72	3004.74	1779.69,799.42	2579.11	0.145016	0.0184751	0.0203441	0.741362
Os01g0585700|Os01g0585700|chr1|+	5093.6	22782578	chr1:22781631-22782743	256.84,200.66	457.5	284.32,194.20	478.52	315.57,161.90	477.47	295.96,139.72	435.68	262.48,127.61	390.1	295.50,139.46	434.96	0.0270227	0.071228	-0.0740608	0.401012
Os01g0586600|Os01g0586600|chr1|-	1043.6	22820488	chr1:22820255-22820805	115.14,66.07	181.21	126.53,75.49	202.02	177.81,57.06	234.87	117.99,55.60	173.59	128.53,56.86	185.39	111.99,53.99	165.98	0.929048	0.00426781	-0.00456166	0.998016
Os01g0587000|Os01g0587000|chr1|-	2457.1	2.28558e+15	chr1:22855541-22856029	205.02,258.84,86.51	550.36	148.59,239.11,86.18	473.87	163.23,234.91,90.66	488.8	183.63,216.53,64.23	464.39	157.93,223.52,81.15	462.6	186.15,257.07,99.81	543.03	0.578115	0.0173933	-0.0168578	0.966019
Os01g0587400|Os01g0587400|chr1|-	84.1	2.2881e+31	chr1:22879835-22882479	0.00,8.70,11.02,10.27,1.48	31.46	0.00,0.00,6.62,16.07,4.03	26.72	0.00,13.06,9.28,9.90,2.00	34.24	0.00,14.27,7.48,13.94,3.53	39.22	NA	NA	NA	NA	NA	NA	NA	NA
Os01g0588100|Os01g0588100|chr1|+	211.3	2.29076e+15	chr1:22907177-22907963	10.22,13.19,8.34	31.75	8.46,2.75,9.50	20.71	34.97,18.96,10.45	64.37	8.94,9.26,3.07	21.26	21.89,20.51,7.87	50.27	29.66,9.07,9.11	47.85	0.489457	0.0741749	-0.0697381	0.948662
Os01g0588700|Os01g0588700|chr1|+	941.3	22936967	chr1:22936592-22937133	153.90,49.68	203.58	139.09,55.87	194.96	135.83,48.03	183.86	137.74,37.49	175.24	135.77,38.97	174.74	181.57,34.44	216	0.115441	0.0677586	-0.0804596	0.696082
Os01g0588800|Os01g0588800|chr1|+	1646.2	22951701	chr1:22951320-22952143	168.74,51.90	220.63	218.65,59.53	278.17	169.23,63.89	233.12	176.96,69.62	246.57	158.15,50.09	208.24	222.27,66.91	289.18	0.770726	0.0113055	0.0131387	0.988804
Os01g0588900|Os01g0588900|chr1|-	43893.9	2.29553e+15	chr1:22955068-22955504	721.91,1381.76,785.47	2889.14	597.37,1019.07,610.93	2227.37	427.44,1050.18,535.71	2013.33	387.42,848.29,480.82	1716.53	485.01,1124.55,659.16	2268.72	483.19,1079.51,656.52	2219.22	0.0359138	0.0264964	0.0318307	0.458668
Os01g0589000|Os01g0589000|chr1|-	1880.9	2.29806e+23	chr1:22980290-22980722	52.19,61.38,250.37,115.54	479.48	55.05,77.75,234.05,135.59	502.44	32.06,52.79,197.03,95.86	377.74	87.69,46.99,156.13,84.36	375.17	58.57,112.38,159.62,110.23	440.8	75.99,78.85,219.24,111.75	485.84	0.00203025	0.110113	-0.113852	0.0957541
Os01g0589100|Os01g0589100|chr1|+	764.7	22985675	chr1:22985473-22985787	121.84,76.35	198.19	135.59,69.19	204.78	150.55,78.95	229.5	86.72,86.54	173.26	96.48,68.04	164.52	148.69,67.86	216.55	0.34264	0.0463355	0.0477112	0.910735
Os01g0589200|Os01g0589200|chr1|+	4.2	2.29876e+23	chr1:22987487-22987869	NA	NA	NA	NA	5.63,3.66,11.25,2.53	23.07	NA	NA	13.14,9.44,8.83,0.50	31.91	2.20,12.25,12.49,2.37	29.31	NA	NA	NA	NA
Os01g0589500|Os01g0589500|chr1|-	453.3	2.29966e+23	chr1:22996051-22996768	0.00,37.00,130.79,58.11	225.9	26.66,24.30,139.87,77.42	268.26	67.32,61.96,109.51,51.79	290.58	9.77,55.40,104.01,53.99	223.17	8.80,23.02,102.89,72.88	207.6	0.00,63.92,121.76,57.59	243.28	0.0345317	0.0922102	0.0895855	0.449224
Os01g0589700|Os01g0589700|chr1|+	33.6	2.30021e+15	chr1:23001913-23002404	0.00,15.85,11.21	27.06	1.42,18.31,11.99	31.72	0.00,32.11,20.20	52.31	5.12,24.78,6.59	36.49	14.72,17.63,8.04	40.4	10.29,23.82,7.96	42.07	0.00231124	0.240517	-0.338608	0.103368
Os01g0589800|Os01g0589800|chr1|+	26743.7	2.30048e+15	chr1:23004724-23004998	757.96,878.78,323.39	1960.13	623.12,707.65,263.26	1594.02	529.00,607.38,218.76	1355.13	579.54,564.49,182.98	1327.01	594.62,766.55,239.03	1600.2	784.09,905.83,269.78	1959.7	0.163126	0.0224982	-0.0231855	0.773781
Os01g0590200|Os01g0590200|chr1|-	1079.5	23023403	chr1:23023098-23024015	100.72,32.70	133.42	118.53,45.79	164.32	136.01,47.16	183.17	110.53,34.49	145.03	106.73,31.90	138.64	108.10,37.41	145.51	0.697577	0.0194077	-0.022311	0.982012
Os01g0590700|Os01g0590700|chr1|+	89.5	23079499	chr1:23079262-23079793	30.43,14.15	44.57	27.48,22.11	49.59	39.80,12.61	52.41	28.49,3.23	31.72	23.33,13.48	36.81	40.05,4.86	44.91	0.136688	0.143257	-0.159857	0.728364
Os01g0590900|Os01g0590900|chr1|+	918.8	23095049	chr1:23094689-23095265	89.34,62.27	151.61	136.07,51.03	187.1	140.35,34.34	174.69	152.08,42.22	194.3	113.73,34.66	148.4	143.56,42.94	186.5	0.191883	0.0611515	-0.0700042	0.807798
Os01g0591300|Os01g0591300|chr1|+	2747.4	23119378	chr1:23119157-23119703	278.92,209.43	488.35	198.83,269.72	468.55	263.96,191.48	455.44	243.97,212.17	456.14	241.47,202.37	443.84	156.00,228.79	384.8	0.437776	0.0258995	0.025879	0.935693
Os01g0593000|Os01g0593000|chr1|+	891.5	2.32134e+15	chr1:23213159-23213812	116.61,40.99,8.85	166.46	92.65,32.30,19.44	144.39	100.37,57.34,12.37	170.08	97.84,38.28,13.22	149.33	73.85,33.82,3.65	111.33	76.77,30.41,5.08	112.27	0.51926	0.0256865	-0.0352293	0.953061
Os01g0593200|Os01g0593200|chr1|+	244.9	2.32262e+15	chr1:23226047-23226633	0.00,63.93,28.00	91.93	11.66,56.84,20.90	89.4	0.00,49.38,23.63	73.01	19.09,22.56,9.85	51.51	8.76,35.67,19.08	63.5	0.00,80.17,17.77	97.95	0.0925782	0.0849377	-0.12457	0.654406
Os01g0593500|Os01g0593500|chr1|-	198.9	2.32352e+15	chr1:23234810-23235436	15.29,57.36,24.91	97.56	8.17,63.85,27.81	99.84	21.82,30.18,28.27	80.26	9.55,38.35,46.54	94.43	22.31,30.94,11.66	64.91	12.19,48.49,27.86	88.54	0.692479	0.0701051	0.0382253	0.982012
Os01g0594800|Os01g0594800|chr1|-	60.8	2.33019e+15	chr1:23301766-23302251	NA	NA	NA	NA	11.40,60.19,16.93	88.52	18.51,11.86,4.41	34.77	16.45,30.59,13.08	60.12	NA	NA	NA	NA	NA	NA
Os01g0595100|Os01g0595100|chr1|+	635.7	23322802	chr1:23322587-23322898	91.32,59.67	151	96.71,53.80	150.51	82.43,21.88	104.31	82.40,50.50	132.9	98.15,42.59	140.74	81.42,39.67	121.09	0.961346	0.00280069	0.00296681	0.999136
Os01g0595300|Os01g0595300|chr1|+	342.9	2.33299e+23	chr1:23329802-23331653	0.47,0.00,55.04,27.28	82.78	28.03,0.00,47.70,27.94	103.67	58.83,2.26,35.70,27.21	124	51.03,0.00,40.16,22.18	113.36	11.04,6.62,43.32,19.16	80.14	59.51,0.00,44.28,29.64	133.43	0.132783	0.103549	-0.101595	0.723002
Os01g0595400|Os01g0595400|chr1|+	3860	2.3337e+15	chr1:23336896-23337224	218.40,200.18,100.39	518.97	171.85,211.41,87.57	470.83	208.15,188.93,63.38	460.46	266.33,210.93,58.91	536.16	156.97,183.02,65.37	405.36	190.41,188.28,54.15	432.84	0.0946749	0.0434801	-0.0571558	0.658762
Os01g0595600|Os01g0595600|chr1|+	189.4	2.33447e+15	chr1:23344654-23345412	3.53,48.83,32.22	84.58	21.51,67.86,23.65	113.02	23.15,28.35,19.59	71.09	0.00,93.26,32.43	125.69	21.22,50.08,31.12	102.42	1.43,31.80,32.18	65.42	0.110192	0.102185	0.13775	0.689864
Os01g0595725|Os01g0595725|chr1|-	27.7	23347765	chr1:23347675-23348079	NA	NA	NA	NA	42.13,9.45	51.58	24.55,6.67	31.22	14.61,5.95	20.56	NA	NA	NA	NA	NA	NA
Os01g0597800|Os01g0597800|chr1|+	29.6	23456458	chr1:23456074-23457773	NA	NA	NA	NA	NA	NA	12.44,9.83	22.27	NA	NA	NA	NA	NA	NA	NA	NA
Os01g0598400|Os01g0598400|chr1|-	13.2	2.35104e+15	chr1:23509986-23510656	1.32,14.43,5.63	21.38	0.00,18.44,4.99	23.43	NA	NA	14.91,4.29,1.39	20.59	NA	NA	NA	NA	NA	NA	NA	NA
Os01g0598600|Os01g0598600|chr1|+	125.6	2.35158e+23	chr1:23515624-23516774	28.36,0.00,43.78,9.38	81.52	0.00,0.00,49.36,26.91	76.27	27.05,0.00,57.26,18.62	102.94	37.33,0.00,41.64,16.46	95.43	21.72,13.18,34.35,27.25	96.5	17.06,11.31,26.12,13.38	67.87	0.13239	0.183831	-0.15496	0.723002
Os01g0598900|Os01g0598900|chr1|-	7575.2	23530117	chr1:23530000-23530262	275.29,291.63	566.92	333.44,408.22	741.66	233.68,321.74	555.42	220.88,261.46	482.34	222.56,295.68	518.24	251.21,267.83	519.03	0.861921	0.00518416	-0.00517895	0.994138
Os01g0599550|Os01g0599550|chr1|-	295.6	23541868	chr1:23541684-23542373	45.22,25.04	70.25	43.56,26.64	70.2	32.67,21.05	53.73	34.14,46.38	80.52	36.93,27.12	64.04	40.63,29.39	70.02	0.216634	0.104923	0.105846	0.828235
Os01g0600000|Os01g0600000|chr1|-	3145.7	2.35547e+23	chr1:23554287-23554738	161.01,57.21,190.95,125.73	534.9	176.73,94.06,136.65,100.51	507.95	150.88,90.17,183.33,87.07	511.46	146.66,76.57,182.22,83.93	489.39	196.21,81.67,161.63,107.96	547.48	243.10,90.25,237.55,148.47	719.36	0.634418	0.0216191	-0.0150597	0.977563
Os01g0600200|Os01g0600200|chr1|+	1730.1	23576401	chr1:23575962-23576535	144.27,62.60	206.87	169.95,57.84	227.79	182.37,52.39	234.75	146.36,81.53	227.88	139.84,48.53	188.37	144.60,71.49	216.1	0.163686	0.060553	0.0668615	0.773781
Os01g0600300|Os01g0600300|chr1|+	857	23580377	chr1:23579703-23580533	151.81,85.93	237.74	160.94,80.60	241.54	128.23,79.24	207.47	124.61,75.28	199.89	124.91,55.52	180.43	107.08,80.73	187.81	0.759817	0.0144527	0.0149481	0.986489
Os01g0600400|Os01g0600400|chr1|+	247.6	23585978	chr1:23585868-23586119	47.07,21.75	68.83	49.96,19.48	69.44	67.78,32.03	99.81	41.58,27.22	68.8	64.02,22.58	86.6	68.53,27.06	95.59	0.983472	0.00149728	-0.00162257	0.999136
Os01g0600900|Os01g0600900|chr1|+	5.71697e+06	23608388	chr1:23607833-23608496	4680.04,2226.00	6906.04	16773.21,8905.30	25678.5	7819.40,2838.03	10657.4	20009.00,8182.73	28191.7	5100.89,2364.43	7465.32	3029.44,1691.93	4721.37	0.000335499	0.0199405	-0.0214804	0.0294015
Os01g0601000|Os01g0601000|chr1|-	17.8	23611212	chr1:23610815-23611454	NA	NA	18.86,7.02	25.88	NA	NA	NA	NA	NA	NA	NA	NA	NA	NA	NA	NA
Os01g0601625|Os01g0601625|chr1|-	22.1	2.36351e+15	chr1:23634589-23635375	8.36,3.54,10.22	22.12	5.25,6.84,10.63	22.72	0.28,10.05,11.29	21.62	12.53,3.45,21.49	37.46	7.40,12.28,5.66	25.34	8.10,11.63,8.88	28.6	0.412868	0.097609	-0.112675	0.932037
Os01g0601651|Os01g0601651|chr1|+	48.4	23640476	chr1:23640014-23640648	15.36,10.56	25.92	28.24,11.49	39.72	27.37,7.52	34.89	31.11,4.00	35.11	19.63,9.70	29.33	26.82,5.14	31.97	0.353293	0.0986761	-0.114563	0.916372
Os01g0602600|Os01g0602600|chr1|-	6.6	23688986	chr1:23688022-23689293	NA	NA	NA	NA	NA	NA	NA	NA	NA	NA	NA	NA	NA	NA	NA	NA
Os01g0602800|Os01g0602800|chr1|+	182.3	23732858	chr1:23732500-23733076	32.65,27.14	59.79	81.89,37.68	119.57	51.30,25.04	76.34	62.95,21.17	84.12	48.22,29.84	78.06	25.04,34.79	59.83	0.647395	0.0350416	0.036246	0.981077
Os01g0603000|Os01g0603000|chr1|-	10114.2	2.3741e+15	chr1:23740860-23741267	0.00,134.37,73.24	207.61	6.01,98.95,69.43	174.38	27.26,114.97,63.55	205.77	23.83,104.51,62.61	190.95	18.79,109.58,56.66	185.03	34.13,132.25,57.38	223.76	0.0348575	0.0713693	-0.1094	0.451075
Os01g0603200|Os01g0603200|chr1|-	21	23749617	chr1:23749438-23750533	NA	NA	NA	NA	NA	NA	NA	NA	NA	NA	NA	NA	NA	NA	NA	NA
Os01g0603300|Os01g0603300|chr1|+	992.2	2.37619e+15	chr1:23761714-23762323	74.52,199.45,80.90	354.88	52.87,144.06,67.34	264.27	83.64,124.67,61.51	269.83	97.18,167.19,60.64	325.01	31.39,147.83,61.77	241	53.20,157.45,69.90	280.55	0.805087	0.031452	0.0157317	0.990775
Os01g0603700|Os01g0603700|chr1|-	16.2	23778795	chr1:23777189-23779237	NA	NA	NA	NA	NA	NA	NA	NA	NA	NA	NA	NA	NA	NA	NA	NA
Os01g0604700|Os01g0604700|chr1|-	2606.3	23815300	chr1:23815076-23815617	213.58,49.97	263.56	219.89,53.72	273.61	190.63,50.09	240.72	190.18,71.09	261.27	186.90,54.01	240.91	200.19,54.35	254.54	0.279277	0.0394507	0.0478375	0.878406
Os01g0605300|Os01g0605300|chr1|+	27.2	2.38466e+15	chr1:23845444-23847039	NA	NA	NA	NA	NA	NA	NA	NA	NA	NA	NA	NA	NA	NA	NA	NA
Os01g0605650|Os01g0605650|chr1|+	314.2	23861513	chr1:23861127-23861583	42.98,24.81	67.8	50.33,39.09	89.42	64.79,36.68	101.46	57.92,28.17	86.08	68.88,18.87	87.75	38.04,37.54	75.58	0.501553	0.0497134	-0.05164	0.951699
Os01g0605700|Os01g0605700|chr1|+	181.1	2.38669e+15	chr1:23866739-23867205	45.79,60.50,31.45	137.74	34.40,55.43,19.99	109.81	48.51,67.09,24.86	140.46	40.82,51.97,29.22	122	26.34,43.23,20.64	90.21	47.80,49.41,31.31	128.52	0.703249	0.0472769	0.0164781	0.982012
Os01g0606050|Os01g0606050|chr1|+	281.1	23884241	chr1:23884110-23884490	85.68,10.06	95.75	79.54,4.87	84.4	79.14,10.21	89.36	57.37,11.82	69.19	70.33,12.55	82.89	87.14,5.83	92.97	0.527035	0.0299613	0.048299	0.953214
Os01g0606900|Os01g0606900|chr1|+	48.1	2.39128e+15	chr1:23912583-23913206	35.25,6.85,1.12	43.22	21.97,4.25,3.30	29.52	26.08,5.14,0.33	31.55	12.04,12.61,1.04	25.69	30.61,5.31,7.08	43	28.79,4.70,6.43	39.92	0.13269	0.140968	0.165164	0.723002
Os01g0607300|Os01g0607300|chr1|+	16.5	23937032	chr1:23936697-23937236	NA	NA	NA	NA	23.95,2.64	26.59	NA	NA	NA	NA	NA	NA	NA	NA	NA	NA
Os01g0607400|Os01g0607400|chr1|-	2503.6	2.39386e+15	chr1:23938390-23938782	78.76,198.60,196.58	473.94	108.37,228.53,199.64	536.54	151.22,221.82,131.46	504.5	38.70,197.63,174.01	410.34	88.37,155.25,141.57	385.19	41.53,172.34,155.27	369.14	0.00609307	0.0785742	0.094709	0.178794
Os01g0607800|Os01g0607800|chr1|+	484.7	2.39716e+23	chr1:23971222-23972310	90.42,40.57,70.77,45.62	247.38	85.42,25.23,70.19,42.56	223.4	72.91,76.27,51.71,28.35	229.24	133.04,36.65,59.13,27.71	256.53	106.55,33.30,71.42,39.59	250.86	132.25,98.55,47.78,42.34	320.92	0.024172	0.094042	-0.103621	0.3814
Os01g0609300|Os01g0609300|chr1|-	206.4	2.40755e+15	chr1:24075240-24075669	18.97,72.02,23.89	114.88	7.32,83.82,35.62	126.76	57.77,87.37,31.77	176.91	0.00,53.41,19.28	72.69	9.67,53.91,24.63	88.21	6.24,34.84,17.95	59.03	0.0332404	0.128495	0.16371	0.443325
Os01g0609501|Os01g0609501|chr1|+	96.8	24081837	chr1:24081645-24081936	36.05,8.99	45.04	36.78,21.46	58.23	54.01,15.12	69.13	26.35,12.04	38.39	34.48,16.99	51.47	29.12,11.89	41.01	0.593725	0.0483649	0.0530553	0.974145
Os01g0609900|Os01g0609900|chr1|-	42.6	24107260	chr1:24107083-24107624	18.14,12.10	30.24	12.46,10.42	22.88	38.81,12.35	51.16	15.50,5.94	21.44	NA	NA	8.36,12.83	21.19	NA	NA	NA	NA
Os01g0610050|Os01g0610050|chr1|-	34.3	24124986	chr1:24124903-24125477	NA	NA	NA	NA	NA	NA	NA	NA	NA	NA	NA	NA	NA	NA	NA	NA
Os01g0610100|Os01g0610100|chr1|+	2101.8	2.41294e+15	chr1:24129177-24129610	137.28,216.96,141.10	495.35	149.36,182.75,150.45	482.55	214.01,221.95,113.85	549.81	202.91,205.99,115.77	524.67	149.15,192.80,114.39	456.34	189.83,154.14,118.20	462.18	0.143525	0.0477706	-0.047912	0.740894
Os01g0610300|Os01g0610300|chr1|+	181.3	24144145	chr1:24143772-24144324	55.44,26.59	82.03	64.89,18.43	83.32	70.04,24.60	94.64	55.13,18.10	73.24	69.74,23.04	92.78	45.29,20.01	65.3	0.960626	0.00341569	-0.00385771	0.999136
Os01g0610400|Os01g0610400|chr1|+	751	24148716	chr1:24148411-24148911	112.58,28.25	140.83	110.94,33.78	144.72	97.58,36.55	134.13	92.41,38.45	130.86	111.95,23.67	135.62	142.29,32.34	174.63	0.673571	0.0207517	-0.0248688	0.981077
Os01g0610500|Os01g0610500|chr1|-	559.7	24151180	chr1:24151008-24151507	116.50,46.42	162.91	91.30,45.77	137.07	108.47,33.30	141.77	89.39,43.13	132.52	82.94,41.34	124.28	115.93,46.42	162.35	0.601482	0.0282066	0.0308303	0.976107
Os01g0610600|Os01g0610600|chr1|-	222.3	2.41558e+15	chr1:24155605-24155999	60.17,52.81,28.02	141	73.49,38.75,12.76	125	59.37,39.02,9.46	107.85	41.88,43.35,21.45	106.67	38.62,42.71,21.42	102.75	35.67,56.06,16.98	108.71	0.0319958	0.151176	0.139584	0.437577
Os01g0610700|Os01g0610700|chr1|-	229.9	2.41637e+15	chr1:24163362-24163903	84.01,26.76,11.86	122.63	75.43,28.45,12.47	116.34	81.61,22.59,10.89	115.1	76.10,21.46,14.37	111.94	67.82,23.05,8.92	99.8	77.21,22.97,9.25	109.43	0.947016	0.00961068	-0.00764496	0.998631
Os01g0611900|Os01g0611900|chr1|-	26.2	24240119	chr1:24238671-24240436	16.71,10.02	26.74	NA	NA	NA	NA	NA	NA	18.74,4.37	23.11	NA	NA	NA	NA	NA	NA
Os01g0612000|Os01g0612000|chr1|-	710.5	2.42463e+15	chr1:24245828-24246449	41.45,105.36,40.90	187.71	82.85,135.27,33.31	251.42	38.50,113.51,34.66	186.67	45.11,114.72,19.68	179.51	26.41,101.57,31.01	158.99	0.00,116.90,24.60	141.5	0.144712	0.128255	0.091294	0.741362
Os01g0612200|Os01g0612200|chr1|+	1254.4	2.42597e+15	chr1:24259520-24259921	106.23,172.10,96.29	374.63	101.15,158.44,78.62	338.21	114.13,160.71,82.29	357.13	131.77,148.27,54.37	334.41	89.41,141.66,92.94	324.01	83.69,162.16,85.39	331.24	0.818966	0.00756742	-0.00880447	0.991039
Os01g0612600|Os01g0612600|chr1|-	13574.8	2.42851e+23	chr1:24284642-24285306	227.66,59.34,46.13,46.70	379.83	228.86,37.95,52.64,33.78	353.24	253.09,31.93,39.45,61.53	386.01	220.06,58.18,50.88,48.35	377.46	243.96,35.78,41.89,56.90	378.52	224.07,72.45,44.09,30.93	371.54	0.904907	0.0321149	0.00258358	0.997552
Os01g0612700|Os01g0612700|chr1|+	60.8	24299324	chr1:24299097-24299623	41.75,6.33	48.08	41.62,4.62	46.24	61.70,7.18	68.88	51.79,3.82	55.61	47.20,9.43	56.63	42.55,9.97	52.52	0.638373	0.0298416	0.0449494	0.978457
Os01g0612800|Os01g0612800|chr1|+	1092.8	24301051	chr1:24300918-24301224	96.29,53.42	149.71	123.82,33.39	157.21	103.68,36.10	139.78	139.02,38.41	177.42	70.57,29.93	100.5	126.17,37.18	163.35	0.478318	0.0360286	-0.0412108	0.942555
Os01g0612900|Os01g0612900|chr1|+	277.7	24316853	chr1:24316612-24317325	62.69,40.35	103.04	56.89,40.15	97.04	44.69,31.69	76.38	56.20,29.96	86.16	37.69,31.42	69.11	60.68,66.64	127.32	0.515072	0.0472147	0.0476858	0.953061
Os01g0613400|Os01g0613400|chr1|+	9.4	2.43419e+15	chr1:24341881-24342142	NA	NA	4.41,13.63,6.65	24.69	8.97,16.00,4.88	29.85	12.20,6.87,2.66	21.74	NA	NA	21.87,10.32,7.83	40.01	NA	NA	NA	NA
Os01g0613800|Os01g0613800|chr1|-	30.4	2.43518e+15	chr1:24351049-24352135	7.03,13.91,0.88	21.82	NA	NA	9.35,24.49,3.10	36.94	11.17,13.45,0.59	25.22	NA	NA	0.00,24.40,4.40	28.8	NA	NA	NA	NA
Os01g0613900|Os01g0613900|chr1|-	983	24354261	chr1:24354150-24354496	104.08,57.46	161.54	118.79,74.37	193.16	114.56,53.29	167.85	104.64,56.58	161.23	100.63,70.73	171.37	169.63,88.55	258.18	0.823598	0.011131	0.0115718	0.991039
Os01g0614900|Os01g0614900|chr1|-	1608.6	24380768	chr1:24380634-24381043	126.88,73.26	200.14	179.97,74.01	253.98	112.63,41.70	154.34	146.73,62.16	208.89	129.19,51.24	180.43	115.58,55.34	170.92	0.840881	0.00938371	-0.0101719	0.991283
Os01g0615000|Os01g0615000|chr1|+	131474	24387672	chr1:24387024-24387825	483.07,242.71	725.77	405.55,201.28	606.83	462.99,184.35	647.34	395.69,181.33	577.02	505.71,194.13	699.84	477.46,257.84	735.31	0.918291	0.00261505	-0.00281223	0.998016
Os01g0616100|Os01g0616100|chr1|+	988.5	2.44353e+15	chr1:24434901-24436272	30.94,139.43,40.88	211.25	0.00,166.35,64.34	230.7	42.89,161.65,58.47	263.01	14.30,124.36,76.75	215.41	13.11,139.69,42.53	195.33	48.77,100.91,49.71	199.39	0.662571	0.0649007	-0.001313	0.981077
Os01g0616400|Os01g0616400|chr1|-	1039.2	24472129	chr1:24471929-24472337	96.85,52.49	149.33	103.31,57.28	160.6	124.82,40.11	164.93	91.10,31.31	122.41	112.01,43.70	155.71	81.81,40.50	122.31	0.61502	0.027165	-0.0294431	0.976616
Os01g0616500|Os01g0616500|chr1|+	782.8	24483495	chr1:24483158-24483689	124.19,58.43	182.62	142.97,61.67	204.63	173.45,32.05	205.5	165.65,61.25	226.9	136.99,60.24	197.23	185.61,49.01	234.63	0.960154	0.00214292	0.00244604	0.999136
Os01g0616600|Os01g0616600|chr1|+	195.8	2.44848e+23	chr1:24484515-24485920	7.07,0.00,24.19,16.06	47.32	12.04,0.00,39.24,12.43	63.71	3.91,0.00,41.85,6.73	52.49	21.23,0.00,39.57,9.47	70.28	0.00,0.00,41.80,9.52	51.32	0.53,0.00,34.38,8.74	43.65	0.8571	0.0566606	0.00217753	0.993914
Os01g0616800|Os01g0616800|chr1|+	11.6	24497826	chr1:24497624-24498008	NA	NA	NA	NA	NA	NA	NA	NA	18.05,3.22	21.27	NA	NA	NA	NA	NA	NA
Os01g0617500|Os01g0617500|chr1|-	2973.4	24535061	chr1:24534896-24535763	289.29,106.42	395.71	315.91,131.60	447.51	254.44,129.37	383.8	256.76,87.99	344.76	218.42,92.67	311.09	262.96,95.47	358.43	0.413923	0.027169	-0.0298908	0.932037
Os01g0617700|Os01g0617700|chr1|+	137.9	2.45683e+23	chr1:24568210-24568696	0.00,16.54,51.46,10.20	78.2	0.00,38.26,67.48,10.33	116.06	0.00,20.33,33.25,13.50	67.08	0.00,50.20,34.53,8.86	93.59	0.00,21.93,36.40,9.12	67.45	17.32,19.31,18.46,4.18	59.28	0.00570864	0.206199	-0.216678	0.173398
Os01g0617800|Os01g0617800|chr1|-	614.5	24569199	chr1:24568997-24569616	72.78,43.16	115.94	60.58,50.79	111.37	63.10,40.37	103.47	99.00,33.08	132.07	71.88,25.48	97.36	84.01,18.90	102.91	0.00580814	0.173003	-0.185533	0.173834
Os01g0618100|Os01g0618100|chr1|-	11214.6	24579763	chr1:24579632-24580010	358.55,186.03	544.58	381.49,130.29	511.78	360.44,147.25	507.7	372.18,142.88	515.07	376.40,128.97	505.37	380.83,173.82	554.65	0.631777	0.0134401	-0.0148148	0.977235
Os01g0618200|Os01g0618200|chr1|+	1582.1	24589309	chr1:24589146-24589426	114.10,69.80	183.9	138.04,101.87	239.91	139.88,66.93	206.81	92.54,76.97	169.51	147.36,89.53	236.89	155.64,95.49	251.13	0.66946	0.0200879	0.0206012	0.981077
Os01g0618800|Os01g0618800|chr1|-	85051.8	24616383	chr1:24616182-24616741	1124.85,493.74	1618.59	1245.83,580.87	1826.7	1152.06,527.24	1679.29	914.91,474.83	1389.74	968.08,461.97	1430.05	1013.81,447.67	1461.49	0.517783	0.0107972	0.0115507	0.953061
Os01g0618900|Os01g0618900|chr1|+	291.5	2.4632e+15	chr1:24631531-24632325	13.70,47.31,15.96	76.97	30.48,82.84,24.83	138.16	46.96,130.18,23.17	200.31	27.59,53.01,13.57	94.17	0.00,78.40,36.58	114.98	14.52,68.10,21.29	103.91	0.0432525	0.0848762	0.128891	0.49821
Os01g0619000|Os01g0619000|chr1|-	1342.1	24633979	chr1:24633774-24634667	110.13,122.10	232.23	122.59,107.42	230.01	148.25,70.06	218.31	100.61,95.29	195.9	133.49,54.09	187.57	131.18,81.77	212.95	0.271507	0.0526468	-0.053297	0.871805
Os01g0619900|Os01g0619900|chr1|-	33148.1	2.4697e+15	chr1:24696531-24697792	0.00,100.69,183.36	284.05	0.00,160.38,226.27	386.65	0.00,96.47,114.49	210.97	0.00,91.84,152.37	244.21	0.00,86.50,90.03	176.52	0.00,68.03,132.39	200.42	0.841395	0.00890159	0.00894078	0.991283
Os01g0620100|Os01g0620100|chr1|-	792.2	24703884	chr1:24703787-24704062	87.80,53.37	141.17	128.77,85.81	214.58	124.13,83.36	207.49	95.29,52.19	147.48	112.13,66.62	178.76	113.58,68.82	182.4	0.610702	0.026214	-0.026932	0.976519
Os01g0620301|Os01g0620301|chr1|+	5315.8	2.47127e+15	chr1:24712185-24713627	46.73,0.00,100.98	147.71	108.17,0.00,75.30	183.47	65.07,0.00,92.26	157.33	38.34,0.00,138.23	176.57	66.30,0.00,79.78	146.08	72.01,0.00,84.50	156.51	0.136157	0.0816216	0.082977	0.727369
Os01g0621200|Os01g0621200|chr1|-	56.2	24753908	chr1:24753829-24754529	NA	NA	NA	NA	13.48,10.68	24.16	NA	NA	18.22,3.63	21.85	NA	NA	NA	NA	NA	NA
Os01g0621300|Os01g0621300|chr1|-	318.1	2.47635e+15	chr1:24762952-24763587	32.15,96.13,24.95	153.22	23.53,78.11,18.92	120.56	23.31,100.25,14.02	137.58	13.92,55.60,12.35	81.87	43.09,104.21,23.78	171.08	47.84,71.54,13.08	132.47	0.203849	0.080031	-0.0842526	0.819791
Os01g0621600|Os01g0621600|chr1|-	50.3	24784737	chr1:24784580-24784989	10.62,12.80	23.42	19.63,8.83	28.46	NA	NA	35.68,8.08	43.76	24.49,5.53	30.02	18.07,4.46	22.53	NA	NA	NA	NA
Os01g0621700|Os01g0621700|chr1|+	362.9	2.47942e+15	chr1:24794124-24794415	59.12,47.19,34.03	140.33	27.00,71.77,60.91	159.68	19.13,58.91,53.61	131.65	45.10,59.60,44.07	148.77	38.87,67.33,50.76	156.96	43.59,61.33,55.57	160.49	0.562548	0.0297842	-0.0309957	0.963428
Os01g0621900|Os01g0621900|chr1|+	81	2.48129e+15	chr1:24811978-24813387	2.27,31.40,15.14	48.82	15.46,15.12,12.46	43.03	0.87,24.05,13.71	38.64	0.00,38.98,11.62	50.6	0.00,22.73,8.18	30.91	0.52,38.64,11.51	50.67	0.619463	0.218343	0.105364	0.976616
Os01g0622300|Os01g0622300|chr1|-	9855.9	24824224	chr1:24824025-24824436	356.02,154.23	510.25	321.33,130.21	451.54	403.60,160.43	564.03	246.24,107.85	354.09	341.61,181.39	522.99	479.93,182.85	662.78	0.600135	0.0150166	0.0163983	0.976107
Os01g0622600|Os01g0622600|chr1|+	449	24843278	chr1:24843008-24843470	99.81,40.46	140.27	55.95,38.12	94.08	75.39,29.73	105.12	74.69,35.07	109.76	69.10,29.20	98.3	77.43,54.80	132.23	0.622731	0.0308419	0.0326841	0.976616
Os01g0622700|Os01g0622700|chr1|-	1100.1	2.4844e+23	chr1:24843745-24844216	99.70,70.74,130.01,68.14	368.59	118.98,80.49,132.68,62.06	394.21	86.19,68.44,149.03,71.68	375.33	133.23,83.62,99.67,57.26	373.79	107.59,73.57,137.07,61.49	379.72	56.11,63.24,165.23,74.82	359.39	0.934522	0.00506022	-0.00333652	0.998016
Os01g0623200|Os01g0623200|chr1|-	14.2	24861812	chr1:24861596-24862282	NA	NA	NA	NA	NA	NA	NA	NA	NA	NA	NA	NA	NA	NA	NA	NA
Os01g0624500|Os01g0624500|chr1|+	10756.6	24942720	chr1:24942468-24942871	447.11,167.12	614.23	379.12,172.76	551.88	354.28,131.51	485.79	385.99,145.75	531.74	355.83,152.12	507.94	445.95,220.05	666.01	0.502446	0.0182802	0.0200466	0.951699
Os01g0625300|Os01g0625300|chr1|+	27	24968777	chr1:24967844-24969033	NA	NA	NA	NA	NA	NA	NA	NA	NA	NA	NA	NA	NA	NA	NA	NA
Os01g0626100|Os01g0626100|chr1|+	121.7	2.49953e+15	chr1:24994965-24996694	31.10,115.33,9.35	155.79	20.92,127.40,9.52	157.84	63.79,146.94,10.87	221.61	3.45,120.02,10.03	133.49	23.16,148.79,12.00	183.94	35.95,100.44,13.52	149.91	0.0502716	0.08252	0.0617807	0.528062
Os01g0626200|Os01g0626200|chr1|+	1490.9	25003043	chr1:25002693-25003271	134.47,104.15	238.62	173.28,88.09	261.36	164.18,59.55	223.73	174.49,66.41	240.9	133.07,77.09	210.16	138.27,74.69	212.97	0.660928	0.0193213	-0.0203943	0.981077
Os01g0626500|Os01g0626500|chr1|-	135	2.50201e+15	chr1:25019164-25020259	35.26,23.79,28.47	87.52	13.98,42.13,19.23	75.35	7.22,39.80,15.85	62.87	53.28,30.29,13.20	96.77	29.25,24.57,19.29	73.11	18.51,39.81,16.91	75.22	0.0439123	0.162101	-0.173536	0.500725
Os01g0626900|Os01g0626900|chr1|-	2679.1	25029928	chr1:25029838-25031396	242.65,139.58	382.24	219.48,134.50	353.98	237.96,120.75	358.71	260.01,100.46	360.46	240.14,100.78	340.93	227.79,103.29	331.08	0.062893	0.0656488	-0.0698454	0.56382
Os01g0627933|Os01g0627933|chr1|+	885.5	2.50724e+15	chr1:25072280-25072707	62.04,44.00,96.79	202.83	52.62,50.68,182.97	286.27	89.52,89.48,169.60	348.6	86.58,114.82,184.82	386.22	114.55,88.87,198.48	401.9	149.66,105.04,183.35	438.05	0.0748626	0.0742911	-0.062242	0.606097
Os01g0628700|Os01g0628700|chr1|+	49.1	25118149	chr1:25117640-25118356	17.44,10.80	28.23	40.14,13.04	53.18	37.11,11.92	49.02	36.93,17.48	54.41	20.40,7.48	27.88	NA	NA	NA	NA	NA	NA
Os01g0629400|Os01g0629400|chr1|+	785.8	2.51379e+15	chr1:25137699-25138130	111.46,120.86,77.06	309.37	84.16,148.01,90.62	322.79	46.87,138.55,71.95	257.38	23.36,121.57,73.60	218.53	44.72,113.35,67.08	225.14	32.22,159.58,73.24	265.05	0.00759822	0.131079	0.118961	0.203728
Os01g0629750|Os01g0629750|chr1|-	6780.2	2.51469e+15	chr1:25146651-25147128	186.45,176.23,54.90	417.58	173.23,182.24,67.37	422.83	179.59,168.29,56.07	403.95	137.54,144.60,37.97	320.11	167.92,193.04,53.73	414.69	109.70,176.05,66.62	352.37	0.281899	0.0514957	0.0341592	0.879377
Os01g0629900|Os01g0629900|chr1|-	263	25152287	chr1:25152107-25153055	62.19,25.63	87.82	99.18,22.41	121.59	104.86,14.20	119.05	56.16,29.63	85.79	61.12,20.52	81.63	49.60,24.97	74.58	0.053908	0.120929	0.139783	0.535544
Os01g0631100|Os01g0631100|chr1|+	92.4	2.52334e+15	chr1:25233237-25233763	39.83,18.09,15.40	73.33	20.38,15.04,29.86	65.28	25.28,29.03,16.41	70.72	17.36,27.01,17.89	62.25	23.45,10.74,12.08	46.27	38.22,13.97,15.18	67.37	0.590096	0.0408716	-0.0459944	0.972092
Os01g0631200|Os01g0631200|chr1|+	80.2	2.52378e+15	chr1:25237435-25238164	0.00,22.11,22.14	44.25	0.00,29.09,15.09	44.18	0.00,9.85,17.45	27.3	0.00,26.32,6.34	32.66	5.82,34.65,12.94	53.41	6.83,41.23,23.50	71.57	0.0165494	0.201084	-0.254214	0.305763
Os01g0631700|Os01g0631700|chr1|+	18.9	2.52862e+15	chr1:25285973-25286469	4.17,23.29,6.22	33.68	19.57,4.67,1.09	25.33	10.71,13.71,7.60	32.01	NA	NA	14.59,11.62,3.24	29.45	7.68,11.30,3.41	22.39	NA	NA	NA	NA
Os01g0633000|Os01g0633000|chr1|-	2.20024e+06	25350862	chr1:25350683-25351254	5679.14,3345.97	9025.11	4990.69,2890.40	7881.09	5265.25,2979.10	8244.36	4782.65,2322.32	7104.97	5137.03,2750.88	7887.91	6163.86,3780.95	9944.81	0.126391	0.0113613	-0.0118292	0.715252
Os01g0633100|Os01g0633100|chr1|+	1132.3	25361796	chr1:25361523-25361977	182.60,54.99	237.59	158.10,66.14	224.24	171.88,45.54	217.42	147.86,29.89	177.76	135.91,36.87	172.78	163.89,45.42	209.31	0.275825	0.0449949	-0.053621	0.875502
Os01g0633200|Os01g0633200|chr1|+	1960.7	2.53668e+15	chr1:25366449-25367068	131.53,200.17,115.01	446.71	129.81,203.15,129.85	462.81	180.20,175.13,95.77	451.1	150.06,183.69,97.62	431.37	175.28,133.89,68.06	377.23	233.76,101.38,51.01	386.16	4.84e-05	0.14345	-0.143211	0.00729695
Os01g0633400|Os01g0633400|chr1|+	22.5	25370919	chr1:25370582-25371090	22.66,3.39	26.05	21.26,11.47	32.73	18.20,2.30	20.5	10.30,12.57	22.87	NA	NA	NA	NA	NA	NA	NA	NA
Os01g0633500|Os01g0633500|chr1|+	25.2	25384327	chr1:25383803-25384607	NA	NA	20.46,7.54	28	NA	NA	NA	NA	14.42,14.71	29.13	14.08,16.39	30.47	NA	NA	NA	NA
Os01g0634300|Os01g0634300|chr1|-	1241.1	25420614	chr1:25420455-25423987	0.00,67.32	67.32	0.00,98.34	98.34	0.00,62.43	62.43	0.00,65.58	65.58	0.00,96.51	96.51	0.00,83.63	83.63	NA	0	NA	NA
Os01g0635200|Os01g0635200|chr1|+	187484	25463521	chr1:25463434-25463679	1731.89,826.37	2558.26	1298.03,659.04	1957.07	1364.57,551.73	1916.3	1015.23,474.96	1490.19	1357.76,712.06	2069.82	1656.02,811.39	2467.41	0.307925	0.0148154	0.0158213	0.891562
Os01g0635400|Os01g0635400|chr1|+	22.1	25474210	chr1:25473897-25474745	16.46,6.54	23	33.73,4.44	38.18	27.62,5.72	33.34	30.88,2.42	33.3	47.25,2.43	49.68	28.73,2.45	31.17	0.142312	0.112756	-0.175926	0.7395
Os01g0635550|Os01g0635550|chr1|-	1325.6	2.54771e+23	chr1:25476265-25477555	0.00,2.32,136.02,34.42	172.75	0.00,8.12,106.08,32.94	147.14	23.97,9.69,62.98,25.64	122.28	0.22,26.41,74.76,24.72	126.1	0.00,24.85,108.50,38.09	171.44	0.00,0.00,119.95,44.58	164.53	0.37855	0.0874928	0.0371952	0.927251
Os01g0636700|Os01g0636700|chr1|-	524	25524358	chr1:25524243-25524568	84.67,78.89	163.56	91.06,78.41	169.47	112.59,44.07	156.66	76.70,58.53	135.23	76.17,78.25	154.42	77.97,61.73	139.71	0.367793	0.0511307	0.0514556	0.922951
Os01g0637300|Os01g0637300|chr1|-	627.7	2.55521e+15	chr1:25551790-25552258	43.44,106.31,38.80	188.55	6.34,147.17,51.66	205.17	49.05,112.05,47.82	208.92	46.76,70.57,30.42	147.74	47.30,68.70,31.15	147.16	33.47,93.85,42.34	169.65	0.100631	0.110523	-0.0900826	0.667269
Os01g0638600|Os01g0638600|chr1|+	293.3	2.56164e+15	chr1:25615791-25617562	2.23,32.33,24.89	59.45	0.00,39.44,25.00	64.44	1.43,43.11,12.03	56.57	13.17,27.67,16.25	57.09	18.62,34.54,22.59	75.75	13.21,49.31,19.57	82.09	0.0177376	0.189089	-0.284702	0.319523
Os01g0639100|Os01g0639100|chr1|+	1295.7	2.56403e+15	chr1:25640094-25640482	93.35,161.45,109.53	364.33	86.42,175.11,113.66	375.19	109.59,119.21,71.54	300.34	39.67,155.89,123.37	318.93	101.92,127.40,80.54	309.87	113.92,177.73,95.79	387.45	0.500214	0.0268389	0.0256892	0.951699
Os01g0639200|Os01g0639200|chr1|-	250.9	2.56412e+15	chr1:25640718-25641268	38.79,70.75,25.91	135.46	12.30,56.39,35.11	103.8	33.71,56.24,37.60	127.55	29.96,49.56,23.88	103.4	47.51,76.89,16.96	141.36	42.70,93.51,32.05	168.27	0.0774759	0.0923853	-0.0879208	0.615299
Os01g0639600|Os01g0639600|chr1|+	1057.4	2.56819e+23	chr1:25681571-25682909	0.00,0.00,66.11,36.00	102.11	0.00,18.08,85.81,36.65	140.54	0.00,0.00,113.46,49.15	162.61	9.00,5.17,65.28,32.89	112.33	0.00,10.11,87.97,30.68	128.76	15.42,35.06,21.75,52.47	124.7	0.0174496	0.176435	-0.185261	0.31565
Os01g0639900|Os01g0639900|chr1|+	5.52757e+06	2.57049e+15	chr1:25704646-25705071	12608.57,14482.84,8236.72	35328.1	11686.17,13015.94,7255.06	31957.2	15611.23,15224.36,6924.00	37759.6	8220.21,9391.49,4723.38	22335.1	13571.36,15493.08,7434.82	36499.3	14113.23,16894.82,8833.24	39841.3	0.00748403	0.0166881	0.0101213	0.203497
Os01g0640100|Os01g0640100|chr1|+	269	25712512	chr1:25712292-25712865	NA	NA	50.72,17.59	68.31	46.82,30.97	77.79	44.00,20.47	64.48	44.90,23.55	68.45	47.94,12.78	60.73	NA	NA	NA	NA
Os01g0640700|Os01g0640700|chr1|-	861.3	25748320	chr1:25748188-25748601	146.16,31.56	177.71	154.78,60.41	215.2	136.59,38.19	174.78	104.37,44.99	149.36	149.54,43.08	192.62	163.25,55.73	218.98	0.540381	0.0270662	0.0315646	0.959764
Os01g0640800|Os01g0640800|chr1|-	1523.7	25752468	chr1:25752280-25752818	180.92,82.05	262.98	173.28,76.17	249.45	106.03,56.84	162.87	154.02,53.09	207.11	131.74,70.47	202.21	175.55,115.11	290.66	0.608563	0.0224963	0.023919	0.976107
Os01g0641000|Os01g0641000|chr1|+	1736.7	25761981	chr1:25761666-25762200	193.09,92.93	286.01	223.34,88.16	311.51	183.42,75.89	259.31	176.87,92.63	269.51	169.03,70.88	239.9	144.17,78.33	222.5	0.450898	0.0305037	0.0327611	0.939432
Os01g0641100|Os01g0641100|chr1|+	669	2.57661e+15	chr1:25766047-25766517	0.00,138.11,29.44	167.55	0.00,142.41,47.56	189.97	0.00,124.49,27.42	151.91	56.48,74.01,38.93	169.42	0.00,122.04,37.56	159.59	0.00,129.53,37.30	166.83	0.0999767	0.138416	-0.126782	0.666312
Os01g0641700|Os01g0641700|chr1|-	191.2	2.57779e+15	chr1:25777488-25778026	0.00,51.46,17.24	68.7	4.78,63.98,22.24	91	2.77,69.43,18.67	90.87	11.91,70.21,23.24	105.36	15.59,19.50,17.27	52.36	0.00,56.74,19.55	76.29	0.456441	0.11197	-0.0217649	0.940143
Os01g0642200|Os01g0642200|chr1|-	5.75831e+06	25800784	chr1:25800667-25800905	7445.45,5536.02	12981.5	7942.53,5767.11	13709.6	8512.38,4975.75	13488.1	10160.68,5841.19	16001.9	7981.36,4560.38	12541.7	8029.70,4841.59	12871.3	3.35e-10	0.0370967	-0.0380899	2.07e-07
Os01g0642900|Os01g0642900|chr1|-	637.2	25841733	chr1:25841555-25841953	86.81,32.49	119.29	81.68,40.31	121.99	88.63,30.71	119.34	106.88,22.06	128.94	94.24,35.28	129.53	101.28,50.77	152.05	0.671318	0.0236701	-0.0264672	0.981077
Os01g0643800|Os01g0643800|chr1|-	52.2	2.59178e+15	chr1:25917582-25918028	15.17,24.39,10.88	50.45	37.08,19.50,3.22	59.8	29.26,26.15,6.17	61.58	11.52,38.10,13.04	62.65	29.72,12.69,6.66	49.07	23.93,17.89,10.45	52.26	0.287504	0.0770138	0.100706	0.882039
Os01g0644000|Os01g0644000|chr1|+	59.9	2.59279e+15	chr1:25927768-25928208	NA	NA	28.49,15.35,8.30	52.14	81.86,31.76,16.59	130.21	34.31,21.60,15.17	71.07	16.94,8.90,4.80	30.65	NA	NA	NA	NA	NA	NA
Os01g0645200|Os01g0645200|chr1|+	3219.3	2.598e+23	chr1:25979992-25980386	93.81,156.90,275.28,139.03	665.01	170.12,198.26,339.15,157.65	865.19	143.75,153.17,288.56,112.32	697.79	166.98,141.41,253.49,108.35	670.22	143.92,147.08,218.48,96.73	606.2	164.96,189.63,259.43,105.23	719.25	0.0050183	0.0668846	-0.0742551	0.161507
Os01g0645900|Os01g0645900|chr1|-	5024.9	26033358	chr1:26033240-26034815	212.32,138.85	351.17	155.38,118.43	273.82	160.41,104.63	265.04	237.89,159.69	397.58	225.05,101.31	326.36	231.21,142.86	374.07	0.30719	0.0388205	-0.0396673	0.891562
Os01g0646000|Os01g0646000|chr1|+	142.7	26038821	chr1:26038515-26039285	46.45,26.49	72.94	49.94,15.51	65.44	37.93,11.93	49.86	56.50,21.71	78.21	49.75,9.17	58.92	72.90,23.21	96.11	0.461362	0.0545737	-0.0621444	0.940502
Os01g0646400|Os01g0646400|chr1|+	223.3	26053656	chr1:26053504-26053759	60.21,28.83	89.04	60.22,26.60	86.82	65.42,34.21	99.63	42.22,19.57	61.79	65.39,40.49	105.88	59.93,43.09	103.02	0.431869	0.0556793	0.0582524	0.934205
Os01g0646700|Os01g0646700|chr1|-	89.8	2.60611e+15	chr1:26060791-26061149	34.59,24.76,13.54	72.89	39.18,25.58,12.13	76.88	54.55,29.69,9.48	93.72	30.71,25.04,11.84	67.58	16.61,38.71,17.18	72.49	31.00,30.58,16.58	78.15	0.051538	0.168127	0.149126	0.530514
Os01g0646800|Os01g0646800|chr1|-	442.3	26062410	chr1:26062099-26066371	7.10,50.40	57.5	0.00,67.69	67.69	0.00,71.92	71.92	2.15,48.15	50.3	0.00,74.48	74.48	0.00,63.90	63.9	0.361496	0.0246255	0.0804686	0.921321
Os01g0647000|Os01g0647000|chr1|+	739.4	26076760	chr1:26075817-26076984	105.24,41.25	146.49	132.68,46.13	178.81	137.01,52.21	189.22	131.49,54.86	186.36	126.02,49.99	176.01	129.41,62.57	191.98	0.522025	0.0307154	0.0339183	0.953061
Os01g0647200|Os01g0647200|chr1|-	62093	2.6088e+15	chr1:26087582-26088337	24.41,287.25,161.15	472.81	0.00,352.94,238.39	591.32	0.00,30.66,13.53	44.19	10.83,29.41,11.63	51.87	196.77,964.63,471.17	1632.57	72.44,573.60,385.16	1031.2	0.000236144	0.0810971	-0.115249	0.0230285
Os01g0647700|Os01g0647700|chr1|+	35.2	2.61109e+15	chr1:26110729-26111096	4.62,14.75,6.07	25.43	11.77,31.93,15.21	58.91	30.43,25.20,10.75	66.37	0.00,23.83,6.45	30.28	4.70,10.03,7.60	22.32	15.21,21.65,3.70	40.57	0.633055	0.118913	0.0651132	0.977235
Os01g0647800|Os01g0647800|chr1|-	69.4	2.61124e+15	chr1:26111940-26112496	19.09,31.27,17.13	67.49	19.96,30.65,22.07	72.68	6.20,39.91,15.87	61.99	17.50,32.33,10.06	59.89	2.61,33.98,14.06	50.64	16.02,28.54,19.44	64	0.961178	0.0396936	0.00839626	0.999136
Os01g0648500|Os01g0648500|chr1|+	240.4	26166314	chr1:26165964-26166539	69.48,32.84	102.33	89.53,14.75	104.28	53.11,8.22	61.33	64.67,14.20	78.87	70.63,11.02	81.65	90.30,18.29	108.59	0.42181	0.0466196	-0.0600382	0.932037
Os01g0648700|Os01g0648700|chr1|-	34.6	2.61735e+15	chr1:26173191-26173590	20.24,29.59,5.85	55.68	9.15,23.57,3.12	35.84	NA	NA	0.97,35.28,8.28	44.53	8.14,30.91,4.78	43.83	7.67,13.84,8.31	29.83	NA	NA	NA	NA
Os01g0649000|Os01g0649000|chr1|+	228.5	26190011	chr1:26189638-26190175	50.58,32.20	82.78	82.56,23.93	106.5	60.78,24.15	84.93	29.73,43.68	73.41	42.52,28.23	70.74	47.48,29.34	76.83	0.0283619	0.165407	0.170635	0.409956
Os01g0649100|Os01g0649100|chr1|+	6046.9	26194298	chr1:26194052-26194422	362.18,184.67	546.86	370.21,146.95	517.17	407.32,211.17	618.5	304.42,110.51	414.93	302.58,171.86	474.44	390.91,207.48	598.39	0.81809	0.00664416	0.00707529	0.991039
Os01g0649200|Os01g0649200|chr1|+	109.4	26201270	chr1:26200975-26201573	28.74,11.75	40.49	45.15,7.44	52.59	45.03,9.94	54.97	37.35,12.38	49.73	41.72,5.50	47.22	37.27,6.31	43.58	0.755781	0.0246238	-0.0317121	0.986489
Os01g0649900|Os01g0649900|chr1|+	8.3	2.62248e+23	chr1:26224698-26225089	13.15,8.87,0.25,0.00	22.26	0.00,11.57,7.76,6.51	25.83	NA	NA	NA	NA	10.43,13.04,5.23,3.56	32.27	NA	NA	NA	NA	NA	NA
Os01g0650000|Os01g0650000|chr1|+	3.8	26231762	chr1:26231667-26232905	NA	NA	NA	NA	NA	NA	NA	NA	NA	NA	NA	NA	NA	NA	NA	NA
Os01g0650100|Os01g0650100|chr1|+	19.3	26237785	chr1:26237664-26238222	NA	NA	NA	NA	17.87,8.00	25.87	NA	NA	NA	NA	NA	NA	NA	NA	NA	NA
Os01g0650200|Os01g0650200|chr1|+	150.4	26273861	chr1:26273539-26274091	52.91,14.24	67.16	48.35,21.77	70.13	76.43,9.81	86.24	63.67,12.09	75.76	39.94,11.70	51.65	48.89,12.89	61.78	0.871003	0.0111126	-0.013845	0.99455
Os01g0650700|Os01g0650700|chr1|-	197.9	26278204	chr1:26278087-26278465	52.23,18.89	71.12	79.14,31.70	110.83	65.58,22.83	88.41	67.52,18.00	85.52	45.66,23.04	68.71	55.47,18.56	74.02	0.879528	0.0104366	-0.0117566	0.99529
Os01g0651100|Os01g0651100|chr1|+	30.6	2.62985e+15	chr1:26298405-26298918	10.37,13.80,1.68	25.86	1.29,18.71,10.44	30.44	NA	NA	3.11,12.61,8.90	24.63	4.36,26.46,6.40	37.22	2.10,6.69,14.42	23.22	NA	NA	NA	NA
Os01g0652300|Os01g0652300|chr1|-	116.5	26383769	chr1:26383543-26383947	21.17,8.36	29.53	43.38,15.88	59.26	54.10,18.73	72.83	12.99,9.22	22.21	26.39,15.41	41.8	29.68,24.85	54.53	0.123876	0.151541	0.159226	0.709776
Os01g0652600|Os01g0652600|chr1|+	37554.3	26395886	chr1:26395515-26396101	601.76,379.80	981.56	753.15,534.58	1287.73	1150.43,596.42	1746.85	792.44,411.65	1204.09	739.44,438.10	1177.54	552.88,396.55	949.43	0.917453	0.00203694	-0.00209429	0.998016
Os01g0653700|Os01g0653700|chr1|+	674.5	26452661	chr1:26452211-26452836	130.56,44.16	174.72	154.70,28.71	183.41	136.82,41.74	178.56	117.93,32.10	150.03	108.87,36.96	145.83	111.16,42.95	154.12	0.447434	0.035378	0.0418909	0.938882
Os01g0653800|Os01g0653800|chr1|-	1098.9	26453909	chr1:26453781-26454804	118.90,73.51	192.41	157.08,69.85	226.93	202.58,54.02	256.6	138.95,69.05	208	118.95,64.64	183.59	122.89,72.18	195.07	0.196071	0.0589106	0.0630186	0.811487
Os01g0654100|Os01g0654100|chr1|+	293.9	26521505	chr1:26521130-26521717	72.79,27.23	100.02	82.80,17.39	100.19	52.96,17.56	70.52	65.31,12.16	77.48	48.31,26.07	74.38	64.00,32.65	96.65	0.402979	0.0555561	0.0635697	0.931178
Os01g0654200|Os01g0654200|chr1|-	451.1	26523132	chr1:26522793-26523304	100.75,16.80	117.55	93.68,28.67	122.35	85.34,25.45	110.79	76.09,21.71	97.8	70.73,23.02	93.75	66.68,23.11	89.79	0.49782	0.0389018	0.046706	0.951699
Os01g0654300|Os01g0654300|chr1|+	304.4	26531910	chr1:26531610-26532047	65.50,55.95	121.45	69.57,39.01	108.58	73.64,47.24	120.88	77.67,41.89	119.56	70.32,37.67	107.99	72.48,44.43	116.91	0.47829	0.0452774	-0.0465729	0.942555
Os01g0654500|Os01g0654500|chr1|-	27102.6	26533286	chr1:26533107-26533517	756.95,363.89	1120.84	676.00,277.05	953.05	719.91,260.93	980.84	820.59,280.33	1100.92	730.66,252.90	983.56	956.51,343.74	1300.25	0.0614937	0.0361412	-0.0403609	0.55971
Os01g0655250|Os01g0655250|chr1|+	75.3	2.65936e+15	chr1:26593489-26593692	17.13,11.46,127.42	156.01	1.72,0.00,147.80	149.52	32.70,26.97,137.82	197.49	36.21,4.57,109.27	150.05	61.57,15.56,116.15	193.28	46.58,13.57,109.39	169.54	5.98e-05	0.178994	-0.219842	0.00825152
Os01g0655300|Os01g0655300|chr1|+	732.8	26599495	chr1:26599307-26599631	103.79,50.02	153.8	141.03,62.00	203.03	104.80,59.14	163.95	82.71,75.87	158.58	115.20,50.07	165.27	101.16,51.43	152.59	0.40476	0.0436211	0.0456971	0.931372
Os01g0655400|Os01g0655400|chr1|-	1420.3	26602362	chr1:26601985-26602703	166.82,58.28	225.09	232.27,56.99	289.26	219.52,52.57	272.09	198.45,82.06	280.51	147.74,43.65	191.39	177.01,44.87	221.89	0.391624	0.0324557	0.0385667	0.929084
Os01g0655500|Os01g0655500|chr1|+	582.4	2.66173e+15	chr1:26617173-26617507	65.42,59.59,60.48	185.49	85.71,90.00,80.61	256.32	51.12,40.70,24.63	116.45	104.37,75.45,51.13	230.95	89.70,93.35,73.59	256.64	128.74,131.19,89.69	349.63	0.396855	0.0407503	-0.0407718	0.929084
Os01g0655800|Os01g0655800|chr1|+	5071.7	26636832	chr1:26636674-26636944	254.81,106.85	361.66	271.80,134.49	406.29	209.33,110.51	319.84	300.96,139.85	440.82	241.70,133.76	375.46	259.89,125.35	385.23	0.800613	0.00859486	0.00914246	0.990775
Os01g0656400|Os01g0656400|chr1|-	122.9	2.66875e+15	chr1:26687089-26687839	0.00,24.87,29.75	54.62	21.01,45.87,22.85	89.73	11.18,60.69,20.39	92.26	0.00,53.59,32.36	85.95	6.64,26.81,15.75	49.2	10.42,12.47,16.67	39.57	0.361718	0.0623036	0.0775105	0.92137
Os01g0656600|Os01g0656600|chr1|-	578.7	26699383	chr1:26699142-26701573	54.64,14.80	69.44	57.18,22.45	79.63	66.80,21.58	88.38	65.92,14.93	80.85	79.05,13.96	93	43.82,27.65	71.46	0.797054	0.0172923	-0.0202718	0.990775
Os01g0656900|Os01g0656900|chr1|+	14.9	26722074	chr1:26721768-26722556	NA	NA	21.13,1.15	22.28	NA	NA	NA	NA	NA	NA	NA	NA	NA	NA	NA	NA
Os01g0658500|Os01g0658500|chr1|-	1389.1	26785379	chr1:26785200-26785603	173.99,66.76	240.75	100.63,76.87	177.5	163.69,76.23	239.92	130.36,55.60	185.96	127.80,56.54	184.34	142.65,62.49	205.14	0.507209	0.0305753	-0.0327047	0.953061
Os01g0658900|Os01g0658900|chr1|-	64.8	2.68004e+15	chr1:26800074-26800649	0.00,19.58,17.43	37.02	0.66,28.61,17.52	46.79	21.53,26.38,9.08	56.99	14.06,6.00,5.75	25.81	0.00,35.53,17.40	52.93	0.00,14.91,13.72	28.64	0.696901	0.0306567	0.0435595	0.982012
Os01g0659200|Os01g0659200|chr1|+	6070.5	26816437	chr1:26816243-26816521	366.50,224.12	590.62	339.58,216.96	556.54	470.20,290.77	760.97	400.47,205.00	605.47	379.34,208.00	587.33	407.23,246.36	653.59	0.332968	0.0264373	-0.027367	0.907268
Os01g0660200|Os01g0660200|chr1|+	187.8	2.68858e+31	chr1:26885484-26886715	0.00,0.00,5.20,29.62,16.39	51.2	8.02,20.04,6.78,28.94,16.19	79.98	0.00,0.00,9.62,20.91,13.34	43.88	13.06,0.00,0.72,25.50,3.69	42.96	0.00,0.00,15.67,30.79,9.37	55.84	1.15,0.00,0.00,13.38,9.54	24.08	0.760686	0.192872	-0.0346157	0.986489
Os01g0660300|Os01g0660300|chr1|-	138.4	26888525	chr1:26888366-26888870	47.64,17.30	64.94	51.81,14.63	66.44	60.28,9.71	69.99	35.07,7.41	42.48	49.68,14.48	64.15	35.10,10.73	45.83	0.924661	0.00716019	0.00870731	0.998016
Os01g0660550|Os01g0660550|chr1|+	278.7	2.69192e+15	chr1:26918904-26919619	34.07,70.24,13.53	117.84	13.73,85.93,24.37	124.03	44.94,69.96,15.32	130.22	40.12,41.51,19.86	101.49	17.38,66.17,14.90	98.45	10.05,57.96,24.21	92.22	0.372457	0.0588115	0.0471353	0.924687
Os01g0660900|Os01g0660900|chr1|+	2334.9	26973400	chr1:26973283-26973605	191.02,71.79	262.82	164.58,39.38	203.96	157.77,34.54	192.31	199.20,55.71	254.91	204.09,65.62	269.71	202.81,63.80	266.61	0.736515	0.0128966	0.0153031	0.983679
Os01g0661000|Os01g0661000|chr1|+	181.1	26977930	chr1:26977617-26978236	54.11,3.81	57.91	65.04,6.69	71.73	74.61,12.41	87.02	60.14,7.69	67.83	35.56,10.75	46.31	64.64,11.63	76.27	0.367335	0.0521855	0.0773883	0.922951
Os01g0661400|Os01g0661400|chr1|+	248.4	2.70078e+15	chr1:27007693-27008108	21.96,76.70,19.79	118.45	57.49,92.16,14.47	164.12	38.43,68.49,9.19	116.1	39.77,67.30,10.68	117.74	32.65,41.38,17.47	91.49	31.25,71.49,19.88	122.62	0.814369	0.0524463	0.0258662	0.991039
Os01g0661500|Os01g0661500|chr1|+	586.4	2.70119e+15	chr1:27011624-27012065	79.41,88.11,49.84	217.35	67.75,74.87,44.21	186.83	72.68,64.90,35.53	173.11	81.71,63.54,28.38	173.63	81.25,68.92,37.40	187.57	92.66,62.42,41.15	196.23	0.159841	0.0777616	-0.077	0.770424
Os01g0661601|Os01g0661601|chr1|+	5022	27014900	chr1:27013833-27014990	103.25,72.21	175.46	115.26,53.67	168.94	112.24,65.76	178	68.68,98.39	167.07	117.11,43.48	160.59	109.27,60.17	169.44	0.453747	0.039585	0.0406403	0.940143
Os01g0662300|Os01g0662300|chr1|+	262939	2.70424e+15	chr1:27042297-27042645	2055.15,1617.87,1001.28	4674.31	2285.44,1673.76,1065.51	5024.71	2212.57,1729.50,1038.45	4980.53	2092.34,1575.94,851.38	4519.66	2013.36,1667.00,980.95	4661.32	2461.18,2259.20,1177.16	5897.55	0.946031	0.0228497	0.00170213	0.998631
Os01g0662700|Os01g0662700|chr1|-	7412.3	2.70513e+15	chr1:27050976-27051411	195.12,365.97,135.53	696.61	181.85,340.37,163.56	685.79	152.17,512.44,164.29	828.9	131.29,319.85,102.10	553.24	171.92,405.42,135.42	712.76	245.49,431.71,143.66	820.86	0.151506	0.0268937	-0.0353162	0.753173
Os01g0663051|Os01g0663051|chr1|-	9727.3	2.70628e+23	chr1:27062502-27062842	164.64,162.02,301.49,247.83	875.98	272.05,213.53,464.91,430.33	1380.82	134.12,158.69,238.57,180.98	712.37	37.12,2.41,54.46,59.29	153.28	319.56,305.90,490.96,379.98	1496.41	341.33,257.96,551.76,475.44	1626.5	0.34932	0.0208104	-0.019979	0.915926
Os01g0663400|Os01g0663400|chr1|-	469.5	2.7086e+15	chr1:27085772-27086088	81.59,78.36,41.18	201.13	81.55,90.51,49.63	221.69	38.25,72.01,35.68	145.93	78.25,85.17,17.83	181.25	56.19,78.99,30.52	165.69	78.22,86.32,27.95	192.49	0.106803	0.0809531	-0.0851906	0.680623
Os01g0663500|Os01g0663500|chr1|+	709.6	27100139	chr1:27099939-27100321	136.72,29.30	166.02	117.58,30.70	148.27	112.15,27.40	139.55	117.94,24.49	142.43	98.83,24.84	123.67	134.52,32.85	167.37	0.947905	0.00298828	-0.00379914	0.998631
Os01g0663800|Os01g0663800|chr1|-	4713.5	2.71023e+15	chr1:27101797-27102750	352.45,45.45,49.32	447.22	358.79,70.38,28.95	458.12	337.12,52.00,20.05	409.17	332.14,75.81,38.77	446.72	266.92,46.55,7.94	321.41	274.19,36.09,28.50	338.79	0.965912	0.0154713	0.00408186	0.999136
Os01g0664100|Os01g0664100|chr1|+	235.9	27129199	chr1:27128700-27129385	90.87,27.95	118.81	65.85,30.30	96.15	82.19,27.60	109.79	46.48,37.65	84.14	50.93,31.41	82.33	59.66,39.74	99.39	0.031438	0.144873	0.153335	0.435878
Os01g0664200|Os01g0664200|chr1|-	10.3	27130660	chr1:27130542-27131077	NA	NA	NA	NA	NA	NA	NA	NA	NA	NA	NA	NA	NA	NA	NA	NA
Os01g0664500|Os01g0664500|chr1|+	432.3	2.71487e+15	chr1:27148623-27149026	43.40,100.07,57.03	200.5	44.17,81.11,44.05	169.32	46.82,77.54,41.12	165.48	20.01,100.10,44.16	164.28	34.40,88.11,50.23	172.74	57.08,109.32,45.92	212.32	0.605535	0.0583147	0.0409958	0.976107
Os01g0665200|Os01g0665200|chr1|+	8291.2	27178104	chr1:27177257-27178254	398.21,191.20	589.42	409.84,155.38	565.22	354.97,91.90	446.87	318.55,134.16	452.7	275.80,133.48	409.27	374.13,132.32	506.45	0.519621	0.0184811	0.0204656	0.953061
Os01g0665300|Os01g0665300|chr1|-	1600.6	27178841	chr1:27178701-27179103	181.25,91.34	272.58	235.71,127.14	362.85	188.56,88.31	276.88	203.51,96.22	299.73	140.65,87.97	228.62	117.09,96.29	213.38	0.306948	0.0418648	0.0435099	0.891562
Os01g0665400|Os01g0665400|chr1|+	366.5	2.7191e+15	chr1:27190958-27191238	38.63,89.48,45.67	173.78	40.39,78.86,54.04	173.29	25.88,67.15,50.43	143.45	29.09,81.07,43.70	153.86	35.23,58.43,43.89	137.55	66.56,100.26,63.16	229.98	0.493498	0.037171	-0.0376343	0.949512
Os01g0665500|Os01g0665500|chr1|-	540.9	27196697	chr1:27196434-27197158	60.52,79.99	140.51	57.44,75.41	132.84	60.83,52.04	112.87	100.04,89.72	189.76	98.33,47.20	145.53	60.72,60.87	121.59	0.0815846	0.104175	-0.103886	0.625755
Os01g0665750|Os01g0665750|chr1|-	2570.9	2.71989e+15	chr1:27198673-27199216	24.19,78.02,104.14	206.35	0.00,103.54,81.56	185.09	0.00,61.41,77.84	139.25	20.86,112.78,129.22	262.86	40.39,89.47,75.52	205.39	30.51,49.13,58.48	138.12	0.0131986	0.105748	-0.160833	0.273373
Os01g0665900|Os01g0665900|chr1|+	193188	27221438	chr1:27220793-27221595	948.38,258.73	1207.11	722.73,157.61	880.34	494.69,93.94	588.62	820.17,184.08	1004.26	647.88,122.93	770.8	686.13,170.20	856.33	0.614159	0.00932907	-0.011986	0.97654
Os01g0666200|Os01g0666200|chr1|+	347.3	27239754	chr1:27239626-27239921	57.95,21.38	79.33	74.03,13.72	87.75	79.30,18.36	97.65	112.62,18.90	131.51	64.35,17.59	81.94	79.37,27.78	107.15	0.979627	0.00147235	-0.00182818	0.999136
Os01g0666400|Os01g0666400|chr1|-	35.5	27240325	chr1:27240132-27241139	20.51,7.41	27.92	24.76,1.91	26.68	14.05,8.73	22.78	14.97,8.41	23.38	NA	NA	14.55,8.94	23.5	NA	NA	NA	NA
Os01g0666500|Os01g0666500|chr1|-	34.3	2.72437e+15	chr1:27242822-27243841	35.60,20.19,12.58	68.36	32.99,29.91,6.16	69.05	42.20,18.34,4.84	65.38	32.56,27.59,11.40	71.55	29.16,24.09,4.46	57.71	15.34,21.59,12.23	49.16	0.216284	0.114373	0.0853104	0.828235
Os01g0666800|Os01g0666800|chr1|+	347.1	2.72662e+15	chr1:27265994-27266438	47.70,92.70,27.38	167.78	88.57,91.63,30.99	211.19	23.29,77.85,33.48	134.63	14.33,87.93,41.12	143.38	59.80,76.00,23.42	159.21	39.70,75.21,15.91	130.82	0.473946	0.0480437	0.0442222	0.940994
Os01g0667100|Os01g0667100|chr1|-	379.5	2.72717e+15	chr1:27271353-27271791	72.61,70.19,26.38	169.18	47.44,110.89,18.09	176.42	60.56,87.57,16.51	164.64	57.54,75.07,23.36	155.97	51.84,75.84,16.23	143.9	47.60,84.76,24.38	156.75	0.674135	0.0205822	0.0268569	0.981077
Os01g0667200|Os01g0667200|chr1|-	676.9	27274866	chr1:27274748-27275023	123.25,70.07	193.32	98.60,52.38	150.98	87.89,46.08	133.97	101.73,56.76	158.49	106.16,70.14	176.31	83.24,75.55	158.8	0.284425	0.0577924	0.0594731	0.87991
Os01g0667800|Os01g0667800|chr1|-	252	27320679	chr1:27320073-27320807	66.39,7.06	73.45	80.73,11.34	92.07	94.94,7.67	102.61	91.91,13.19	105.1	60.17,10.23	70.4	76.50,9.47	85.97	0.546405	0.0285599	0.0453959	0.959764
Os01g0667900|Os01g0667900|chr1|-	139.9	2.73268e+23	chr1:27326059-27327025	NA	NA	NA	NA	4.77,8.16,11.57,4.27	28.77	1.23,27.50,40.54,19.76	89.02	NA	NA	NA	NA	NA	NA	NA	NA
Os01g0668000|Os01g0668000|chr1|+	1276.3	2.73391e+15	chr1:27338934-27339340	51.21,177.32,130.04	358.57	129.11,213.20,106.19	448.5	118.08,152.85,81.92	352.85	150.05,141.80,111.31	403.16	113.70,150.63,109.15	373.48	117.83,175.61,113.43	406.88	0.287971	0.072987	-0.0527492	0.882039
Os01g0668200|Os01g0668200|chr1|+	116.2	27355424	chr1:27354111-27355567	NA	NA	NA	NA	0.00,25.86	25.86	NA	NA	0.00,21.13	21.13	8.17,13.61	21.78	NA	NA	NA	NA
Os01g0668300|Os01g0668300|chr1|+	152.5	2.73624e+15	chr1:27361526-27363334	6.36,42.55,19.77	68.68	0.00,56.72,13.25	69.97	0.00,50.72,15.75	66.47	0.00,51.57,20.87	72.44	14.91,32.25,12.24	59.4	0.00,22.69,23.74	46.43	0.762385	0.133766	0.00187097	0.987233
Os01g0668500|Os01g0668500|chr1|+	27.4	2.73683e+15	chr1:27367535-27368782	NA	NA	NA	NA	NA	NA	NA	NA	NA	NA	5.31,11.47,5.35	22.13	NA	NA	NA	NA
Os01g0668700|Os01g0668700|chr1|-	710.8	2.7386e+15	chr1:27385737-27386242	14.51,56.79,13.49	84.79	3.84,68.06,16.59	88.49	0.00,79.21,16.21	95.43	0.00,66.77,14.40	81.17	0.12,59.20,4.49	63.82	0.00,49.56,18.76	68.32	0.303655	0.0677292	0.0789294	0.888764
Os01g0670100|Os01g0670100|chr1|-	402.8	2.74745e+15	chr1:27474148-27476781	0.00,16.38,23.89	40.26	0.00,26.78,11.39	38.18	5.36,12.31,15.43	33.11	5.87,29.87,7.65	43.39	0.00,16.84,14.38	31.22	0.00,10.00,12.13	22.12	0.413439	0.101524	-0.0979915	0.932037
Os01g0670200|Os01g0670200|chr1|+	21.3	2.74864e+15	chr1:27485556-27486942	NA	NA	NA	NA	NA	NA	NA	NA	NA	NA	NA	NA	NA	NA	NA	NA
Os01g0670800|Os01g0670800|chr1|-	1186.9	2.7502e+15	chr1:27501561-27502068	62.94,48.27,12.05	123.27	59.12,35.98,25.26	120.36	30.02,37.19,40.97	108.18	57.99,35.65,12.93	106.56	57.58,41.52,20.13	119.23	33.42,50.95,32.99	117.36	0.751866	0.030037	-0.00790677	0.985636
Os01g0672201|Os01g0672201|chr1|+	13.9	27584879	chr1:27584804-27585060	NA	NA	31.06,0.61	31.66	27.35,0.25	27.61	27.87,4.00	31.87	43.64,1.46	45.1	18.87,1.59	20.47	NA	NA	NA	NA
Os01g0672300|Os01g0672300|chr1|+	1536.1	27598716	chr1:27597681-27598826	98.55,40.45	139	101.36,51.22	152.58	122.24,45.01	167.25	106.45,44.02	150.47	98.62,35.45	134.08	70.16,46.52	116.67	0.767382	0.0161291	0.0174702	0.987888
Os01g0672400|Os01g0672400|chr1|+	1236.4	2.76046e+15	chr1:27604437-27604910	94.77,176.66,147.39	418.82	127.25,150.97,109.16	387.37	106.54,183.80,75.28	365.62	118.79,181.49,92.32	392.59	66.72,122.09,85.72	274.53	122.62,167.20,92.57	382.39	0.483207	0.0253332	-0.023498	0.945992
Os01g0672500|Os01g0672500|chr1|-	181.4	27606074	chr1:27605869-27606300	60.63,26.52	87.15	53.44,24.28	77.72	26.60,24.10	50.71	40.42,26.85	67.27	44.74,17.69	62.44	48.86,11.92	60.78	0.526431	0.0510419	-0.0544493	0.953214
Os01g0672700|Os01g0672700|chr1|+	214.8	2.763e+15	chr1:27629931-27630357	41.11,80.72,34.79	156.62	39.51,73.90,25.36	138.77	11.56,83.35,27.36	122.27	0.00,79.19,36.51	115.7	29.11,52.58,26.27	107.97	0.00,59.25,34.46	93.71	0.00617457	0.128983	0.182718	0.179964
Os01g0672800|Os01g0672800|chr1|-	76.5	2.76324e+23	chr1:27631021-27632559	0.00,0.00,24.69,27.10	51.8	3.72,0.00,17.19,23.25	44.16	19.23,2.30,32.17,18.17	71.87	3.40,19.42,22.97,14.77	60.56	0.00,3.47,16.84,21.35	41.66	7.86,0.79,31.07,9.00	48.72	0.477585	0.171522	-0.101859	0.942555
Os01g0673300|Os01g0673300|chr1|+	205	2.76567e+15	chr1:27656267-27657910	0.00,18.65,20.61	39.26	0.00,26.35,25.60	51.95	15.29,25.13,13.93	54.34	0.00,35.50,17.53	53.03	5.61,26.79,13.24	45.64	0.00,28.09,11.01	39.1	0.70891	0.174226	0.0892451	0.982012
Os01g0673500|Os01g0673500|chr1|-	908.6	27660177	chr1:27660033-27660466	110.30,44.89	155.19	170.86,57.91	228.77	162.24,60.90	223.14	105.59,39.71	145.3	129.61,50.47	180.08	112.80,45.18	157.98	0.825308	0.0103972	0.0115772	0.991039
Os01g0673800|Os01g0673800|chr1|-	103.4	2.76776e+15	chr1:27677195-27677638	8.10,8.69,28.52	45.31	3.28,0.00,35.83	39.11	0.00,0.00,27.55	27.55	0.00,0.00,35.82	35.82	1.24,0.00,36.03	37.27	9.59,4.74,30.29	44.61	0.688718	0.0469702	0.0375787	0.981612
Os01g0673900|Os01g0673900|chr1|-	321.7	27681985	chr1:27681798-27682167	64.85,37.58	102.43	80.54,32.38	112.92	63.34,32.07	95.41	87.46,24.96	112.42	88.45,29.11	117.56	39.43,33.76	73.19	0.550102	0.0386187	-0.0417751	0.960879
Os01g0674000|Os01g0674000|chr1|-	1023.6	27690790	chr1:27690593-27691968	69.77,52.58	122.35	73.35,57.36	130.71	112.12,28.08	140.2	127.16,25.44	152.6	89.97,27.33	117.3	70.35,38.52	108.87	0.0536565	0.109947	-0.120285	0.535327
Os01g0674700|Os01g0674700|chr1|+	12144.8	2.77312e+15	chr1:27731097-27731529	229.43,584.53,315.28	1129.24	260.49,489.83,273.57	1023.9	277.78,452.80,229.91	960.49	341.97,536.63,261.91	1140.5	311.10,489.88,262.95	1063.93	268.72,637.38,365.49	1271.59	0.407111	0.0186228	-0.0197289	0.931372
Os01g0674800|Os01g0674800|chr1|+	204.3	27739703	chr1:27739232-27739821	51.51,25.30	76.81	52.97,25.12	78.09	72.47,40.98	113.44	66.00,10.31	76.3	65.00,15.63	80.64	46.03,20.77	66.8	0.0613298	0.131831	-0.146096	0.55971
Os01g0675100|Os01g0675100|chr1|-	106082	2.77461e+23	chr1:27745818-27746267	572.13,687.95,1184.61,777.86	3222.55	653.65,815.63,1230.07,791.00	3490.34	886.88,1066.85,1379.05,748.89	4081.68	752.67,770.31,994.58,576.87	3094.42	767.64,867.82,1293.36,874.74	3803.56	794.28,846.52,1272.68,860.19	3773.66	0.154419	0.0230916	-0.0182589	0.759717
Os01g0675500|Os01g0675500|chr1|-	1428.4	27757971	chr1:27757778-27758342	192.15,64.99	257.14	190.55,79.45	269.99	195.32,89.22	284.54	143.44,57.42	200.86	111.13,80.97	192.11	157.07,75.92	232.99	0.201507	0.0545035	0.0583471	0.816366
Os01g0676200|Os01g0676200|chr1|+	176944	27802281	chr1:27801444-27802414	800.03,573.77	1373.8	692.22,509.96	1202.18	620.33,449.82	1070.15	815.17,471.74	1286.91	735.45,457.24	1192.69	875.67,551.66	1427.33	0.0330967	0.0416188	-0.0424682	0.443042
Os01g0677900|Os01g0677900|chr1|+	394.9	27871583	chr1:27868771-27871718	25.28,14.14	39.42	31.87,27.98	59.85	47.23,12.11	59.34	42.05,15.60	57.65	29.09,9.09	38.17	27.86,5.10	32.96	0.236574	0.110601	-0.120926	0.847065
Os01g0678050|Os01g0678050|chr1|-	1131.1	27877385	chr1:27877176-27878304	8.83,155.21	164.04	0.00,165.14	165.14	31.03,119.48	150.51	11.39,171.47	182.86	4.89,95.03	99.92	0.00,121.97	121.97	0.132534	0.042873	0.0876047	0.723002
Os01g0678100|Os01g0678100|chr1|+	1801.2	2.78853e+15	chr1:27883020-27886074	2.10,82.51,45.85	130.46	0.00,106.56,46.19	152.75	0.00,86.09,52.30	138.38	0.00,124.49,57.35	181.84	0.00,78.96,21.37	100.34	0.00,82.71,33.77	116.48	0.329862	0.0651661	-0.0323867	0.906704
Os01g0678500|Os01g0678500|chr1|-	6819.2	2.79069e+23	chr1:27906646-27907086	63.86,111.88,122.95,62.32	361	18.17,101.69,135.04,66.54	321.44	19.64,126.37,117.56,57.05	320.61	36.21,58.25,104.57,48.33	247.36	47.68,73.93,95.08,43.93	260.62	7.12,98.24,103.24,48.79	257.38	0.982058	0.0388936	0.00486004	0.999136
Os01g0678600|Os01g0678600|chr1|+	41396.3	2.7924e+31	chr1:27923877-27924334	629.22,432.73,852.43,1256.13,762.16	3932.66	623.88,532.81,755.49,1193.41,765.82	3871.4	789.42,547.54,798.08,1203.21,616.13	3954.38	859.36,363.64,735.87,1013.85,578.38	3551.09	764.36,557.90,796.79,1055.61,685.55	3860.2	958.03,593.53,949.14,1474.97,853.44	4829.11	0.000372157	0.0372136	-0.0393912	0.0316225
Os01g0678700|Os01g0678700|chr1|-	15.1	2.79252e+23	chr1:27924820-27925276	14.23,6.11,10.45,4.54	35.34	16.16,15.82,8.50,1.98	42.46	6.50,10.85,11.93,3.10	32.38	14.17,13.36,13.20,3.25	43.98	9.61,7.41,8.94,0.31	26.27	6.69,11.16,17.58,9.08	44.51	0.425428	0.0886428	0.091937	0.932037
Os01g0678900|Os01g0678900|chr1|-	30	27934311	chr1:27934100-27934465	NA	NA	NA	NA	32.50,13.39	45.89	16.07,14.83	30.89	NA	NA	NA	NA	NA	NA	NA	NA
Os01g0679000|Os01g0679000|chr1|+	271.7	27946820	chr1:27946647-27947045	57.80,32.30	90.09	82.16,24.11	106.27	71.27,16.31	87.57	81.69,21.30	102.99	84.96,20.12	105.08	94.76,15.10	109.86	0.177423	0.0783264	-0.0952207	0.796135
Os01g0679600|Os01g0679600|chr1|+	1414.6	27965194	chr1:27965065-27965436	159.33,79.78	239.11	154.12,55.24	209.37	200.09,61.59	261.69	132.89,45.52	178.41	172.47,53.39	225.86	205.83,67.34	273.17	0.441714	0.0314478	-0.0357706	0.938184
Os01g0679700|Os01g0679700|chr1|-	116306	27965830	chr1:27965709-27965993	950.30,627.50	1577.79	1157.34,774.91	1932.25	1310.14,703.24	2013.39	1065.76,631.72	1697.48	895.14,547.71	1442.86	1225.90,762.32	1988.22	0.873013	0.00260566	-0.00268231	0.99455
Os01g0680400|Os01g0680400|chr1|+	2477.2	28011723	chr1:28011376-28011921	206.00,66.29	272.3	225.47,67.12	292.59	223.28,48.32	271.6	212.01,40.23	252.24	206.96,43.94	250.9	182.84,52.52	235.36	0.359815	0.0321642	-0.0399654	0.920837
Os01g0680650|Os01g0680650|chr1|+	224.1	28014946	chr1:28014729-28015016	74.23,52.46	126.68	61.25,24.85	86.1	46.71,19.32	66.03	74.05,27.60	101.65	52.36,30.58	82.94	44.86,42.82	87.68	0.730413	0.0243876	0.0254235	0.983679
Os01g0680700|Os01g0680700|chr1|-	13709.2	28016376	chr1:28016179-28016868	440.55,110.69	551.23	551.96,118.95	670.91	424.23,86.88	511.11	568.38,142.67	711.05	438.10,108.85	546.95	407.79,126.05	533.84	0.22589	0.0281009	0.0353284	0.835377
Os01g0680900|Os01g0680900|chr1|-	199.2	28028944	chr1:28028753-28029322	39.55,15.72	55.27	32.98,23.66	56.63	58.74,14.02	72.76	51.19,16.71	67.91	49.78,17.45	67.23	28.85,16.11	44.96	0.902466	0.0100262	-0.0111137	0.997552
Os01g0681200|Os01g0681200|chr1|-	56.3	2.80621e+15	chr1:28061804-28062144	0.00,23.76,17.16	40.92	0.00,24.62,33.91	58.53	16.55,22.27,7.50	46.32	24.84,17.87,9.06	51.77	10.91,23.91,4.59	39.41	0.00,30.20,16.43	46.63	0.020947	0.183526	-0.237156	0.352242
Os01g0681400|Os01g0681400|chr1|-	481.7	28070944	chr1:28070633-28071305	65.92,36.48	102.4	77.68,35.21	112.89	72.01,27.52	99.53	78.22,34.19	112.4	56.59,49.87	106.47	56.69,42.88	99.57	0.205549	0.0834984	0.0871302	0.820181
Os01g0681700|Os01g0681700|chr1|-	80777.8	2.80862e+15	chr1:28085802-28086459	960.94,1176.66,409.21	2546.8	1221.08,1364.29,489.28	3074.65	625.01,1016.52,327.98	1969.51	1641.33,1427.40,453.52	3522.26	744.46,758.63,239.42	1742.51	572.17,842.03,311.16	1725.37	0.000386577	0.0533776	-0.054466	0.0319357
Os01g0681800|Os01g0681800|chr1|-	13738.3	28088527	chr1:28088391-28089095	224.02,126.74	350.76	296.00,153.48	449.48	237.70,103.26	340.97	354.77,150.44	505.22	137.25,86.27	223.52	174.22,110.15	284.36	0.857774	0.00634264	0.00668753	0.993914
Os01g0681900|Os01g0681900|chr1|-	617.2	2.80915e+15	chr1:28091211-28091512	77.03,48.52,38.59	164.14	64.26,53.12,46.03	163.41	65.72,68.27,42.70	176.69	79.68,64.65,59.16	203.5	62.18,56.04,40.73	158.94	65.81,53.29,29.33	148.43	0.958842	0.004036	0.0030482	0.999136
Os01g0682001|Os01g0682001|chr1|-	68.3	28098936	chr1:28098846-28099190	15.93,38.12	54.05	0.00,55.15	55.15	0.00,78.98	78.98	20.87,40.85	61.73	19.11,59.12	78.23	15.17,39.89	55.06	0.00397322	0.198153	-0.254852	0.138605
Os01g0682200|Os01g0682200|chr1|-	183	2.81191e+15	chr1:28118104-28119161	36.62,48.19,36.95	121.76	8.85,69.32,36.56	114.73	0.00,75.38,43.55	118.93	0.00,64.27,25.00	89.27	16.65,42.63,33.71	93	3.83,47.71,35.25	86.79	0.411893	0.0518135	0.0798341	0.932037
Os01g0682500|Os01g0682500|chr1|+	22939.2	2.813e+15	chr1:28129917-28130264	692.95,669.20,633.97	1996.11	606.04,667.61,570.52	1844.16	589.51,628.92,427.41	1645.84	447.94,541.64,444.18	1433.75	578.28,761.51,629.86	1969.65	547.00,730.12,618.85	1895.97	0.00876347	0.047363	0.0462624	0.221032
Os01g0683100|Os01g0683100|chr1|+	840.5	28143189	chr1:28142725-28143325	120.13,41.24	161.36	135.12,68.99	204.1	120.92,60.62	181.53	119.18,22.23	141.42	117.46,40.18	157.64	118.12,44.94	163.06	0.101752	0.0800246	-0.089224	0.670662
Os01g0683400|Os01g0683400|chr1|+	9	28166003	chr1:28165898-28166252	NA	NA	19.33,2.84	22.16	NA	NA	NA	NA	NA	NA	19.97,4.31	24.27	NA	NA	NA	NA
Os01g0684200|Os01g0684200|chr1|+	1147.6	28193231	chr1:28193113-28193376	153.51,27.17	180.68	157.62,54.04	211.66	157.03,50.59	207.63	140.30,42.89	183.19	108.28,30.64	138.91	114.86,53.88	168.75	0.373986	0.0398888	0.0466234	0.924687
Os01g0684800|Os01g0684800|chr1|+	220.5	2.82347e+15	chr1:28234591-28235056	86.42,43.72,10.62	140.76	88.07,58.70,12.40	159.18	99.57,59.36,11.22	170.15	51.01,42.78,8.67	102.45	43.82,49.95,11.83	105.61	54.46,48.03,14.90	117.4	0.0483029	0.124288	0.115563	0.519956
Os01g0684900|Os01g0684900|chr1|-	460.2	2.82353e+15	chr1:28235070-28235486	61.07,122.11,53.81	236.99	62.94,133.89,64.08	260.92	15.31,110.32,59.43	185.07	41.65,104.30,50.61	196.56	63.25,107.58,44.91	215.74	39.46,102.73,53.29	195.49	0.466211	0.0335258	-0.0355186	0.94099
Os01g0685500|Os01g0685500|chr1|-	173.7	2.82615e+15	chr1:28261247-28261620	18.75,48.30,24.69	91.74	28.88,40.23,25.67	94.78	38.46,46.50,26.32	111.29	6.43,65.53,24.23	96.2	0.59,30.02,37.29	67.89	25.47,64.77,34.50	124.75	0.011822	0.176598	0.17671	0.258039
Os01g0686100|Os01g0686100|chr1|+	5655.1	28299897	chr1:28298340-28299995	138.30,67.31	205.61	152.04,82.40	234.44	148.36,61.82	210.18	97.31,95.40	192.71	121.63,58.94	180.58	138.01,55.54	193.55	0.34246	0.0449541	0.047132	0.910735
Os01g0686200|Os01g0686200|chr1|+	1136.6	2.83044e+15	chr1:28303270-28304896	63.50,75.72,33.80	173.02	53.36,85.20,30.27	168.84	69.14,74.84,19.97	163.96	76.16,60.50,48.37	185.02	56.05,64.21,29.36	149.61	74.92,81.24,25.51	181.67	0.996256	0.0672325	-0.0228131	0.9999
Os01g0686300|Os01g0686300|chr1|+	420.3	2.83086e+23	chr1:28307652-28309480	0.00,25.71,57.31,16.52	99.54	0.00,9.05,45.55,13.01	67.61	0.00,7.02,16.00,9.81	32.83	0.00,10.74,26.78,6.54	44.07	0.00,0.00,31.74,7.62	39.35	0.00,12.84,22.79,3.23	38.86	0.753349	0.0705899	-0.031587	0.986167
Os01g0686400|Os01g0686400|chr1|+	258.6	2.8317e+15	chr1:28316782-28317297	0.00,84.47,40.06	124.53	7.03,80.06,34.33	121.42	14.80,70.81,35.66	121.27	48.31,58.08,28.94	135.32	31.66,58.75,23.28	113.69	4.61,58.56,25.09	88.26	0.00161146	0.191324	-0.222172	0.082286
Os01g0686800|Os01g0686800|chr1|+	10021.6	28333182	chr1:28332950-28333314	347.58,197.39	544.96	438.55,228.08	666.63	368.88,177.01	545.89	471.89,253.02	724.91	291.25,148.77	440.02	456.36,238.23	694.59	0.959821	0.00137853	0.00145086	0.999136
Os01g0687150|Os01g0687150|chr1|-	21.3	28343166	chr1:28342806-28343649	NA	NA	NA	NA	NA	NA	NA	NA	NA	NA	NA	NA	NA	NA	NA	NA
Os01g0687300|Os01g0687300|chr1|+	3273.3	28350802	chr1:28350010-28351011	271.24,169.48	440.72	274.26,132.26	406.52	232.49,185.79	418.29	226.47,149.91	376.38	249.91,166.44	416.36	259.98,139.98	399.96	0.938214	0.00263514	-0.00270792	0.998016
Os01g0687400|Os01g0687400|chr1|-	17.5	2.83558e+15	chr1:28354860-28356067	16.51,8.20,2.87	27.58	NA	NA	NA	NA	NA	NA	NA	NA	NA	NA	NA	NA	NA	NA
Os01g0687700|Os01g0687700|chr1|-	1296.4	28371054	chr1:28370906-28371477	175.27,72.77	248.03	163.53,75.29	238.82	176.20,53.30	229.49	171.35,63.41	234.76	134.37,61.78	196.14	154.74,50.25	204.99	0.90227	0.00519529	-0.00578375	0.997552
Os01g0688200|Os01g0688200|chr1|-	421.5	28384106	chr1:28383764-28384365	91.90,12.07	103.98	104.03,20.82	124.85	94.58,11.38	105.96	94.63,13.99	108.62	97.42,16.27	113.69	77.37,16.72	94.09	0.73036	0.0162468	0.0233929	0.983679
Os01g0688300|Os01g0688300|chr1|+	11.1	28404629	chr1:28403683-28404972	NA	NA	NA	NA	NA	NA	NA	NA	NA	NA	NA	NA	NA	NA	NA	NA
Os01g0688600|Os01g0688600|chr1|-	949.9	2.84175e+15	chr1:28417307-28417645	105.80,167.17,71.60	344.57	125.88,170.76,62.64	359.28	105.11,132.25,50.06	287.41	111.86,141.19,50.88	303.93	91.19,148.92,60.94	301.06	99.61,144.58,74.23	318.41	0.625472	0.0155605	0.0200323	0.977235
Os01g0689000|Os01g0689000|chr1|+	51.2	2.84331e+15	chr1:28433029-28433485	0.00,20.81,13.61	34.42	5.22,20.74,12.73	38.69	26.10,28.77,6.23	61.11	0.00,53.41,4.41	57.83	0.00,23.18,6.86	30.03	0.07,20.91,8.98	29.96	0.195156	0.303579	0.164892	0.810537
Os01g0689451|Os01g0689451|chr1|-	3081.6	2.84482e+15	chr1:28447894-28448293	140.27,244.64,93.84	478.75	181.69,317.87,121.32	620.87	88.04,272.45,98.90	459.39	65.59,239.92,101.80	407.31	98.82,205.49,102.44	406.75	108.06,249.83,100.95	458.84	0.049095	0.0489312	0.0642205	0.523653
Os01g0689600|Os01g0689600|chr1|-	99	2.84679e+15	chr1:28467681-28468078	5.58,42.34,26.93	74.85	19.45,34.83,19.62	73.89	32.67,26.96,8.32	67.94	20.71,31.98,11.59	64.28	18.51,54.76,25.82	99.08	30.23,47.66,23.35	101.24	0.860595	0.0273912	-0.010708	0.994138
Os01g0689800|Os01g0689800|chr1|+	458.1	28482690	chr1:28482006-28482813	95.48,40.48	135.96	127.86,46.37	174.22	100.42,65.10	165.52	135.91,41.59	177.5	112.89,32.70	145.59	109.58,45.83	155.41	0.176807	0.0683828	-0.0757324	0.795688
Os01g0690800|Os01g0690800|chr1|+	2885.8	2.85332e+23	chr1:28532635-28533815	0.00,84.34,57.67,29.57	171.57	15.17,105.51,46.78,34.88	202.34	0.00,128.40,52.86,37.94	219.19	0.00,113.77,47.73,37.10	198.61	23.33,89.80,41.70,36.15	190.98	10.40,78.62,46.13,24.23	159.39	0.60119	0.0408095	-0.023227	0.976107
Os01g0691500|Os01g0691500|chr1|-	1601.2	2.8542e+15	chr1:28541650-28542124	158.35,117.26,52.28	327.89	186.90,166.92,64.88	418.7	149.18,115.86,64.32	329.36	102.13,131.15,60.08	293.36	124.50,87.47,50.65	262.62	135.16,111.95,58.19	305.3	0.256498	0.0394679	0.0446012	0.86121
Os01g0691600|Os01g0691600|chr1|+	1308.7	28553561	chr1:28553342-28553754	153.23,108.04	261.27	143.11,90.70	233.81	144.54,65.62	210.16	114.43,102.50	216.93	122.20,66.92	189.12	149.35,87.77	237.12	0.586322	0.0250276	0.0256677	0.969975
Os01g0691700|Os01g0691700|chr1|+	2375.2	28560343	chr1:28560135-28560498	232.40,91.39	323.79	248.35,106.13	354.49	204.28,103.52	307.8	199.03,71.60	270.63	194.30,69.14	263.43	221.70,88.06	309.76	0.353963	0.0341481	-0.0375313	0.916372
Os01g0692300|Os01g0692300|chr1|+	31927.2	28575434	chr1:28573929-28575678	708.25,299.79	1008.04	774.58,309.44	1084.02	852.75,237.12	1089.87	631.60,260.09	891.68	676.27,243.63	919.91	691.64,254.03	945.67	0.658868	0.00883356	0.00992214	0.981077
Os01g0693300|Os01g0693300|chr1|+	221.9	28607447	chr1:28607233-28607624	61.75,47.07	108.82	49.35,45.10	94.45	50.38,15.86	66.24	75.18,25.15	100.33	63.82,31.60	95.41	80.65,19.92	100.58	0.0376553	0.142098	-0.151351	0.471032
Os01g0693400|Os01g0693400|chr1|-	18544.2	2.86204e+15	chr1:28619550-28621117	106.50,235.61,77.34	419.44	171.77,333.70,133.20	638.68	277.54,238.61,106.07	622.21	81.74,284.13,159.33	525.21	174.88,245.94,79.67	500.48	140.05,193.35,82.82	416.21	0.0395614	0.055672	0.0635625	0.481062
Os01g0693800|Os01g0693800|chr1|-	5678.2	2.86545e+15	chr1:28654044-28655948	0.00,136.99,206.53	343.52	0.00,140.18,164.90	305.08	28.61,124.86,75.11	228.58	57.28,84.98,108.50	250.76	0.00,93.49,125.87	219.36	0.00,178.65,172.61	351.27	0.307367	0.0371204	-0.0392453	0.891562
Os01g0693900|Os01g0693900|chr1|-	985.1	28657792	chr1:28657613-28658162	116.62,60.25	176.87	120.15,61.55	181.7	115.89,34.12	150	118.10,48.45	166.54	114.67,37.03	151.69	131.20,66.96	198.16	0.818506	0.0113873	-0.0124143	0.991039
Os01g0694000|Os01g0694000|chr1|+	15.2	28667929	chr1:28667505-28668042	NA	NA	NA	NA	NA	NA	NA	NA	NA	NA	NA	NA	NA	NA	NA	NA
Os01g0694200|Os01g0694200|chr1|-	147.3	2.86758e+15	chr1:28675507-28676158	33.27,38.00,26.16	97.44	22.42,39.29,40.41	102.12	46.43,30.50,29.60	106.52	11.69,46.69,40.06	98.44	26.40,29.36,27.53	83.28	18.19,39.25,35.08	92.53	0.0938001	0.128424	0.136471	0.657739
Os01g0694300|Os01g0694300|chr1|-	778.1	2.86844e+15	chr1:28683880-28684644	33.63,142.96,40.29	216.88	75.78,149.75,62.01	287.55	31.66,148.74,28.65	209.04	45.33,90.48,50.07	185.88	37.69,95.21,59.66	192.57	39.73,131.09,41.12	211.94	0.321546	0.0821669	0.032231	0.904205
Os01g0694400|Os01g0694400|chr1|-	338.6	28697501	chr1:28697445-28697661	131.76,24.94	156.7	129.06,33.69	162.75	175.38,20.06	195.43	140.39,20.71	161.11	152.30,17.77	170.06	138.38,24.96	163.35	0.517662	0.0245402	-0.0352697	0.953061
Os01g0694800|Os01g0694800|chr1|-	96.1	2.87267e+15	chr1:28725588-28727227	20.07,5.53,3.32	28.92	32.36,6.55,0.22	39.14	38.71,11.20,1.86	51.77	39.98,6.64,1.27	47.89	20.70,3.09,2.07	25.86	26.47,4.77,1.79	33.03	0.669458	0.0584982	-0.0625583	0.981077
Os01g0694900|Os01g0694900|chr1|+	76.6	2.87346e+15	chr1:28734312-28735052	29.74,38.77,18.36	86.87	4.54,29.04,10.34	43.92	49.88,33.98,10.23	94.09	8.75,28.51,9.46	46.71	17.36,37.09,8.39	62.85	11.61,31.12,12.53	55.26	0.199545	0.145388	0.131964	0.815879
Os01g0695200|Os01g0695200|chr1|+	91	28751170	chr1:28750754-28751345	41.07,8.06	49.13	25.22,15.69	40.91	22.56,9.26	31.82	41.67,13.13	54.8	28.51,8.23	36.74	16.55,13.45	30.01	0.876082	0.0155231	0.0173123	0.995126
Os01g0695300|Os01g0695300|chr1|-	1681.9	28752233	chr1:28752066-28752452	233.19,83.52	316.71	165.34,54.85	220.19	147.32,63.69	211	153.16,45.76	198.91	166.89,44.97	211.87	179.64,59.16	238.8	0.328309	0.0394171	-0.0452913	0.906704
Os01g0695600|Os01g0695600|chr1|-	159.3	2.87566e+15	chr1:28756040-28756796	45.90,20.33,12.60	78.83	67.25,13.88,3.72	84.85	70.30,25.87,9.85	106.02	51.28,20.72,7.39	79.39	33.25,16.43,9.37	59.05	32.70,26.93,10.93	70.56	0.15943	0.119291	0.121471	0.770424
Os01g0695700|Os01g0695700|chr1|+	58.1	2.87797e+23	chr1:28779443-28780339	23.78,3.46,18.89,1.17	47.31	0.00,8.63,22.68,3.88	35.19	0.00,0.00,47.59,22.02	69.61	0.00,1.69,25.53,4.22	31.44	18.87,4.45,19.26,10.71	53.29	0.00,10.35,15.87,9.78	36	0.877531	0.0837952	-0.0198507	0.995215
Os01g0695800|Os01g0695800|chr1|-	55.8	2.87871e+15	chr1:28786457-28787286	13.17,14.67,17.01	44.85	0.00,30.53,11.93	42.46	15.51,16.81,7.47	39.79	0.00,39.09,12.86	51.95	0.00,24.61,3.67	28.28	0.00,20.25,2.03	22.28	0.377567	0.331061	0.145213	0.926418
Os01g0696000|Os01g0696000|chr1|+	282.7	2.88036e+15	chr1:28803165-28803860	38.07,42.27,29.56	109.9	48.34,54.69,41.11	144.14	80.05,35.36,27.33	142.73	44.86,38.40,27.83	111.09	32.52,46.61,24.43	103.56	31.70,41.34,26.78	99.82	0.453457	0.0726579	0.0493714	0.940143
Os01g0696800|Os01g0696800|chr1|+	66.3	2.88362e+15	chr1:28835697-28836785	NA	NA	0.00,19.92,7.99	27.91	0.00,26.03,7.89	33.92	11.92,11.67,5.81	29.4	NA	NA	NA	NA	NA	NA	NA	NA
Os01g0698000|Os01g0698000|chr1|-	2707.6	28881745	chr1:28881241-28882954	124.36,49.67	174.02	155.61,39.78	195.38	167.99,31.07	199.06	174.29,53.81	228.1	127.53,36.11	163.64	147.68,42.25	189.92	0.718937	0.0152211	0.0183798	0.982012
Os01g0698300|Os01g0698300|chr1|+	90.1	2.8897e+15	chr1:28896901-28897268	29.02,45.07,21.31	95.39	53.70,36.89,16.34	106.94	39.69,26.07,17.13	82.89	39.53,25.96,20.35	85.84	36.14,31.22,10.40	77.75	4.13,49.82,20.39	74.35	0.303164	0.0937988	0.0804287	0.888764
Os01g0700000|Os01g0700000|chr1|+	429	28974179	chr1:28973962-28974281	90.15,45.11	135.26	82.94,36.65	119.59	88.77,43.60	132.36	63.81,35.12	98.93	71.75,33.49	105.25	87.92,29.21	117.13	0.750668	0.0192929	-0.0206767	0.985442
Os01g0701900|Os01g0701900|chr1|-	39.7	2.90673e+15	chr1:29066650-29067475	13.96,28.22,15.55	57.73	11.83,12.38,8.15	32.36	18.04,14.43,4.88	37.35	13.55,12.95,6.98	33.48	19.73,19.10,7.84	46.67	3.46,15.75,10.40	29.61	0.930171	0.00919623	0.0101152	0.998016
Os01g0702000|Os01g0702000|chr1|-	4.10862e+06	29072887	chr1:29072784-29073021	7448.64,3756.24	11204.9	5853.40,3036.58	8889.98	4617.84,2312.02	6929.86	6976.85,3169.16	10146	6892.22,3126.25	10018.5	7532.02,4035.26	11567.3	0.0925856	0.0113454	-0.0120181	0.654406
Os01g0702400|Os01g0702400|chr1|+	160.2	2.91188e+23	chr1:29118735-29119347	15.45,2.89,66.56,40.87	125.77	6.05,41.37,55.60,23.73	126.75	36.95,52.14,47.75,26.96	163.8	0.00,46.95,59.24,41.27	147.45	0.00,21.96,58.94,26.26	107.16	0.00,46.67,49.35,22.61	118.63	0.0371962	0.140397	0.170238	0.46807
Os01g0702700|Os01g0702700|chr1|-	14.5	29132292	chr1:29132179-29133134	NA	NA	NA	NA	NA	NA	NA	NA	NA	NA	NA	NA	NA	NA	NA	NA
Os01g0703400|Os01g0703400|chr1|+	329.1	29162375	chr1:29162233-29162446	69.00,36.65	105.64	77.90,33.20	111.1	72.49,23.40	95.89	47.52,33.81	81.33	82.43,41.01	123.43	50.85,31.82	82.67	0.275586	0.0727328	0.0770899	0.875502
Os01g0704100|Os01g0704100|chr1|+	50.3	29190672	chr1:29189350-29190874	NA	NA	NA	NA	NA	NA	NA	NA	NA	NA	NA	NA	NA	NA	NA	NA
Os01g0704200|Os01g0704200|chr1|+	218.8	2.91946e+15	chr1:29194424-29195073	67.80,21.63,10.01	99.45	105.77,21.85,8.94	136.56	81.94,11.22,4.49	97.66	95.27,10.73,8.66	114.67	52.25,12.79,4.66	69.7	70.25,14.79,15.56	100.6	0.706722	0.0310943	0.0171371	0.982012
Os01g0704300|Os01g0704300|chr1|-	5566.2	29202376	chr1:29202206-29203231	207.89,79.58	287.47	216.74,136.76	353.49	269.48,106.80	376.28	289.52,141.26	430.79	188.02,82.35	270.37	168.31,94.17	262.49	0.739472	0.0121135	0.0129417	0.983679
Os01g0704400|Os01g0704400|chr1|-	2772.3	2.92072e+15	chr1:29206382-29207379	117.58,107.98,67.66	293.22	139.65,174.14,47.45	361.24	154.89,171.26,54.47	380.62	163.72,139.62,51.62	354.96	134.01,127.03,48.53	309.57	115.38,101.16,60.24	276.78	0.544377	0.0472718	-0.0362294	0.959764
Os01g0704700|Os01g0704700|chr1|+	122.7	2.92213e+23	chr1:29221310-29221772	14.09,30.53,53.59,24.08	122.28	1.49,31.76,45.00,17.69	95.94	16.23,39.82,60.02,15.61	131.68	9.49,19.12,45.61,18.22	92.44	27.53,36.61,28.06,15.37	107.56	36.16,22.27,52.78,25.69	136.9	0.147086	0.138267	-0.0785217	0.744905
Os01g0705000|Os01g0705000|chr1|+	378.4	2.92307e+23	chr1:29230315-29231234	9.69,14.11,17.67,18.50	59.97	36.56,12.91,17.30,16.93	83.68	26.31,52.78,18.70,13.22	111	6.72,28.93,22.40,13.58	71.63	19.14,25.36,18.00,5.98	68.47	22.23,26.26,19.37,10.72	78.58	0.891371	0.117569	0.034718	0.997309
Os01g0705300|Os01g0705300|chr1|-	13465.3	29240339	chr1:29240080-29240619	392.26,337.19	729.46	366.45,293.64	660.09	326.22,270.56	596.78	333.11,267.09	600.21	459.56,325.36	784.92	552.27,451.00	1003.27	0.517518	0.0169147	-0.0169476	0.953061
Os01g0705400|Os01g0705400|chr1|+	36.3	2.92436e+15	chr1:29243475-29243889	13.05,0.00,35.01	48.06	0.00,15.78,25.64	41.42	0.00,0.00,38.30	38.3	0.57,3.46,38.84	42.87	0.00,8.15,25.23	33.39	1.47,0.00,31.58	33.05	0.143387	0.100737	0.156802	0.740894
Os01g0705500|Os01g0705500|chr1|+	1430.3	29249951	chr1:29249803-29250149	217.19,50.48	267.67	178.96,51.87	230.83	203.72,40.43	244.15	155.76,35.31	191.08	201.34,46.47	247.81	170.03,55.65	225.68	0.6938	0.014541	0.0181782	0.982012
Os01g0706000|Os01g0706000|chr1|-	773.5	29280425	chr1:29280191-29280709	108.20,49.04	157.24	124.32,51.06	175.39	129.92,37.37	167.29	114.89,40.54	155.44	106.86,42.31	149.17	115.49,38.15	153.64	0.825903	0.0109357	-0.0123079	0.991039
Os01g0706400|Os01g0706400|chr1|+	357.5	2.93123e+15	chr1:29312111-29312543	80.62,75.24,34.46	190.32	108.57,69.66,31.02	209.25	66.44,106.19,29.36	201.98	66.72,101.77,36.76	205.25	60.74,66.94,36.47	164.16	32.78,83.47,37.47	153.72	0.0205116	0.118629	0.124075	0.349429
Os01g0706600|Os01g0706600|chr1|+	14	2.93178e+15	chr1:29317540-29318193	NA	NA	NA	NA	NA	NA	20.65,14.14,1.75	36.53	NA	NA	NA	NA	NA	NA	NA	NA
Os01g0706850|Os01g0706850|chr1|+	81.6	29327173	chr1:29326816-29327401	NA	NA	15.98,6.40	22.38	30.52,4.54	35.06	25.43,1.46	26.89	21.51,4.11	25.63	20.21,9.00	29.21	NA	NA	NA	NA
Os01g0706900|Os01g0706900|chr1|-	51	2.93285e+31	chr1:29327558-29328761	2.84,0.00,7.73,6.66,14.05	31.28	7.70,10.30,1.70,13.54,9.71	42.95	0.00,16.10,2.90,5.01,7.21	31.23	0.00,15.35,0.00,21.13,2.72	39.2	8.47,5.42,3.46,14.22,4.60	36.16	7.35,6.16,0.64,5.65,5.80	25.61	0.381136	0.240075	-0.0682116	0.927338
Os01g0707300|Os01g0707300|chr1|+	4801.5	2.93676e+23	chr1:29367511-29367897	78.08,86.95,375.95,273.62	814.59	123.17,136.55,315.27,241.89	816.88	195.18,185.12,328.24,200.77	909.31	205.88,95.99,351.05,247.93	900.84	153.99,157.76,311.10,228.60	851.45	254.33,103.72,325.93,277.55	961.53	0.0231476	0.0702959	-0.0553988	0.373878
Os01g0708000|Os01g0708000|chr1|+	1146.4	2.9411e+15	chr1:29410971-29411297	122.33,144.69,70.73	337.75	119.73,180.72,88.11	388.56	146.81,146.31,88.24	381.36	139.50,140.43,69.51	349.44	117.60,136.80,74.93	329.33	134.64,142.29,63.73	340.66	0.353683	0.0332033	-0.0345512	0.916372
Os01g0708300|Os01g0708300|chr1|+	142.6	2.94275e+23	chr1:29427418-29427890	39.10,17.56,41.47,20.97	119.1	13.59,12.93,58.92,11.88	97.32	14.82,3.92,74.95,29.38	123.07	0.00,26.72,72.90,14.96	114.58	18.06,20.97,61.22,15.55	115.8	26.81,10.78,60.86,22.39	120.83	0.717412	0.103789	0.0108685	0.982012
Os01g0708350|Os01g0708350|chr1|-	10464.4	2.9432e+15	chr1:29431605-29432009	340.01,248.04,71.86	659.91	225.87,220.59,79.80	526.25	279.18,229.34,71.24	579.76	255.52,225.05,69.26	549.83	258.31,225.94,85.25	569.5	255.70,227.45,70.54	553.69	0.513735	0.0185708	0.0193017	0.953061
Os01g0708400|Os01g0708400|chr1|+	5511.5	2.94362e+15	chr1:29436121-29436439	289.64,321.62,145.06	756.32	194.32,296.73,153.85	644.9	290.44,332.19,126.93	749.55	253.79,310.69,102.60	667.08	262.00,279.10,107.76	648.85	249.38,393.84,164.36	807.58	0.567287	0.0215316	-0.0161386	0.963936
Os01g0708500|Os01g0708500|chr1|-	353.4	29437467	chr1:29437292-29437723	79.95,23.71	103.66	87.50,36.22	123.73	76.27,30.27	106.54	46.27,23.13	69.4	59.13,41.16	100.29	81.43,49.08	130.51	0.0945617	0.107524	0.11499	0.65854
Os01g0708600|Os01g0708600|chr1|+	794.1	29447003	chr1:29446882-29447109	141.38,59.35	200.73	153.39,69.46	222.84	147.75,60.00	207.75	176.90,56.55	233.46	137.19,45.14	182.33	168.92,60.36	229.28	0.26903	0.0478501	-0.0535857	0.870293
Os01g0708900|Os01g0708900|chr1|+	327.8	29462789	chr1:29462490-29462912	92.00,39.43	131.42	88.02,38.80	126.81	67.85,29.54	97.39	105.09,20.27	125.36	70.33,27.91	98.24	63.97,35.71	99.68	0.467432	0.0435347	-0.0483042	0.94099
Os01g0709400|Os01g0709400|chr1|+	436.8	29482415	chr1:29482107-29482763	108.35,27.47	135.82	81.82,32.04	113.86	102.15,24.68	126.83	97.28,21.88	119.16	94.77,33.29	128.06	89.99,19.86	109.85	0.798284	0.0134794	-0.0163435	0.990775
Os01g0709500|Os01g0709500|chr1|-	287.2	2.94842e+31	chr1:29483250-29484259	0.00,48.89,6.05,23.28,13.51	91.73	0.00,25.95,14.29,28.74,18.11	87.08	0.00,64.85,2.51,42.93,23.09	133.39	8.35,51.42,4.88,19.66,9.34	93.66	0.00,30.69,6.33,30.36,19.40	86.78	31.22,18.61,2.86,21.44,11.24	85.37	0.0885999	0.148871	-0.174458	0.642105
Os01g0710000|Os01g0710000|chr1|+	12824.3	29506770	chr1:29506539-29506948	457.40,246.49	703.89	476.51,272.55	749.06	512.07,198.49	710.56	503.09,220.97	724.06	500.23,176.68	676.91	552.27,198.65	750.93	0.0245896	0.0545456	-0.059266	0.386111
Os01g0710200|Os01g0710200|chr1|-	34.5	2.95145e+23	chr1:29512945-29514941	NA	NA	NA	NA	14.58,7.58,4.03,4.39	30.57	15.90,3.31,2.36,4.45	26.02	NA	NA	NA	NA	NA	NA	NA	NA
Os01g0710700|Os01g0710700|chr1|-	3387.2	2.95301e+15	chr1:29529782-29530208	205.22,271.22,135.19	611.63	198.91,193.56,105.54	498.01	138.66,208.34,118.33	465.33	160.52,221.32,75.56	457.39	164.77,183.92,92.72	441.41	138.19,288.06,120.14	546.39	0.922624	0.0523401	-0.00849182	0.998016
Os01g0711100|Os01g0711100|chr1|+	2624.1	29548316	chr1:29548171-29548406	236.65,67.47	304.12	247.05,82.32	329.36	184.14,69.24	253.38	209.62,66.86	276.48	155.84,60.34	216.19	226.44,87.91	314.35	0.594519	0.0195822	0.0224014	0.974708
Os01g0711400|Os01g0711400|chr1|+	3109.9	2.95664e+15	chr1:29566274-29566762	286.63,392.93,104.02	783.58	139.75,316.85,69.31	525.91	149.06,269.99,56.70	475.76	156.07,217.25,38.01	411.33	151.05,289.16,61.04	501.25	184.66,282.54,41.23	508.43	0.167106	0.0301325	-0.0436241	0.779411
Os01g0711600|Os01g0711600|chr1|+	83.4	29575477	chr1:29575159-29575656	35.11,17.38	52.49	41.35,12.81	54.16	45.90,11.02	56.92	38.89,8.58	47.47	27.03,17.86	44.88	32.68,7.17	39.85	0.979382	0.00227571	0.00260277	0.999136
Os01g0712700|Os01g0712700|chr1|-	199.2	2.96059e+31	chr1:29605149-29606513	0.00,0.00,13.74,13.54,5.41	32.69	3.09,8.06,5.37,9.26,5.81	31.59	7.19,0.00,37.59,15.50,7.40	67.68	0.00,2.56,14.64,11.21,11.53	39.94	12.38,5.27,21.10,10.69,10.05	59.49	12.50,0.32,3.98,6.76,5.89	29.45	0.55037	0.189344	-0.0953924	0.960879
Os01g0713200|Os01g0713200|chr1|+	72.4	2.96215e+15	chr1:29621225-29622319	0.00,25.81,13.61	39.42	5.42,30.64,6.52	42.58	33.77,42.84,29.27	105.87	NA	NA	6.59,11.05,11.03	28.67	3.50,16.41,16.69	36.61	NA	NA	NA	NA
Os01g0714100|Os01g0714100|chr1|-	245.3	29679233	chr1:29679010-29680597	37.13,34.06	71.19	45.78,27.38	73.16	46.83,19.35	66.17	55.67,10.68	66.35	53.09,15.02	68.11	55.02,9.20	64.22	0.00699117	0.208086	-0.230946	0.194357
Os01g0714900|Os01g0714900|chr1|-	176.5	29730292	chr1:29730155-29730487	65.10,23.84	88.94	70.06,26.62	96.68	35.79,19.27	55.06	50.39,15.76	66.15	45.24,17.69	62.93	48.91,15.03	63.94	0.604885	0.0385551	-0.0430312	0.976107
Os01g0715000|Os01g0715000|chr1|-	2622.2	29736464	chr1:29736291-29736849	215.30,114.76	330.06	239.34,93.86	333.2	225.47,69.51	294.98	225.55,87.05	312.6	218.04,78.56	296.59	252.67,84.12	336.79	0.459855	0.0262629	-0.0293357	0.940502
Os01g0715400|Os01g0715400|chr1|+	2484.8	29769849	chr1:29769484-29770031	144.56,117.63	262.19	223.44,108.63	332.07	237.74,105.79	343.53	222.09,114.97	337.05	184.12,106.22	290.34	169.59,88.96	258.55	0.917785	0.00400095	-0.0041866	0.998016
Os01g0715800|Os01g0715800|chr1|-	636	2.9784e+15	chr1:29783646-29784113	93.27,169.99,23.31	286.58	58.21,101.39,19.07	178.68	69.71,110.68,15.05	195.44	108.53,83.41,12.04	203.98	60.88,108.46,18.42	187.76	59.48,155.25,26.12	240.85	0.67508	0.0295547	-0.010515	0.981077
Os01g0715900|Os01g0715900|chr1|-	55	2.97879e+23	chr1:29785957-29788237	0.00,5.53,9.38,8.07	22.97	0.00,13.36,2.36,4.76	20.48	10.03,7.97,8.31,5.93	32.24	15.95,1.50,0.00,18.10	35.55	1.94,0.00,20.24,7.73	29.91	0.00,1.13,13.62,7.04	21.79	0.288301	0.324678	0.00326767	0.882039
Os01g0716300|Os01g0716300|chr1|-	241.7	29810932	chr1:29810571-29811190	39.33,17.21	56.54	45.81,5.56	51.38	36.22,5.91	42.13	29.42,8.35	37.77	27.13,8.87	36	46.62,11.80	58.42	0.733381	0.0283835	0.0351191	0.983679
Os01g0716400|Os01g0716400|chr1|+	729.6	29819596	chr1:29818191-29819737	90.02,40.71	130.72	76.24,29.95	106.19	78.61,28.77	107.37	80.09,21.34	101.43	67.57,34.86	102.43	89.48,35.15	124.63	0.858979	0.0106982	-0.0118644	0.994018
Os01g0716550|Os01g0716550|chr1|+	68.3	2.98223e+15	chr1:29822236-29822490	59.90,14.96,7.76	82.61	30.25,4.67,0.00	34.92	41.79,9.69,2.24	53.72	39.96,7.13,3.22	50.31	25.85,3.26,0.00	29.11	34.71,6.94,3.84	45.5	0.751068	0.0343318	-0.0352975	0.985507
Os01g0717000|Os01g0717000|chr1|-	8512.6	29843013	chr1:29842865-29843383	378.20,148.47	526.68	318.37,153.33	471.7	207.91,129.25	337.16	360.92,157.66	518.57	314.08,144.12	458.2	282.04,138.54	420.59	0.804465	0.00764727	-0.00820261	0.990775
Os01g0717400|Os01g0717400|chr1|+	2678.1	29877279	chr1:29876935-29877459	227.54,144.64	372.18	221.22,135.69	356.91	274.74,116.16	390.9	166.84,91.00	257.85	319.40,112.85	432.24	244.64,150.63	395.28	0.433011	0.0274108	-0.0289178	0.934205
Os01g0717700|Os01g0717700|chr1|+	3893.8	29898224	chr1:29897914-29898456	334.47,109.91	444.38	449.74,184.93	634.68	360.32,117.00	477.32	270.21,118.62	388.83	217.52,94.91	312.43	182.23,83.21	265.43	0.184027	0.0423461	0.0458083	0.803998
Os01g0718000|Os01g0718000|chr1|-	1323.4	29904460	chr1:29903970-29904790	63.56,33.32	96.88	135.34,54.84	190.19	132.93,67.56	200.49	133.65,56.64	190.28	133.91,63.53	197.44	118.66,45.92	164.58	0.70743	0.0186741	-0.0201587	0.982012
Os01g0718300|Os01g0718300|chr1|-	168.4	29927734	chr1:29927601-29928585	27.98,17.62	45.6	31.33,32.59	63.92	49.58,30.09	79.67	33.34,20.10	53.44	46.34,10.79	57.13	42.83,8.69	51.52	0.0402846	0.180256	-0.189523	0.483211
Os01g0718900|Os01g0718900|chr1|-	473.1	2.99523e+47	chr1:29950033-29952644	46.43,4.35,90.03,0.63,0.00,20.73,16.79	178.96	92.76,27.87,65.82,19.32,0.00,23.49,9.02	238.28	40.07,44.27,82.30,11.97,0.00,10.82,10.14	199.57	111.31,35.71,70.64,12.12,0.44,3.44,14.46	248.12	65.64,18.27,73.39,20.81,5.96,10.94,5.62	200.64	65.00,0.00,85.28,15.70,0.00,3.19,10.87	180.04	0.0493658	0.129929	-0.103184	0.524315
Os01g0719200|Os01g0719200|chr1|+	59.9	29971936	chr1:29971907-29972008	20.11,10.92	31.03	28.54,13.58	42.12	22.82,7.46	30.28	36.63,17.27	53.9	16.23,15.19	31.43	38.79,15.78	54.57	0.734265	0.0358411	0.0376927	0.983679
Os01g0719600|Os01g0719600|chr1|+	70.4	3.00057e+15	chr1:30005547-30005942	17.13,26.90,13.34	57.36	11.66,21.06,16.19	48.91	18.11,23.17,11.70	52.98	7.22,36.64,12.09	55.95	4.92,29.16,19.03	53.11	15.06,53.77,19.51	88.34	0.218939	0.159096	0.13072	0.831799
Os01g0719700|Os01g0719700|chr1|+	10619.8	30011828	chr1:30011691-30011902	407.07,423.60	830.67	439.64,413.14	852.78	359.88,348.01	707.89	331.89,361.93	693.83	352.87,331.58	684.45	375.47,348.25	723.72	0.994668	0.000173022	0.000172669	0.9999
Os01g0720200|Os01g0720200|chr1|-	895.3	3.00212e+15	chr1:30020970-30021230	69.61,96.21,95.41	261.23	74.68,113.36,95.18	283.22	89.74,139.00,93.85	322.58	122.54,97.82,76.53	296.9	104.24,91.20,70.29	265.73	74.57,123.40,104.55	302.51	0.0765768	0.0784068	-0.0725852	0.611546
Os01g0720300|Os01g0720300|chr1|-	1054.7	30021293	chr1:30021232-30021474	55.41,297.16	352.57	39.47,305.30	344.77	112.96,344.31	457.27	2.67,335.54	338.22	70.02,317.13	387.15	58.51,321.17	379.67	0.0185633	0.0612801	0.085779	0.328955
Os01g0720400|Os01g0720400|chr1|-	915.7	3.00261e+23	chr1:30025302-30026465	0.00,0.00,71.07,26.21	97.28	0.00,0.00,68.94,20.92	89.86	19.73,15.00,46.94,11.95	93.63	6.42,0.00,55.72,22.81	84.96	0.00,29.23,56.17,13.61	99	0.65,17.30,60.71,25.34	104	0.902708	0.112204	-0.00884398	0.997552
Os01g0720500|Os01g0720500|chr1|+	3380.2	30032019	chr1:30031920-30032086	74.46,27.14	101.6	38.41,15.12	53.54	71.99,27.13	99.13	NA	NA	325.00,128.85	453.84	200.75,71.32	272.07	NA	NA	NA	NA
Os01g0720600|Os01g0720600|chr1|-	108.4	30032624	chr1:30032276-30033020	36.89,14.52	51.42	31.41,13.69	45.09	36.11,20.43	56.54	30.82,9.93	40.74	36.59,9.73	46.33	32.54,14.04	46.58	0.479172	0.0656535	-0.0723862	0.942789
Os01g0720700|Os01g0720700|chr1|+	155.1	3.00436e+15	chr1:30043446-30043799	15.96,58.46,48.60	123.02	36.27,55.15,32.58	124.01	21.72,38.30,25.23	85.25	14.35,52.99,28.82	96.16	38.84,45.61,31.50	115.95	6.84,34.31,18.45	59.59	0.778859	0.0319728	-0.0207438	0.990178
Os01g0720800|Os01g0720800|chr1|+	228.8	3.00493e+23	chr1:30048381-30049983	0.00,14.68,49.75,18.47	82.91	0.00,15.96,24.67,4.09	44.72	0.00,0.00,25.50,8.48	33.98	0.00,8.63,26.96,16.98	52.57	0.00,12.63,27.19,11.63	51.45	0.00,7.86,31.74,6.04	45.64	0.782172	0.044416	0.0221311	0.990775
Os01g0721000|Os01g0721000|chr1|+	2434.5	3.00604e+23	chr1:30059264-30060956	8.98,0.00,91.29,39.41	139.67	0.00,0.00,114.83,52.30	167.13	0.00,4.43,158.70,31.30	194.44	0.62,0.00,129.83,52.74	183.19	5.11,42.31,90.96,28.25	166.63	16.94,0.00,107.70,48.68	173.31	0.0773074	0.0999151	-0.134358	0.614463
Os01g0721100|Os01g0721100|chr1|+	41.7	3.0064e+39	chr1:30063770-30066338	0.00,11.20,4.51,0.00,18.03,4.08	37.82	15.94,6.64,0.76,0.00,16.41,9.22	48.98	0.00,13.82,5.36,0.00,15.20,5.85	40.23	0.00,14.02,6.68,0.94,2.68,13.58	37.9	14.70,2.80,4.55,0.00,12.45,5.03	39.53	0.00,2.04,13.59,0.00,20.08,3.78	39.5	0.921371	0.177604	-0.0304036	0.998016
Os01g0721500|Os01g0721500|chr1|+	250.9	3.00849e+31	chr1:30082783-30085759	0.00,7.59,0.00,16.86,7.38	31.82	0.00,0.00,17.95,18.72,6.75	43.42	0.00,2.23,7.06,9.08,8.50	26.86	0.00,0.00,9.22,12.09,5.21	26.51	0.00,3.61,7.62,5.01,6.21	22.45	0.00,0.00,18.49,3.07,5.34	26.9	0.594245	0.220757	-0.0573297	0.974628
Os01g0721900|Os01g0721900|chr1|-	28928.8	30095578	chr1:30095431-30095850	776.50,314.74	1091.24	773.33,293.45	1066.78	727.82,273.90	1001.72	806.56,290.49	1097.05	678.21,267.10	945.31	965.00,340.52	1305.52	0.569133	0.0109031	-0.012224	0.963936
Os01g0722100|Os01g0722100|chr1|+	131.1	3.0107e+15	chr1:30106903-30107375	3.37,58.43,25.35	87.15	12.39,48.34,23.97	84.7	11.71,60.65,16.14	88.5	13.00,56.51,18.77	88.29	0.00,42.32,20.10	62.42	17.23,27.13,31.30	75.66	0.750377	0.0865987	0.0157379	0.985359
Os01g0722700|Os01g0722700|chr1|+	16.1	3.01348e+15	chr1:30134589-30135256	11.82,12.62,3.46	27.9	0.00,12.88,8.45	21.33	20.42,11.10,11.96	43.48	3.63,11.04,6.48	21.15	14.96,7.38,2.30	24.64	15.80,5.20,1.80	22.8	0.224196	0.153634	-0.166389	0.835193
Os01g0722800|Os01g0722800|chr1|+	1820.9	3.01372e+15	chr1:30137078-30137731	169.64,132.81,123.88	426.33	165.35,154.98,120.96	441.28	171.46,205.75,111.29	488.5	216.46,159.13,125.74	501.33	136.15,174.59,102.51	413.25	175.07,146.82,95.39	417.28	0.420904	0.0227426	-0.0259874	0.932037
Os01g0723100|Os01g0723100|chr1|+	103.2	30157495	chr1:30157242-30157692	48.32,18.14	66.45	22.32,3.95	26.28	30.69,5.86	36.55	60.17,19.43	79.6	40.02,7.81	47.84	40.50,15.29	55.79	0.848083	0.0159279	0.0187695	0.991419
Os01g0723200|Os01g0723200|chr1|-	2141	3.01582e+15	chr1:30157970-30158269	41.82,170.27,128.08	340.17	88.93,228.37,168.54	485.84	111.94,185.80,139.33	437.06	141.68,209.91,135.10	486.69	64.39,123.25,90.81	278.45	92.26,192.97,136.60	421.82	0.0535321	0.059196	-0.0693823	0.534908
Os01g0723400|Os01g0723400|chr1|+	27536.2	3.01714e+15	chr1:30171257-30171643	728.90,660.76,375.85	1765.51	737.69,651.78,425.77	1815.24	695.54,729.26,463.21	1888.01	857.46,641.67,358.01	1857.14	613.30,601.60,338.43	1553.33	681.69,682.70,390.68	1755.07	0.103228	0.0213339	-0.0274735	0.6731
Os01g0723600|Os01g0723600|chr1|+	15.6	3.01841e+23	chr1:30184064-30184459	8.48,10.79,6.77,6.33	32.37	0.00,20.43,4.67,1.31	26.41	11.28,18.26,4.24,5.35	39.13	9.74,13.55,6.56,2.37	32.22	8.17,13.68,4.87,1.47	28.19	7.22,12.19,15.29,7.03	41.73	0.983386	0.145672	-0.0212368	0.999136
Os01g0723800|Os01g0723800|chr1|-	253.4	30189595	chr1:30189385-30189912	59.03,16.59	75.62	38.04,18.01	56.05	68.32,18.88	87.2	62.96,21.62	84.58	44.00,14.53	58.52	49.65,14.11	63.76	0.984603	0.00139145	-0.00161997	0.999347
Os01g0724500|Os01g0724500|chr1|+	42.6	3.02229e+15	chr1:30222706-30223190	10.54,30.79,8.48	49.81	20.66,30.14,8.12	58.92	13.67,25.89,7.92	47.47	7.48,22.85,8.72	39.05	0.00,27.04,13.08	40.12	0.75,17.18,6.51	24.45	0.0207348	0.207809	0.229401	0.349429
Os01g0725600|Os01g0725600|chr1|+	629.7	30254749	chr1:30253478-30254948	110.68,33.97	144.66	106.40,36.46	142.86	106.48,32.93	139.4	72.71,45.13	117.85	90.98,32.84	123.82	81.55,50.89	132.44	0.0659199	0.102347	0.112542	0.575193
Os01g0725800|Os01g0725800|chr1|+	9320.5	30263241	chr1:30262826-30263381	331.96,117.01	448.97	319.16,135.30	454.47	263.77,123.07	386.84	256.50,92.45	348.95	263.11,94.44	357.55	179.83,101.15	280.98	0.981762	0.000760628	0.000829634	0.999136
Os01g0727200|Os01g0727200|chr1|+	39.7	30319387	chr1:30319292-30319606	22.85,9.02	31.86	32.67,6.38	39.04	24.56,8.05	32.61	42.32,5.30	47.62	16.21,5.95	22.16	29.61,5.81	35.41	0.49749	0.0643371	-0.0813359	0.951699
Os01g0727400|Os01g0727400|chr1|+	242.2	30323835	chr1:30323537-30323964	55.24,36.19	91.44	66.93,34.27	101.2	59.47,31.51	90.97	77.03,28.92	105.95	45.34,41.16	86.5	83.43,25.41	108.84	0.529529	0.0426059	-0.0450278	0.95349
Os01g0727500|Os01g0727500|chr1|-	39.2	3.03248e+15	chr1:30324338-30325083	3.62,15.45,5.82	24.89	NA	NA	NA	NA	0.00,0.00,20.36	20.36	NA	NA	NA	NA	NA	NA	NA	NA
Os01g0727700|Os01g0727700|chr1|-	529	30341293	chr1:30341077-30341594	103.51,68.23	171.73	77.04,39.91	116.95	56.52,47.78	104.3	118.44,79.53	197.97	76.00,42.18	118.19	79.90,54.41	134.31	0.921242	0.00577499	-0.00589644	0.998016
Os01g0727840|Os01g0727840|chr1|-	1325.9	30348063	chr1:30347923-30348114	22.50,49.95	72.45	1.18,152.58	153.75	12.47,116.02	128.49	53.15,125.04	178.19	68.56,126.72	195.27	12.22,113.69	125.91	0.000536476	0.166275	-0.205173	0.0406906
Os01g0727900|Os01g0727900|chr1|+	12.3	3.03533e+23	chr1:30353265-30354063	12.35,40.06,1.16,2.23	55.8	6.08,38.05,0.00,6.23	50.36	0.00,40.99,5.38,0.61	46.98	1.05,41.04,10.46,4.04	56.59	0.00,25.96,1.20,3.85	31.01	0.00,48.97,9.21,0.49	58.66	0.085475	0.115104	0.105689	0.635601
Os01g0728900|Os01g0728900|chr1|+	10.5	3.0398e+15	chr1:30397849-30398987	NA	NA	NA	NA	NA	NA	19.15,6.11,4.31	29.57	NA	NA	NA	NA	NA	NA	NA	NA
Os01g0729100|Os01g0729100|chr1|+	55.6	30405325	chr1:30405175-30405492	25.01,7.32	32.33	19.01,4.93	23.94	27.43,13.54	40.97	24.02,9.16	33.18	13.81,12.99	26.8	17.74,16.19	33.93	0.226685	0.143043	0.151453	0.836208
Os01g0729200|Os01g0729200|chr1|-	10481.6	3.04033e+15	chr1:30402169-30403740	268.27,67.08,33.56	368.9	233.44,69.98,49.39	352.81	226.29,62.48,34.51	323.27	207.55,67.27,33.23	308.05	223.61,44.57,43.08	311.26	191.48,57.44,40.69	289.62	0.609529	0.0163223	0.0149751	0.976107
Os01g0730200|Os01g0730200|chr1|-	34.9	30453490	chr1:30453348-30453929	NA	NA	22.56,1.50	24.06	NA	NA	25.19,6.61	31.8	NA	NA	NA	NA	NA	NA	NA	NA
Os01g0730300|Os01g0730300|chr1|+	5032.8	30464184	chr1:30463734-30464409	371.94,159.86	531.8	403.11,170.73	573.84	331.21,129.57	460.78	353.35,150.27	503.63	335.69,112.95	448.64	311.00,149.17	460.17	0.950559	0.00179341	-0.00196771	0.998631
Os01g0730500|Os01g0730500|chr1|+	6859.2	3.0475e+15	chr1:30474788-30475203	444.95,328.13,205.00	978.09	260.35,235.26,104.29	599.91	256.77,143.98,82.73	483.47	400.18,292.06,121.65	813.89	281.87,266.85,120.90	669.62	502.43,384.32,194.22	1080.97	0.695452	0.0246653	-0.00821658	0.982012
Os01g0730800|Os01g0730800|chr1|+	4469.3	3.04902e+15	chr1:30490038-30490437	129.08,256.41,177.18	562.66	129.88,249.52,171.58	550.99	149.48,215.43,148.02	512.93	226.38,215.43,140.15	581.95	180.17,260.19,160.15	600.51	169.54,301.09,172.32	642.96	0.0124866	0.0644896	-0.0755428	0.263488
Os01g0731000|Os01g0731000|chr1|-	1401.3	30501797	chr1:30501654-30501944	121.47,34.00	155.47	112.30,46.02	158.32	105.82,37.48	143.3	95.61,55.73	151.34	103.89,27.44	131.32	139.98,31.24	171.22	0.920412	0.00499549	-0.00573374	0.998016
Os01g0731100|Os01g0731100|chr1|-	70.9	30512417	chr1:30512185-30512763	28.65,7.27	35.92	40.03,14.64	54.67	40.89,12.37	53.26	NA	NA	30.35,4.57	34.91	NA	NA	NA	NA	NA	NA
Os01g0731800|Os01g0731800|chr1|-	23.9	3.05274e+23	chr1:30525030-30527720	4.98,9.11,5.89,3.74	23.72	10.16,14.63,6.47,5.40	36.67	16.92,3.72,10.38,0.79	31.8	7.44,6.78,2.92,6.53	23.67	12.89,0.00,13.89,1.11	27.89	11.66,2.18,8.07,4.10	26	0.734676	0.182355	0.100947	0.983679
Os01g0732000|Os01g0732000|chr1|-	12237.4	30533265	chr1:30533056-30533592	390.97,145.51	536.48	413.34,123.10	536.44	320.50,124.21	444.71	402.16,89.70	491.86	383.08,115.62	498.71	365.65,154.86	520.51	0.451651	0.0204769	-0.0236883	0.939834
Os01g0732100|Os01g0732100|chr1|+	837.6	30536596	chr1:30536426-30537134	92.24,29.44	121.68	165.77,22.73	188.5	159.56,22.68	182.24	127.12,20.55	147.67	106.17,31.74	137.91	149.09,21.24	170.33	0.820542	0.00927745	0.012759	0.991039
Os01g0732700|Os01g0732700|chr1|+	14.4	3.05641e+15	chr1:30563929-30564488	NA	NA	8.70,17.23,11.86	37.79	4.29,13.20,6.71	24.19	4.95,11.58,7.18	23.71	2.27,19.53,2.62	24.42	NA	NA	NA	NA	NA	NA
Os01g0733200|Os01g0733200|chr1|+	70072	30583529	chr1:30582994-30583693	412.14,314.82	726.96	390.93,336.64	727.57	426.37,308.77	735.14	555.55,357.66	913.2	415.33,283.15	698.48	400.83,268.82	669.65	0.119432	0.0398011	-0.0403359	0.704483
Os01g0733500|Os01g0733500|chr1|+	1179.1	30592375	chr1:30591119-30592513	81.73,80.36	162.09	87.69,56.03	143.72	137.76,40.82	178.57	92.88,40.01	132.88	97.83,42.59	140.41	76.66,51.44	128.11	0.567385	0.0319187	-0.0332826	0.963936
Os01g0734100|Os01g0734100|chr1|+	561.3	30610234	chr1:30609970-30610489	104.48,35.43	139.91	98.69,24.58	123.27	60.77,28.31	89.08	113.25,32.59	145.84	79.46,26.70	106.16	112.47,20.07	132.53	0.407657	0.0443474	-0.0528358	0.931372
Os01g0734466|Os01g0734466|chr1|+	56.3	3.0634e+15	chr1:30633752-30634408	10.59,19.83,12.52	42.93	6.79,36.27,14.71	57.77	21.95,38.50,5.34	65.79	9.94,17.95,15.60	43.5	0.36,31.83,11.82	44.02	3.00,15.77,13.84	32.62	0.0457907	0.147903	0.204058	0.508994
Os01g0734501|Os01g0734501|chr1|+	43.5	3.06471e+15	chr1:30646787-30647510	44.55,4.68,17.98	67.21	34.01,3.79,3.96	41.76	29.79,6.51,9.39	45.68	37.90,5.04,11.65	54.59	17.39,22.43,13.10	52.92	29.95,10.82,10.69	51.46	0.247455	0.164367	0.143906	0.854851
Os01g0734600|Os01g0734600|chr1|+	44853.8	3.06488e+15	chr1:30647512-30649337	309.79,346.48,247.21	903.48	188.64,263.46,194.32	646.42	252.92,266.22,113.50	632.63	212.97,270.29,133.19	616.46	348.91,401.55,196.90	947.36	282.59,349.45,184.97	817.01	0.211959	0.0379674	-0.0220193	0.825557
Os01g0734800|Os01g0734800|chr1|+	1293.3	3.06556e+23	chr1:30655354-30657071	0.00,0.00,127.41,52.61	180.02	0.00,0.00,78.42,37.17	115.59	29.82,16.99,107.34,36.94	191.1	0.00,30.88,84.64,31.33	146.85	0.00,32.27,83.81,34.32	150.4	0.00,0.00,129.83,50.28	180.11	0.918345	0.0973815	0.112213	0.998016
Os01g0735300|Os01g0735300|chr1|+	185.9	3.06678e+23	chr1:30666642-30668307	NA	NA	0.00,6.59,13.87,9.11	29.57	0.00,10.19,7.21,3.45	20.85	NA	NA	0.00,15.00,14.28,6.99	36.26	0.00,5.57,32.24,18.44	56.25	NA	NA	NA	NA
Os01g0736000|Os01g0736000|chr1|+	152.5	3.06909e+15	chr1:30690139-30691343	0.00,30.26,7.03	37.3	0.00,34.29,14.83	49.11	15.85,31.86,18.56	66.26	18.87,34.02,12.56	65.45	0.00,38.02,9.54	47.56	0.00,32.75,9.91	42.66	0.501219	0.0591094	-0.0503458	0.951699
Os01g0736100|Os01g0736100|chr1|-	15.2	30696395	chr1:30695180-30696652	NA	NA	NA	NA	NA	NA	NA	NA	NA	NA	NA	NA	NA	NA	NA	NA
Os01g0736400|Os01g0736400|chr1|+	180.7	3.07174e+15	chr1:30717302-30717619	13.61,39.76,21.61	74.99	59.27,60.46,25.18	144.91	26.81,59.15,36.74	122.7	35.73,49.90,29.43	115.06	16.20,48.94,19.18	84.32	15.12,61.08,32.73	108.93	0.335229	0.0735133	0.0640703	0.908169
Os01g0736600|Os01g0736600|chr1|-	25.6	3.07311e+23	chr1:30730321-30731337	NA	NA	10.93,8.57,2.59,7.80	29.89	5.01,16.26,3.93,5.62	30.81	0.00,0.00,17.61,4.79	22.4	1.80,13.62,13.49,7.87	36.77	0.00,0.00,13.93,9.22	23.15	NA	NA	NA	NA
Os01g0736900|Os01g0736900|chr1|+	11870	30740512	chr1:30740125-30740701	569.70,181.68	751.39	521.89,203.86	725.75	522.03,167.84	689.86	570.90,177.87	748.78	537.20,161.94	699.14	494.21,165.64	659.85	0.496266	0.0155625	-0.0180241	0.951236
Os01g0737200|Os01g0737200|chr1|+	28.5	3.07536e+15	chr1:30753453-30753753	1.47,19.21,32.98	53.66	10.23,27.17,22.83	60.24	4.93,10.89,26.09	41.91	7.57,13.01,32.56	53.14	10.08,27.14,17.09	54.3	8.21,25.51,27.24	60.96	0.390751	0.0691096	-0.0827876	0.929084
Os01g0737401|Os01g0737401|chr1|+	13.7	30760952	chr1:30760893-30761071	NA	NA	24.06,5.00	29.06	25.20,4.65	29.86	18.00,5.89	23.88	NA	NA	NA	NA	NA	NA	NA	NA
Os01g0737800|Os01g0737800|chr1|-	585.6	3.07754e+15	chr1:30775168-30775521	51.48,93.40,54.35	199.23	49.88,97.69,63.12	210.69	80.72,85.55,62.01	228.28	44.48,73.25,50.25	167.98	66.96,75.17,39.34	181.47	29.73,85.03,45.39	160.15	0.916168	0.0246353	-0.00790109	0.998016
Os01g0737900|Os01g0737900|chr1|+	256.3	3.07802e+31	chr1:30780128-30782745	1.27,0.00,6.86,36.78,15.03	59.94	21.22,0.00,6.98,49.12,11.23	88.54	15.53,0.00,18.72,36.01,7.00	77.25	0.00,0.00,1.05,52.49,9.66	63.19	49.01,0.00,8.20,23.50,8.31	89.03	40.50,0.00,12.28,28.95,9.50	91.23	0.0118534	0.199257	-0.220291	0.258039
Os01g0738000|Os01g0738000|chr1|+	1251.3	30787878	chr1:30787756-30788030	112.82,68.45	181.27	167.60,46.02	213.62	85.44,42.46	127.9	149.04,52.24	201.28	131.12,50.35	181.47	153.79,66.40	220.19	0.671621	0.0199012	-0.0218843	0.981077
Os01g0738600|Os01g0738600|chr1|+	2873	30836534	chr1:30836213-30836691	121.38,50.57	171.95	106.13,38.21	144.34	121.59,42.17	163.77	84.15,26.65	110.8	101.73,19.23	120.96	108.65,40.19	148.84	0.366257	0.0466412	-0.0533432	0.922949
Os01g0738800|Os01g0738800|chr1|-	36.7	3.08404e+15	chr1:30840075-30840478	10.04,26.03,6.70	42.77	6.12,33.34,5.59	45.05	17.49,42.33,11.31	71.12	8.94,28.17,7.28	44.38	9.09,19.46,9.03	37.57	12.34,36.14,11.17	59.65	0.728908	0.0483113	0.0323556	0.983679
Os01g0738900|Os01g0738900|chr1|-	253.8	3.08489e+15	chr1:30848641-30849133	0.05,36.84,7.84	44.73	21.15,36.71,9.82	67.68	14.22,44.42,16.12	74.77	0.00,51.24,18.33	69.57	0.00,31.43,25.85	57.27	9.91,25.78,7.03	42.73	0.0207299	0.130798	0.220289	0.349429
Os01g0739000|Os01g0739000|chr1|-	768.8	30850872	chr1:30850663-30851083	111.79,44.00	155.79	101.55,32.99	134.53	101.12,37.21	138.33	102.38,17.92	120.31	93.97,31.22	125.19	116.95,37.28	154.23	0.330459	0.0502103	-0.0585657	0.906704
Os01g0739200|Os01g0739200|chr1|+	81.4	30871453	chr1:30870918-30871602	39.59,20.06	59.65	33.75,11.82	45.57	41.78,8.48	50.26	28.39,16.15	44.54	32.56,10.94	43.5	30.64,11.66	42.3	0.681938	0.0377161	0.0419862	0.981077
Os01g0739300|Os01g0739300|chr1|-	6912.1	30872513	chr1:30872333-30872898	183.08,90.70	273.77	175.61,88.16	263.77	135.99,90.04	226.04	184.37,101.37	285.75	144.55,72.37	216.92	159.66,60.72	220.38	0.512043	0.0278872	-0.0294537	0.953061
Os01g0739500|Os01g0739500|chr1|-	10733.6	3.08856e+15	chr1:30885394-30885892	472.53,322.24,304.42	1099.19	466.61,284.44,215.88	966.93	561.40,301.51,226.95	1089.87	637.20,348.23,196.74	1182.17	448.36,226.16,174.05	848.58	404.05,235.36,172.03	811.44	0.00806096	0.048649	-0.0589449	0.212395
Os01g0740500|Os01g0740500|chr1|-	373.4	30922996	chr1:30922767-30923320	84.24,24.63	108.87	58.72,33.17	91.88	115.10,15.73	130.84	76.28,34.93	111.2	68.10,25.17	93.27	39.18,25.51	64.68	0.124596	0.096302	0.108526	0.71221
Os01g0740651|Os01g0740651|chr1|+	7427	30935368	chr1:30935211-30935611	0.00,130.89	130.89	19.63,100.46	120.09	0.00,124.80	124.8	0.00,111.61	111.61	0.00,94.03	94.03	4.49,79.67	84.16	0.146494	0.0367446	0.0974845	0.744159
Os01g0741900|Os01g0741900|chr1|+	562.5	30979189	chr1:30978967-30979622	93.05,22.58	115.63	113.48,23.99	137.46	126.55,18.34	144.89	99.28,22.29	121.57	100.88,12.80	113.68	69.65,20.17	89.82	0.88618	0.0068996	0.00922002	0.99634
Os01g0742000|Os01g0742000|chr1|-	11486.9	30984777	chr1:30984549-30985146	323.12,176.99	500.1	296.60,223.31	519.91	340.25,184.38	524.63	388.74,161.92	550.66	353.28,178.82	532.09	486.28,252.81	739.09	0.0650078	0.0527242	-0.0550828	0.572016
Os01g0742100|Os01g0742100|chr1|+	15524.7	30986212	chr1:30985374-30986289	320.44,79.74	400.19	289.52,121.76	411.27	273.28,134.88	408.16	350.76,129.81	480.57	310.11,127.99	438.1	407.53,172.60	580.13	0.705577	0.0113558	0.0125507	0.982012
Os01g0742766|Os01g0742766|chr1|-	35	31015969	chr1:31015815-31016093	18.20,6.45	24.65	NA	NA	NA	NA	31.33,8.61	39.94	23.37,6.61	29.98	22.81,2.83	25.64	NA	NA	NA	NA
Os01g0743300|Os01g0743300|chr1|+	566.5	31069868	chr1:31069565-31070069	100.52,45.64	146.17	84.18,61.24	145.42	93.83,40.46	134.28	93.65,31.95	125.6	91.44,38.04	129.48	78.17,56.43	134.6	0.706982	0.0215541	-0.0227993	0.982012
Os01g0743400|Os01g0743400|chr1|-	1632	31070366	chr1:31070175-31070598	149.02,101.28	250.3	174.02,86.74	260.76	143.97,65.54	209.51	141.33,67.05	208.38	161.26,80.46	241.72	191.98,101.26	293.25	0.688689	0.0172229	-0.0181364	0.981612
Os01g0743500|Os01g0743500|chr1|+	5.8	31081198	chr1:31080977-31081250	NA	NA	NA	NA	NA	NA	NA	NA	16.70,3.82	20.53	27.44,6.29	33.73	NA	NA	NA	NA
Os01g0743800|Os01g0743800|chr1|+	13356.3	31094822	chr1:31094643-31094958	573.38,316.38	889.76	242.92,157.95	400.87	185.10,104.36	289.46	387.94,243.19	631.13	468.02,238.99	707.02	732.14,362.72	1094.86	0.478573	0.0189719	-0.0193741	0.942738
Os01g0744300|Os01g0744300|chr1|-	2192.4	3.11115e+15	chr1:31111315-31111699	202.22,215.43,117.50	535.14	228.72,166.59,104.15	499.46	232.97,168.54,90.88	492.4	185.21,197.14,98.55	480.91	203.44,167.05,82.32	452.8	220.67,164.46,120.43	505.56	0.741165	0.0114271	0.0110144	0.983679
Os01g0744400|Os01g0744400|chr1|-	80.4	31120966	chr1:31120472-31121063	52.68,2.00	54.68	61.91,6.97	68.88	64.20,3.93	68.13	43.12,3.09	46.21	39.65,2.24	41.88	46.97,3.87	50.85	0.982114	0.00108052	-0.00213551	0.999136
Os01g0745300|Os01g0745300|chr1|+	468.1	31168607	chr1:31168434-31168749	89.11,30.44	119.55	74.14,28.59	102.73	85.39,24.98	110.37	69.21,25.84	95.05	62.32,26.43	88.74	120.58,39.54	160.12	0.805235	0.0144039	0.0164194	0.990775
Os01g0746200|Os01g0746200|chr1|+	1744.6	31211098	chr1:31210738-31211260	141.34,63.51	204.85	170.39,60.41	230.8	174.54,44.65	219.19	151.84,51.79	203.63	143.32,59.94	203.26	158.25,57.88	216.13	0.728975	0.0148168	0.0167884	0.983679
Os01g0747300|Os01g0747300|chr1|+	5463.7	3.12741e+15	chr1:31272337-31274355	0.00,64.25,53.63	117.88	0.00,53.89,43.81	97.7	0.00,74.92,39.59	114.5	0.00,59.35,46.34	105.69	0.00,48.61,33.93	82.54	0.00,59.00,48.11	107.11	0.775481	0.0195562	0.0197533	0.989313
Os01g0747400|Os01g0747400|chr1|-	12378.9	31275455	chr1:31275249-31275752	427.88,156.08	583.96	519.10,216.91	736.01	522.99,196.08	719.07	410.60,132.66	543.26	504.76,197.35	702.12	473.26,190.64	663.91	0.795473	0.00639137	-0.00714508	0.990775
Os01g0747500|Os01g0747500|chr1|+	181.3	31286477	chr1:31286173-31286693	23.19,25.82	49.01	33.68,42.14	75.81	31.47,45.95	77.43	31.58,28.50	60.08	42.69,45.17	87.86	56.09,55.31	111.4	0.416815	0.0658744	-0.0654586	0.932037
Os01g0747600|Os01g0747600|chr1|-	47.3	3.12872e+23	chr1:31286702-31288034	3.17,9.38,4.75,3.56	20.86	10.73,0.00,9.59,4.12	24.44	1.33,0.00,8.91,14.03	24.26	NA	NA	0.00,13.32,2.23,9.32	24.87	NA	NA	NA	NA	NA	NA
Os01g0747700|Os01g0747700|chr1|+	869	3.12925e+15	chr1:31292443-31293000	108.42,100.22,64.25	272.89	94.08,92.51,64.68	251.27	87.17,112.75,44.26	244.18	66.35,96.87,45.62	208.84	94.56,101.99,61.73	258.27	116.46,150.17,51.15	317.78	0.998131	0.0470964	-0.000603338	0.9999
Os01g0747800|Os01g0747800|chr1|-	1255.2	3.12998e+15	chr1:31299023-31300157	4.36,51.10,46.35	101.81	15.39,92.48,60.42	168.29	28.16,89.83,39.19	157.19	0.00,114.17,68.62	182.78	29.87,67.42,37.70	134.99	0.00,55.66,55.27	110.93	0.285418	0.0424537	0.073493	0.880561
Os01g0748100|Os01g0748100|chr1|-	21.4	31313429	chr1:31313340-31314426	NA	NA	NA	NA	NA	NA	NA	NA	NA	NA	NA	NA	NA	NA	NA	NA
Os01g0748600|Os01g0748600|chr1|-	369.3	3.13336e+15	chr1:31333329-31333636	30.87,62.03,53.11	146.01	55.65,68.36,43.90	167.91	42.86,72.04,33.38	148.28	45.87,66.54,42.99	155.4	28.21,73.27,39.15	140.63	38.64,74.42,43.26	156.32	0.759718	0.0356229	0.0168563	0.986489
Os01g0748800|Os01g0748800|chr1|+	80.3	3.13455e+15	chr1:31345287-31345709	15.54,29.29,7.86	52.69	28.19,28.71,19.74	76.63	8.18,24.24,19.12	51.54	25.76,57.03,21.87	104.67	5.09,15.41,7.85	28.35	15.00,20.15,12.85	48	0.935593	0.0568275	0.0113591	0.998016
Os01g0748900|Os01g0748900|chr1|+	396.5	3.13527e+15	chr1:31352196-31353099	52.43,102.34,31.79	186.56	94.79,72.35,48.98	216.12	37.11,110.50,35.88	183.5	61.59,77.58,26.95	166.13	60.24,93.46,25.43	179.13	61.17,66.15,27.63	154.95	0.222521	0.0513886	-0.0621204	0.833718
Os01g0749100|Os01g0749100|chr1|+	39.7	31365286	chr1:31364934-31365513	18.08,14.08	32.15	27.62,12.20	39.82	32.31,9.26	41.57	18.12,3.71	21.82	NA	NA	NA	NA	NA	NA	NA	NA
Os01g0749200|Os01g0749200|chr1|+	118455	3.13692e+15	chr1:31369049-31369400	1270.72,1191.03,960.58	3422.33	1077.07,1179.38,1032.12	3288.57	1101.67,1258.20,851.24	3211.11	1307.54,1148.61,845.19	3301.35	1268.24,1259.87,969.59	3497.71	1540.97,1774.53,1475.47	4790.97	0.585172	0.00754076	-0.00705886	0.969514
Os01g0749300|Os01g0749300|chr1|+	137.4	3.13715e+39	chr1:31371388-31372722	20.35,0.00,0.00,48.62,33.36,11.14	113.47	21.60,0.15,0.82,6.03,51.42,25.43	105.44	37.16,0.00,0.00,37.98,42.81,19.51	137.46	21.01,0.00,0.00,25.02,51.44,23.28	120.76	16.25,32.82,1.68,5.03,52.78,17.63	126.2	0.00,12.23,23.38,0.00,53.61,13.55	102.77	0.613678	0.291059	-0.014783	0.97654
Os01g0749400|Os01g0749400|chr1|-	1153.7	31373641	chr1:31373450-31374274	105.25,54.15	159.4	112.88,50.73	163.61	109.11,37.96	147.06	122.36,56.85	179.2	94.64,47.39	142.03	80.83,55.06	135.89	0.402782	0.0446154	0.0475907	0.931178
Os01g0749900|Os01g0749900|chr1|+	96.9	31399897	chr1:31399484-31400084	37.90,21.50	59.4	25.67,26.35	52.02	39.03,14.79	53.83	37.25,18.97	56.21	35.36,16.32	51.68	50.20,13.30	63.5	0.281799	0.0955961	-0.101603	0.879377
Os01g0750100|Os01g0750100|chr1|-	2347.1	3.14094e+15	chr1:31409122-31409703	174.80,227.85,118.08	520.73	165.88,257.01,147.43	570.32	162.64,253.17,129.75	545.55	176.01,203.44,133.18	512.63	135.29,178.98,99.86	414.13	98.27,178.38,87.55	364.2	0.951739	0.016545	-0.0030041	0.998631
Os01g0750300|Os01g0750300|chr1|+	33.7	3.14281e+23	chr1:31427726-31428668	NA	NA	NA	NA	0.00,11.79,15.66,5.12	32.57	NA	NA	0.00,11.54,8.79,0.51	20.84	11.76,1.94,18.39,3.96	36.05	NA	NA	NA	NA
Os01g0750800|Os01g0750800|chr1|-	27248	31489615	chr1:31489488-31489769	704.74,326.96	1031.7	679.92,303.06	982.98	697.82,294.55	992.37	658.19,218.33	876.52	634.81,245.76	880.56	714.41,287.23	1001.64	0.0902545	0.0351247	-0.038642	0.648892
Os01g0750900|Os01g0750900|chr1|+	83.7	3.14927e+15	chr1:31492428-31492953	16.46,16.64,7.22	40.32	5.87,20.04,4.11	30.02	9.53,16.32,8.07	33.91	0.00,8.69,14.36	23.04	15.60,15.07,10.93	41.6	4.33,15.33,14.51	34.17	0.0741889	0.216679	0.164661	0.603494
Os01g0751300|Os01g0751300|chr1|+	503.9	31519413	chr1:31519140-31519577	77.03,48.38	125.41	71.50,55.87	127.36	75.69,37.16	112.85	74.38,37.05	111.43	100.88,29.31	130.2	75.77,34.01	109.78	0.098286	0.101128	-0.106936	0.664628
Os01g0751600|Os01g0751600|chr1|-	52.6	3.15253e+15	chr1:31524041-31525342	0.00,20.60,4.91	25.51	0.00,15.37,5.91	21.28	0.00,19.68,8.97	28.64	NA	NA	0.90,14.26,7.92	23.08	15.63,23.85,2.33	41.81	NA	NA	NA	NA
Os01g0752400|Os01g0752400|chr1|-	204.2	31561563	chr1:31561384-31561824	53.84,32.02	85.86	51.46,30.44	81.9	34.00,35.46	69.46	34.06,26.37	60.44	42.95,23.65	66.61	41.36,27.85	69.21	0.845687	0.0159714	-0.0161913	0.991283
Os01g0752500|Os01g0752500|chr1|+	102.5	3.1568e+31	chr1:31567786-31568968	0.00,0.00,23.67,8.08,3.00	34.75	2.69,3.49,13.08,5.75,0.70	25.71	0.00,0.00,24.17,13.43,4.80	42.4	3.95,12.22,28.24,18.43,2.14	64.98	0.00,14.73,14.48,4.44,0.46	34.11	4.75,0.00,9.49,9.98,0.12	24.34	0.0546796	0.229868	-0.252883	0.53634
Os01g0752600|Os01g0752600|chr1|-	88.3	3.15696e+15	chr1:31569010-31570204	0.00,25.30,20.03	45.32	0.00,34.14,9.71	43.86	0.00,31.74,6.11	37.85	7.49,19.18,15.30	41.97	2.15,18.06,16.48	36.69	2.26,16.96,13.06	32.28	0.905938	0.229231	-0.0868232	0.997671
Os01g0752700|Os01g0752700|chr1|+	791.1	3.15832e+15	chr1:31582921-31583533	109.54,105.26,49.56	264.36	138.06,84.15,49.70	271.91	150.79,89.70,40.82	281.32	115.44,96.32,51.78	263.55	99.22,75.50,33.79	208.51	90.27,88.11,39.15	217.53	0.414161	0.0450828	0.0413788	0.932037
Os01g0752800|Os01g0752800|chr1|-	19053.8	31585640	chr1:31585548-31585744	756.48,220.15	976.64	681.83,203.08	884.91	562.76,159.74	722.5	574.82,175.23	750.06	647.94,154.19	802.13	655.44,218.19	873.63	0.994579	0.000139061	0.000166249	0.9999
Os01g0753000|Os01g0753000|chr1|-	2172.9	31592349	chr1:31592171-31593201	198.63,105.63	304.26	203.77,162.96	366.72	185.29,97.76	283.05	185.66,124.07	309.73	191.56,120.43	311.99	183.30,126.16	309.46	0.718092	0.0140555	0.0144012	0.982012
Os01g0753100|Os01g0753100|chr1|+	87	3.16044e+15	chr1:31604189-31604576	38.89,36.44,12.28	87.61	21.68,26.47,20.06	68.21	16.17,36.35,30.03	82.55	5.86,38.89,23.40	68.16	32.91,37.80,24.36	95.06	13.12,48.48,40.86	102.46	0.0839725	0.126626	0.134374	0.633685
Os01g0753200|Os01g0753200|chr1|-	798.5	3.16088e+23	chr1:31608055-31608975	45.25,39.16,143.56,37.64	265.61	16.50,8.50,161.84,59.94	246.77	74.74,10.49,159.94,41.97	287.14	96.23,21.86,169.17,41.32	328.58	37.48,44.41,141.12,54.47	277.48	86.70,18.40,141.85,42.40	289.34	0.0203515	0.0972724	-0.0999437	0.347771
Os01g0753500|Os01g0753500|chr1|-	120.9	3.16175e+31	chr1:31617220-31617622	34.62,25.18,28.06,36.33,19.75	143.93	0.41,42.97,21.72,47.80,18.56	131.47	12.22,53.21,46.68,43.39,22.71	178.21	0.86,31.57,31.35,40.60,15.37	119.74	11.70,21.89,18.64,42.09,23.44	117.75	10.84,25.58,17.04,39.87,27.91	121.24	0.0534808	0.111966	0.1179	0.534908
Os01g0754000|Os01g0754000|chr1|+	35.5	31637526	chr1:31637455-31638054	NA	NA	NA	NA	15.47,5.62	21.09	21.16,9.74	30.9	NA	NA	NA	NA	NA	NA	NA	NA
Os01g0754100|Os01g0754100|chr1|-	3677.8	31638812	chr1:31638605-31639169	180.96,93.34	274.3	201.48,90.55	292.03	209.39,74.75	284.14	242.90,71.30	314.2	176.99,77.07	254.05	211.23,102.32	313.55	0.601184	0.0198239	-0.0217522	0.976107
Os01g0754200|Os01g0754200|chr1|-	375.3	31641514	chr1:31641234-31641766	73.55,45.24	118.79	104.73,42.49	147.23	88.24,41.75	130	72.98,20.73	93.71	60.02,25.42	85.44	77.19,32.03	109.22	0.364854	0.0558597	-0.0599953	0.921909
Os01g0754500|Os01g0754500|chr1|-	3484.9	31651791	chr1:31651624-31653263	176.25,134.56	310.81	192.54,127.86	320.4	200.47,142.44	342.92	176.61,131.28	307.88	238.73,108.48	347.21	225.59,140.59	366.18	0.25439	0.0431913	-0.0441932	0.859229
Os01g0754700|Os01g0754700|chr1|-	57.3	3.16634e+23	chr1:31661640-31664288	0.00,0.00,15.96,9.96	25.93	6.14,0.00,12.80,8.01	26.95	0.88,0.00,17.82,2.97	21.67	0.00,13.90,11.95,7.58	33.44	NA	NA	2.01,0.00,19.00,2.92	23.92	NA	NA	NA	NA
Os01g0755500|Os01g0755500|chr1|+	173.6	3.16997e+23	chr1:31699518-31701125	0.00,2.66,18.14,33.19	53.98	0.00,0.00,14.59,34.95	49.54	4.07,8.76,17.90,14.48	45.21	0.00,0.00,6.50,27.86	34.37	0.00,13.54,25.46,24.66	63.66	0.00,5.90,10.03,32.72	48.64	0.867438	0.0814669	0.0283744	0.994271
Os01g0755700|Os01g0755700|chr1|+	1244.3	3.17111e+15	chr1:31710636-31711804	2.06,49.97,26.62	78.65	25.97,49.95,28.72	104.64	63.92,84.72,22.37	171.02	51.68,61.80,22.46	135.94	17.46,46.83,32.53	96.82	14.06,29.53,14.35	57.94	0.938288	0.0458737	-0.024345	0.998016
Os01g0756400|Os01g0756400|chr1|-	2490	31738240	chr1:31737979-31738494	196.21,67.31	263.52	208.15,97.60	305.74	182.44,65.11	247.55	198.37,65.61	263.98	149.09,47.47	196.56	149.49,73.97	223.46	0.839602	0.00813936	-0.00904924	0.991283
Os01g0756501|Os01g0756501|chr1|+	1814.5	31742716	chr1:31742392-31742775	161.26,120.07	281.33	190.68,166.97	357.65	141.17,149.98	291.14	171.53,156.08	327.61	109.89,101.48	211.37	106.61,131.83	238.44	0.460741	0.0310264	0.0309179	0.940502
Os01g0757200|Os01g0757200|chr1|+	15.7	3.17971e+15	chr1:31796784-31797414	NA	NA	4.20,19.08,6.16	29.44	5.02,14.44,2.31	21.78	NA	NA	NA	NA	NA	NA	NA	NA	NA	NA
Os01g0757500|Os01g0757500|chr1|-	269.8	31811545	chr1:31811353-31811657	53.08,18.89	71.97	40.80,27.05	67.85	36.70,20.43	57.12	27.49,37.60	65.09	56.97,24.70	81.67	50.89,49.79	100.68	0.152492	0.11601	0.117558	0.75547
Os01g0757600|Os01g0757600|chr1|-	20.9	3.18159e+15	chr1:31815547-31816185	0.00,12.89,7.37	20.25	0.00,0.00,23.12	23.12	NA	NA	16.00,2.69,5.43	24.12	NA	NA	NA	NA	NA	NA	NA	NA
Os01g0759400|Os01g0759400|chr1|-	277.8	31943758	chr1:31943527-31944869	54.83,27.10	81.93	47.51,32.52	80.03	48.29,18.53	66.82	59.07,17.77	76.84	64.35,18.37	82.72	43.77,39.09	82.85	0.675984	0.0312654	-0.0333489	0.981077
Os01g0759700|Os01g0759700|chr1|+	984.5	31973582	chr1:31973468-31973774	121.11,47.09	168.2	127.45,21.53	148.98	111.29,36.17	147.47	118.67,21.19	139.86	93.08,17.83	110.9	114.87,35.09	149.96	0.395946	0.040592	-0.0499814	0.929084
Os01g0759900|Os01g0759900|chr1|+	12.3	31979866	chr1:31979706-31980076	NA	NA	NA	NA	NA	NA	NA	NA	NA	NA	NA	NA	NA	NA	NA	NA
Os01g0760000|Os01g0760000|chr1|+	247.3	3.19821e+15	chr1:31981933-31982799	5.91,11.46,12.49	29.87	8.07,11.51,2.45	22.04	9.40,16.32,8.09	33.81	NA	NA	0.00,20.32,13.84	34.16	2.81,7.58,14.20	24.59	NA	NA	NA	NA
Os01g0761000|Os01g0761000|chr1|+	31157.3	3.2016e+15	chr1:32015980-32016246	669.00,810.30,738.96	2218.26	712.16,784.93,636.94	2134.02	735.47,815.37,551.34	2102.18	534.61,644.39,531.15	1710.15	733.52,898.08,777.11	2408.72	783.63,1045.18,819.22	2648.03	0.088086	0.0247267	0.0261693	0.640093
Os01g0761100|Os01g0761100|chr1|-	360.3	32016865	chr1:32016250-32017072	80.03,25.82	105.85	74.69,27.86	102.56	47.25,14.74	61.99	104.18,28.23	132.41	39.58,16.92	56.5	54.82,22.87	77.69	0.974297	0.00209688	0.00240824	0.999136
Os01g0762000|Os01g0762000|chr1|-	391.5	32058451	chr1:32058289-32059356	67.26,24.41	91.68	70.02,33.33	103.36	55.71,45.90	101.62	78.71,28.97	107.67	83.75,16.61	100.36	53.35,40.88	94.24	0.336287	0.0633558	-0.0680527	0.908865
Os01g0762400|Os01g0762400|chr1|-	270.9	32072681	chr1:32072574-32072775	91.62,29.07	120.69	72.00,44.63	116.63	52.71,18.65	71.36	61.34,32.59	93.93	49.72,23.50	73.22	65.17,37.99	103.17	0.468521	0.0488677	0.0521791	0.94099
Os01g0762500|Os01g0762500|chr1|+	17.5	32078336	chr1:32078129-32078651	NA	NA	NA	NA	NA	NA	NA	NA	NA	NA	NA	NA	NA	NA	NA	NA
Os01g0763000|Os01g0763000|chr1|-	626.7	32091734	chr1:32091624-32092016	118.13,46.20	164.34	145.69,51.58	197.27	97.75,62.85	160.6	124.44,48.71	173.14	94.63,43.97	138.59	126.33,42.62	168.95	0.600641	0.0261379	-0.0286307	0.976107
Os01g0763100|Os01g0763100|chr1|+	99	32098636	chr1:32098416-32098745	47.54,33.81	81.34	47.94,23.21	71.15	43.52,17.60	61.12	18.63,9.05	27.69	45.87,18.64	64.51	27.39,14.87	42.26	0.716154	0.032763	-0.0337563	0.982012
Os01g0763200|Os01g0763200|chr1|-	388.5	3.21077e+15	chr1:32106867-32108231	2.72,71.71,34.63	109.06	8.73,76.63,33.85	119.21	11.18,19.74,15.03	45.94	22.86,31.13,19.12	73.11	34.70,97.36,28.06	160.12	37.37,101.57,61.01	199.95	0.028274	0.136622	-0.173577	0.409956
Os01g0763300|Os01g0763300|chr1|-	4789.9	32123424	chr1:32123297-32123540	314.25,121.56	435.81	301.07,177.24	478.31	356.41,122.93	479.34	370.56,118.64	489.2	291.66,139.44	431.1	315.76,163.43	479.19	0.961272	0.00146123	-0.00159144	0.999136
Os01g0763600|Os01g0763600|chr1|+	1398.8	32136806	chr1:32136501-32136998	145.06,85.48	230.54	195.59,90.26	285.85	214.29,81.79	296.08	185.30,73.91	259.21	183.09,83.58	266.67	170.02,63.07	233.09	0.512182	0.0263673	-0.0286383	0.953061
Os01g0763700|Os01g0763700|chr1|+	92474.9	32138980	chr1:32138600-32139127	1061.51,553.29	1614.8	998.85,459.20	1458.05	1023.42,452.85	1476.27	932.58,424.66	1357.24	1063.23,459.09	1522.32	1100.42,575.29	1675.71	0.914601	0.0018179	-0.00194661	0.998016
Os01g0763750|Os01g0763750|chr1|+	1073.8	32143298	chr1:32141445-32143427	95.67,59.28	154.95	106.96,68.28	175.25	115.30,35.15	150.45	132.56,52.60	185.16	109.31,45.69	155	86.75,49.89	136.64	0.596604	0.0277476	-0.0296278	0.975964
Os01g0764300|Os01g0764300|chr1|+	69	3.21708e+15	chr1:32170698-32171375	13.55,21.87,8.11	43.54	0.00,37.53,12.13	49.66	15.21,14.01,7.58	36.79	5.90,21.66,13.86	41.42	0.00,26.96,8.71	35.67	0.00,23.27,16.14	39.41	0.0372435	0.170604	0.24926	0.46807
Os01g0764400|Os01g0764400|chr1|-	272.8	3.21721e+15	chr1:32171833-32172288	18.19,41.06,24.09	83.34	15.84,62.48,24.18	102.5	14.95,59.20,26.69	100.85	56.26,33.52,18.07	107.86	8.02,65.93,22.97	96.91	25.40,75.09,34.34	134.83	0.15941	0.0932229	-0.0842192	0.770424
Os01g0764500|Os01g0764500|chr1|-	7928.6	32177444	chr1:32177290-32177798	405.96,194.33	600.29	369.17,170.64	539.81	381.04,127.67	508.7	395.81,126.42	522.22	369.50,115.33	484.82	415.06,194.90	609.95	0.293177	0.0287514	-0.0318596	0.88492
Os01g0764600|Os01g0764600|chr1|-	3474.1	32185530	chr1:32185376-32185714	207.41,123.41	330.82	184.95,85.50	270.45	179.76,98.84	278.6	208.94,87.63	296.57	184.85,84.35	269.21	236.40,95.90	332.3	0.180501	0.0514835	-0.0550114	0.799956
Os01g0764900|Os01g0764900|chr1|-	6875.6	3.22264e+15	chr1:32226163-32226505	185.77,247.76,132.92	566.45	282.55,272.96,119.62	675.13	204.72,238.00,93.36	536.08	208.16,242.59,114.71	565.46	267.29,245.84,110.45	623.57	290.24,297.36,139.39	726.99	0.546704	0.0210131	-0.0193151	0.959764
Os01g0764950|Os01g0764950|chr1|-	60.4	3.2232e+15	chr1:32230724-32232641	9.41,11.35,7.63	28.38	4.14,15.27,4.69	24.1	0.00,19.35,11.88	31.24	0.00,17.61,5.22	22.83	1.54,15.56,7.89	24.99	3.44,19.23,8.64	31.3	0.606865	0.113109	0.114546	0.976107
Os01g0765000|Os01g0765000|chr1|-	74	3.22334e+23	chr1:32233091-32233501	0.00,13.02,27.05,9.29	49.36	26.99,13.14,36.82,16.59	93.55	0.00,23.03,43.42,16.52	82.97	19.98,6.71,31.18,13.19	71.06	15.27,5.07,28.72,12.41	61.47	0.00,26.53,50.10,16.61	93.24	0.863169	0.0488526	-0.0195788	0.994138
Os01g0765200|Os01g0765200|chr1|+	526.8	32245175	chr1:32244651-32245204	5.38,84.00	89.37	0.00,111.29	111.29	2.89,85.95	88.85	0.00,130.81	130.81	2.53,74.81	77.33	29.80,68.58	98.38	0.031523	0.0769054	-0.152561	0.435878
Os01g0766200|Os01g0766200|chr1|-	180.1	3.22771e+15	chr1:32276467-32277621	12.88,56.00,12.50	81.38	2.17,72.95,21.25	96.37	13.82,92.43,16.60	122.85	8.18,60.01,20.02	88.22	34.17,55.90,12.56	102.64	17.13,44.40,9.62	71.16	0.0978264	0.13099	-0.130818	0.664628
Os01g0766300|Os01g0766300|chr1|-	166.5	3.22894e+15	chr1:32288910-32289742	19.15,21.58,4.65	45.38	1.13,42.99,11.24	55.36	3.90,34.00,7.45	45.35	0.00,62.61,16.43	79.05	31.95,6.76,3.68	42.39	7.37,16.96,5.97	30.3	0.508422	0.10575	-0.0538139	0.953061
Os01g0766400|Os01g0766400|chr1|+	12.7	3.22948e+23	chr1:32294699-32295265	6.93,8.02,8.70,1.70	25.36	NA	NA	NA	NA	17.26,3.93,3.07,5.64	29.89	0.00,6.06,12.20,4.08	22.34	0.00,0.00,16.90,4.64	21.54	NA	NA	NA	NA
Os01g0766600|Os01g0766600|chr1|+	842.4	32302832	chr1:32302258-32303026	123.55,76.27	199.83	112.50,71.70	184.2	116.09,71.51	187.6	126.90,56.80	183.69	100.11,53.09	153.2	105.39,84.83	190.22	0.773958	0.0145578	-0.0150072	0.989113
Os01g0766900|Os01g0766900|chr1|-	87.6	3.23195e+23	chr1:32318463-32319527	3.58,3.57,38.50,3.93	49.57	0.00,29.48,25.37,4.83	59.67	21.67,0.00,43.06,16.31	81.04	3.13,11.93,33.89,10.13	59.08	5.85,0.00,42.89,7.12	55.86	5.45,17.59,43.67,7.34	74.05	0.372074	0.075433	0.0844062	0.924687
Os01g0767000|Os01g0767000|chr1|-	4498.9	3.2328e+15	chr1:32327803-32328298	274.89,319.94,156.53	751.35	290.45,318.18,157.82	766.45	258.48,286.40,121.51	666.38	263.23,240.51,126.45	630.18	309.98,254.64,109.06	673.68	279.40,319.49,127.68	726.57	0.10732	0.0427415	-0.0433942	0.680623
Os01g0767100|Os01g0767100|chr1|-	2968.8	3.23349e+15	chr1:32334643-32335111	259.68,177.78,86.15	523.6	252.19,183.51,113.41	549.12	348.40,181.18,82.70	612.29	140.98,202.50,132.56	476.04	218.98,168.85,87.40	475.23	237.23,171.39,101.09	509.72	0.00110421	0.101786	0.102049	0.0648036
Os01g0767600|Os01g0767600|chr1|+	1439.4	3.23499e+15	chr1:32349110-32350106	0.00,167.72,57.88	225.61	0.00,166.98,57.84	224.82	0.00,135.64,55.19	190.83	25.97,131.34,41.57	198.88	37.23,64.42,20.34	121.98	10.74,84.93,32.90	128.57	9.62e-05	0.164516	-0.210628	0.0121825
Os01g0767700|Os01g0767700|chr1|+	1518.9	32360327	chr1:32359535-32360539	118.51,58.98	177.5	119.34,68.06	187.4	132.42,51.54	183.96	104.82,54.71	159.53	110.78,48.81	159.59	101.97,58.63	160.59	0.804103	0.0126384	0.0133957	0.990775
Os01g0768200|Os01g0768200|chr1|-	2696.8	32381460	chr1:32381300-32381700	222.35,88.16	310.51	285.27,98.21	383.48	233.75,81.52	315.26	250.13,78.73	328.86	210.78,62.96	273.73	197.11,63.05	260.16	0.420187	0.0281239	-0.0322695	0.932037
Os01g0768600|Os01g0768600|chr1|+	407.6	32413481	chr1:32413316-32413606	111.81,48.65	160.46	126.85,49.33	176.18	73.95,25.60	99.55	62.60,38.57	101.17	43.71,28.04	71.75	47.13,19.64	66.77	0.234982	0.0765229	0.0791233	0.845562
Os01g0768700|Os01g0768700|chr1|+	212.6	32427332	chr1:32426167-32427455	32.14,23.78	55.92	45.79,16.51	62.3	35.81,11.25	47.06	42.69,17.93	60.62	23.12,23.04	46.16	40.33,19.26	59.6	0.576709	0.0501899	0.0530895	0.966019
Os01g0769000|Os01g0769000|chr1|+	958.2	32439286	chr1:32436952-32439596	136.95,52.70	189.65	138.49,62.01	200.5	157.08,46.44	203.52	149.48,50.49	199.97	141.92,43.17	185.09	133.81,50.01	183.81	0.672429	0.0188982	-0.0214787	0.981077
Os01g0769100|Os01g0769100|chr1|+	1342.9	32443203	chr1:32442999-32443322	123.39,99.55	222.95	126.96,86.15	213.12	133.47,63.95	197.42	137.04,70.16	207.2	123.38,65.38	188.76	154.47,81.01	235.48	0.276309	0.0511529	-0.0530174	0.875502
Os01g0769700|Os01g0769700|chr1|+	45.9	32464798	chr1:32463293-32465065	9.10,11.99	21.09	NA	NA	16.89,8.12	25	NA	NA	18.09,10.35	28.43	NA	NA	NA	NA	NA	NA
Os01g0770100|Os01g0770100|chr1|-	1164.7	32484787	chr1:32484583-32484903	135.55,22.23	157.78	173.08,29.35	202.43	167.60,20.64	188.24	136.93,18.70	155.63	158.95,21.70	180.65	131.33,28.49	159.82	0.84476	0.00718294	0.0104937	0.991283
Os01g0770400|Os01g0770400|chr1|-	828.6	3.25087e+15	chr1:32508395-32508853	27.98,119.43,50.38	197.79	39.95,130.04,59.25	229.24	86.20,103.09,53.87	243.16	15.15,102.45,55.83	173.43	62.09,102.73,43.39	208.22	28.23,94.81,55.42	178.46	0.276239	0.0416739	0.0542756	0.875502
Os01g0770500|Os01g0770500|chr1|-	355	3.2514e+23	chr1:32513633-32514070	9.33,32.86,80.91,41.52	164.62	13.12,53.68,65.79,24.85	157.43	10.08,71.71,83.62,25.29	190.7	43.00,54.03,41.90,14.92	153.86	5.02,58.15,64.24,32.84	160.25	24.02,80.80,91.88,30.40	227.1	0.0167889	0.117625	-0.124885	0.308156
Os01g0770700|Os01g0770700|chr1|+	718.2	3.25235e+23	chr1:32523314-32524224	0.00,7.58,42.12,29.19	78.89	0.00,34.56,57.91,21.75	114.23	0.00,58.07,67.04,17.14	142.24	0.00,0.00,65.86,20.84	86.71	0.00,10.42,39.83,19.49	69.73	0.00,31.88,37.42,23.70	93	0.0652049	0.129233	0.141115	0.572973
Os01g0771100|Os01g0771100|chr1|-	67.4	3.25393e+15	chr1:32538899-32539404	20.62,42.13,12.93	75.68	21.34,34.36,3.86	59.56	26.63,21.83,14.33	62.79	17.97,42.95,10.58	71.5	32.89,21.32,9.63	63.84	21.19,40.53,13.30	75.02	0.959185	0.00385358	0.00437835	0.999136
Os01g0771200|Os01g0771200|chr1|+	854.1	32545011	chr1:32544574-32545236	102.22,58.24	160.46	100.29,50.20	150.49	110.53,31.31	141.84	104.38,32.16	136.55	96.52,24.82	121.34	96.67,30.52	127.19	0.127241	0.0814106	-0.0912568	0.716238
Os01g0771300|Os01g0771300|chr1|-	393.9	32547201	chr1:32546890-32547706	45.16,8.83	53.99	48.67,7.47	56.14	42.01,6.19	48.2	60.65,5.86	66.51	33.26,9.57	42.83	40.28,10.39	50.67	0.781516	0.0193198	0.0269236	0.990775
Os01g0771350|Os01g0771350|chr1|+	572.1	32569630	chr1:32569548-32569717	93.83,37.75	131.58	62.28,23.08	85.35	67.90,26.35	94.25	104.03,34.39	138.42	71.38,26.39	97.78	79.77,36.33	116.09	0.940604	0.00449681	-0.00501029	0.998316
Os01g0771900|Os01g0771900|chr1|-	204.9	3.2581e+15	chr1:32580731-32581172	5.17,84.69,29.56	119.43	11.95,58.09,16.66	86.7	24.32,55.21,19.82	99.35	9.51,30.19,25.06	64.77	37.73,33.53,13.04	84.29	12.17,60.61,23.75	96.54	0.459122	0.141899	-0.037786	0.940502
Os01g0772000|Os01g0772000|chr1|-	460.2	32587052	chr1:32586923-32587241	78.33,32.79	111.12	76.50,36.91	113.41	77.90,31.15	109.04	74.34,45.37	119.71	67.04,33.46	100.5	57.23,30.52	87.75	0.41157	0.0527523	0.0561516	0.932037
Os01g0772150|Os01g0772150|chr1|-	33.9	3.25952e+15	chr1:32594600-32595325	14.66,26.01,1.93	42.6	8.92,19.29,7.12	35.33	0.00,24.22,4.91	29.14	9.50,24.58,3.14	37.22	10.52,25.23,5.60	41.36	0.00,26.00,5.11	31.12	0.80197	0.0418371	0.0322706	0.990775
Os01g0772200|Os01g0772200|chr1|-	732.3	32598222	chr1:32598088-32598536	117.95,66.70	184.65	98.88,74.21	173.1	103.50,50.64	154.13	114.01,64.65	178.66	95.92,39.30	135.21	132.84,51.64	184.48	0.230988	0.0620048	-0.0652738	0.842231
Os01g0772400|Os01g0772400|chr1|+	53.8	3.2611e+23	chr1:32610923-32611340	9.65,0.00,36.44,14.31	60.4	12.77,17.58,19.82,10.98	61.15	0.11,8.60,32.61,20.84	62.16	0.00,0.23,35.32,20.71	56.26	2.54,0.00,40.77,11.34	54.65	11.70,7.89,21.98,8.90	50.48	0.319665	0.126591	0.0985519	0.901585
Os01g0772600|Os01g0772600|chr1|+	1102.3	3.26223e+15	chr1:32622130-32622721	80.84,186.41,95.47	362.72	128.55,175.69,101.24	405.48	47.38,211.78,80.64	339.8	83.29,162.79,84.52	330.6	53.75,166.07,58.37	278.19	7.03,228.66,96.23	331.92	0.10725	0.0785916	0.0810861	0.680623
Os01g0772700|Os01g0772700|chr1|+	1848.7	32646928	chr1:32646615-32647101	108.31,52.23	160.54	110.01,48.67	158.68	115.69,40.30	155.99	104.54,37.74	142.28	79.87,47.15	127.02	88.11,34.30	122.41	0.895029	0.00714943	0.00776173	0.997552
Os01g0772800|Os01g0772800|chr1|+	1718	32656440	chr1:32655954-32656603	233.08,86.58	319.66	218.22,117.44	335.66	202.88,75.70	278.58	203.42,105.95	309.37	174.03,77.65	251.68	199.48,94.09	293.58	0.503433	0.0254099	0.0274034	0.951825
Os01g0773000|Os01g0773000|chr1|-	530.2	3.26649e+15	chr1:32663624-32664987	50.17,9.30,49.20	108.67	48.25,8.89,44.70	101.84	55.41,7.58,49.92	112.91	26.85,0.00,27.26	54.11	21.19,11.47,36.93	69.59	39.65,11.97,54.44	106.06	0.24525	0.0939763	0.0815747	0.853375
Os01g0773700|Os01g0773700|chr1|-	1.99097e+07	3.27088e+15	chr1:32708550-32709036	21751.96,20984.81,8744.65	51481.4	18578.16,18710.57,7969.30	45258	17170.03,19081.18,7398.61	43649.8	21519.24,18316.63,7099.28	46935.1	21497.67,18971.79,7652.87	48122.3	18298.65,19739.51,8635.56	46673.7	3e-10	0.0230421	-0.0195803	1.95e-07
Os01g0775200|Os01g0775200|chr1|+	441.2	3.27729e+15	chr1:32771646-32773269	23.98,67.29,18.71	109.98	16.46,81.17,20.49	118.12	40.80,76.49,8.08	125.37	23.96,76.93,19.00	119.89	32.89,63.29,21.22	117.4	15.90,69.43,19.18	104.51	0.475767	0.0400263	0.0463734	0.941487
Os01g0775500|Os01g0775500|chr1|-	65.5	32812256	chr1:32812031-32812384	11.98,31.14	43.12	0.00,27.32	27.32	7.45,26.27	33.72	19.91,26.76	46.67	0.00,43.25	43.25	13.93,41.96	55.9	0.616723	0.0455429	-0.0548304	0.976616
Os01g0775600|Os01g0775600|chr1|-	584.8	3.28153e+15	chr1:32815090-32815532	54.90,88.64,38.30	181.85	54.77,85.22,39.12	179.11	40.62,120.95,43.17	204.74	31.23,111.14,27.97	170.34	27.90,113.04,41.10	182.04	61.06,126.31,46.53	233.89	0.508903	0.076669	0.0298206	0.953061
Os01g0776400|Os01g0776400|chr1|-	69.6	3.28388e+23	chr1:32838479-32838922	19.61,22.00,22.66,10.61	74.87	0.00,0.48,44.08,22.48	67.04	4.97,15.77,35.43,19.47	75.65	11.77,12.06,23.30,10.31	57.44	0.00,10.21,34.34,18.05	62.59	8.28,20.70,24.72,16.66	70.36	0.801706	0.0498692	-0.0216784	0.990775
Os01g0776600|Os01g0776600|chr1|-	419.7	32848476	chr1:32848236-32848820	67.40,53.39	120.79	93.35,55.73	149.08	66.96,37.13	104.09	64.82,24.85	89.67	56.74,47.78	104.52	54.58,40.09	94.67	0.989623	0.00086097	-0.000875003	0.9999
Os01g0777101|Os01g0777101|chr1|+	653.4	32877979	chr1:32877682-32878188	87.91,34.70	122.61	120.22,47.35	167.57	85.45,46.89	132.34	91.82,50.77	142.59	68.68,29.31	97.99	66.17,36.73	102.9	0.552305	0.034909	0.0371928	0.961916
Os01g0777200|Os01g0777200|chr1|+	123.7	32892338	chr1:32892092-32892576	43.11,7.48	50.59	47.79,8.80	56.58	81.74,14.23	95.97	36.48,10.77	47.26	58.90,11.82	70.72	31.33,6.49	37.81	0.5951	0.0364769	0.048587	0.975167
Os01g0777450|Os01g0777450|chr1|+	1642.1	32903418	chr1:32903356-32903504	358.13,15.98	374.11	303.78,14.40	318.18	233.82,19.27	253.09	253.59,22.41	276	272.91,14.02	286.93	250.57,13.18	263.75	0.692793	0.00749256	0.0162552	0.982012
Os01g0777500|Os01g0777500|chr1|-	2423.7	32904132	chr1:32904021-32904192	202.94,489.21	692.15	188.27,486.25	674.51	128.22,328.07	456.28	254.94,342.76	597.7	22.31,325.05	347.36	0.00,242.91	242.91	0.0703414	0.0515564	0.057124	0.592149
Os01g0777800|Os01g0777800|chr1|-	35.1	3.29293e+15	chr1:32929003-32929388	9.62,33.60,5.97	49.18	6.03,23.21,8.72	37.96	11.49,16.06,3.08	30.63	6.36,14.23,3.61	24.2	18.66,14.79,4.45	37.89	9.38,37.86,2.98	50.22	0.356931	0.0758382	-0.101196	0.918772
Os01g0777900|Os01g0777900|chr1|+	59.4	3.29347e+15	chr1:32934624-32934997	14.62,16.68,10.58	41.88	30.61,21.78,17.17	69.56	76.74,23.75,15.61	116.1	45.31,9.32,9.77	64.4	45.97,12.11,12.34	70.42	41.43,29.07,21.53	92.03	0.711516	0.0507884	-0.0275722	0.982012
Os01g0778100|Os01g0778100|chr1|+	313.8	3.29421e+23	chr1:32941996-32942437	20.39,46.71,83.53,22.02	172.64	38.51,35.71,96.35,33.37	203.94	0.74,35.15,92.86,36.09	164.85	43.85,47.02,59.10,24.82	174.79	3.23,51.91,65.68,16.32	137.14	26.28,49.42,74.26,28.15	178.11	0.0465582	0.125133	-0.104823	0.513544
Os01g0778700|Os01g0778700|chr1|+	607.4	3.29629e+15	chr1:32962614-32963271	0.00,117.91,75.84	193.75	0.00,93.28,86.55	179.83	27.67,63.55,60.26	151.48	7.53,77.88,58.38	143.79	20.37,76.94,52.88	150.19	0.00,86.67,84.82	171.49	0.876755	0.00724068	-0.0068033	0.995215
Os01g0779300|Os01g0779300|chr1|+	108.4	3.2997e+23	chr1:32996762-32999120	0.00,0.00,18.70,12.39	31.09	0.00,0.47,13.64,10.90	25.02	0.00,23.59,11.17,10.37	45.13	0.00,36.46,17.21,10.02	63.69	0.00,12.14,10.86,11.59	34.59	0.00,10.33,17.26,3.77	31.35	0.0477107	0.21689	-0.228418	0.518322
Os01g0779400|Os01g0779400|chr1|-	1636.4	33000219	chr1:33000050-33000598	154.99,98.11	253.1	157.44,80.55	237.99	189.58,59.01	248.59	171.59,99.74	271.33	161.87,57.17	219.04	160.84,74.77	235.61	0.95868	0.00218737	-0.00234402	0.999136
Os01g0780400|Os01g0780400|chr1|+	56.5	3.30582e+23	chr1:33058126-33058580	25.47,15.61,26.36,3.18	70.61	22.04,25.31,38.67,7.17	93.19	2.52,5.67,44.21,7.94	60.34	9.76,19.49,28.39,4.69	62.33	13.09,14.12,26.70,4.65	58.57	16.96,23.72,29.45,9.77	79.9	0.926611	0.0912472	0.000258426	0.998016
Os01g0780500|Os01g0780500|chr1|+	1233.9	3.30644e+23	chr1:33064286-33064691	193.90,138.71,123.31,65.49	521.4	176.30,162.58,98.25,52.61	489.74	167.67,140.86,110.82,62.93	482.28	190.11,178.09,152.14,44.94	565.27	122.89,154.02,123.67,34.50	435.07	172.99,128.84,127.44,45.98	475.24	0.886066	0.0670312	0.00555549	0.99634
Os01g0780800|Os01g0780800|chr1|-	322.8	3.30738e+15	chr1:33073570-33074022	38.48,77.04,27.23	142.74	47.35,56.08,34.19	137.62	3.23,65.00,60.39	128.62	22.33,55.14,33.66	111.13	42.90,69.85,30.47	143.22	0.00,63.03,34.82	97.84	0.858219	0.0494316	0.000799919	0.993914
Os01g0781000|Os01g0781000|chr1|+	9568.4	33089997	chr1:33089273-33090217	223.80,94.63	318.43	272.44,145.20	417.64	297.30,126.44	423.74	262.02,109.09	371.11	232.61,137.33	369.94	158.79,95.49	254.29	0.430481	0.0277125	0.0294139	0.933745
Os01g0781200|Os01g0781200|chr1|+	360.8	3.3103e+23	chr1:33099860-33103780	28.00,6.93,0.00,51.55	86.48	0.00,18.29,20.51,56.48	95.28	41.70,8.73,0.00,53.28	103.71	34.60,0.00,0.00,55.30	89.9	18.48,0.00,0.00,60.25	78.73	28.51,0.00,0.00,55.79	84.31	0.71104	0.190773	0.0384332	0.982012
Os01g0781600|Os01g0781600|chr1|+	24.8	3.31187e+23	chr1:33118315-33120119	NA	NA	NA	NA	13.12,4.54,6.04,0.14	23.84	NA	NA	NA	NA	12.20,5.74,4.62,3.10	25.66	NA	NA	NA	NA
Os01g0781700|Os01g0781700|chr1|+	1089.9	3.31236e+15	chr1:33121471-33124408	37.30,0.00,57.12	94.42	24.70,10.62,58.88	94.2	53.21,0.00,60.23	113.45	61.66,16.06,42.69	120.41	19.97,0.00,70.35	90.32	31.15,0.00,59.42	90.57	0.976722	0.0181438	0.00415374	0.999136
Os01g0781833|Os01g0781833|chr1|+	31.2	3.3139e+31	chr1:33138943-33140485	NA	NA	NA	NA	11.89,10.20,4.70,5.74,1.03	33.56	14.54,6.56,1.16,0.00,6.87	29.13	NA	NA	0.58,13.30,4.39,3.54,5.71	27.52	NA	NA	NA	NA
Os01g0782100|Os01g0782100|chr1|+	195.2	33145287	chr1:33145146-33145364	58.60,14.32	72.91	57.68,13.77	71.45	71.98,18.39	90.36	69.11,12.16	81.27	35.89,11.36	47.25	46.19,14.62	60.81	0.959415	0.0034409	0.00428008	0.999136
Os01g0782500|Os01g0782500|chr1|-	2065.2	3.31546e+15	chr1:33154303-33154840	136.51,225.01,124.57	486.09	101.34,254.38,108.93	464.65	123.15,197.16,97.87	418.18	48.41,211.91,81.56	341.88	41.86,221.00,120.39	383.25	85.51,245.22,117.41	448.13	0.00217982	0.113891	0.124317	0.0991971
Os01g0783500|Os01g0783500|chr1|-	2871.2	33198730	chr1:33198604-33198913	235.36,116.58	351.94	211.02,114.00	325.02	255.37,94.68	350.05	268.51,102.71	371.22	191.35,88.10	279.45	224.33,86.87	311.21	0.432825	0.0280181	-0.0304632	0.934205
Os01g0783600|Os01g0783600|chr1|+	462.1	33207525	chr1:33207315-33207678	82.85,24.71	107.56	60.89,25.56	86.45	95.98,31.70	127.68	67.16,26.34	93.5	56.04,26.75	82.79	69.76,31.36	101.12	0.435095	0.0496125	0.0552313	0.934205
Os01g0784600|Os01g0784600|chr1|+	962.5	3.32478e+15	chr1:33247664-33248386	42.98,47.66,13.78	104.43	32.99,39.02,12.25	84.26	42.57,42.56,18.22	103.34	27.49,57.55,12.68	97.72	78.66,56.67,6.09	141.41	53.72,45.75,18.94	118.41	0.348006	0.0460578	-0.0526211	0.915187
Os01g0784900|Os01g0784900|chr1|-	8.5	33272166	chr1:33271967-33272260	NA	NA	NA	NA	NA	NA	NA	NA	15.52,12.61	28.13	NA	NA	NA	NA	NA	NA
Os01g0785700|Os01g0785700|chr1|+	48.1	3.33226e+15	chr1:33322388-33322908	8.28,10.05,5.31	23.64	18.46,14.41,5.74	38.6	40.67,6.93,2.06	49.66	10.02,15.35,3.52	28.89	20.84,8.11,1.57	30.52	34.97,11.90,1.54	48.42	0.676759	0.0556563	-0.0333299	0.981077
Os01g0786800|Os01g0786800|chr1|-	683.4	33364408	chr1:33364079-33364739	150.39,26.10	176.49	173.63,30.95	204.58	139.94,22.03	161.97	174.15,18.99	193.14	123.54,29.74	153.28	128.68,25.59	154.27	0.941037	0.00281053	0.00396552	0.998316
Os01g0786900|Os01g0786900|chr1|-	158.1	33369085	chr1:33368977-33369267	43.18,20.83	64.01	45.16,37.78	82.94	66.00,33.39	99.38	60.73,29.37	90.11	63.85,23.13	86.98	49.58,26.21	75.79	0.397741	0.0622009	-0.0655565	0.929515
Os01g0787000|Os01g0787000|chr1|-	18.5	33382820	chr1:33382336-33383175	NA	NA	NA	NA	NA	NA	NA	NA	NA	NA	NA	NA	NA	NA	NA	NA
Os01g0787400|Os01g0787400|chr1|+	101.2	33395665	chr1:33395360-33395933	22.80,13.29	36.09	44.28,8.36	52.64	26.98,15.04	42.02	35.68,4.06	39.74	28.00,8.86	36.86	36.81,4.40	41.2	0.140931	0.133595	-0.161752	0.738902
Os01g0788500|Os01g0788500|chr1|-	361.7	3.34626e+31	chr1:33460398-33463754	0.00,9.44,10.57,20.00,22.30	62.32	0.00,33.43,3.76,18.03,35.16	90.38	0.00,8.06,5.82,26.69,33.73	74.3	0.00,11.97,2.41,32.03,17.73	64.13	0.00,20.21,0.00,22.50,29.49	72.21	0.00,0.00,17.63,16.67,13.89	48.19	0.96039	0.120552	0.05077	0.999136
Os01g0788950|Os01g0788950|chr1|-	974.8	33482650	chr1:33482425-33483023	73.32,50.22	123.53	130.78,89.56	220.34	76.68,75.70	152.39	131.04,69.47	200.51	84.73,44.31	129.04	111.61,47.53	159.14	0.0522727	0.104121	-0.107116	0.53275
Os01g0789000|Os01g0789000|chr1|-	34.5	33484753	chr1:33484570-33485141	20.60,9.08	29.68	25.55,0.71	26.26	NA	NA	NA	NA	14.41,7.26	21.66	23.21,5.44	28.65	NA	NA	NA	NA
Os01g0789100|Os01g0789100|chr1|-	84.4	33489605	chr1:33489283-33489813	37.26,10.38	47.64	39.07,7.18	46.25	43.37,11.15	54.53	30.02,6.65	36.67	26.02,4.97	31	24.43,8.05	32.48	0.973245	0.00297443	0.00368474	0.999136
Os01g0791033|Os01g0791033|chr1|-	4183.6	33533902	chr1:33533832-33534687	70.88,55.30	126.19	52.25,26.45	78.7	70.07,36.65	106.72	86.44,47.30	133.75	155.94,94.44	250.38	71.30,68.80	140.1	0.720569	0.0216509	0.02143	0.982012
Os01g0793701|Os01g0793701|chr1|+	989.7	33616232	chr1:33615896-33616299	122.57,35.72	158.29	141.62,43.79	185.41	103.36,37.08	140.45	133.52,57.05	190.57	139.90,33.21	173.12	157.99,42.71	200.69	0.909132	0.0052151	-0.00610498	0.997781
Os01g0793900|Os01g0793900|chr1|-	71.7	3.36259e+15	chr1:33625291-33626043	NA	NA	0.00,19.17,8.58	27.75	6.06,18.28,3.03	27.36	NA	NA	2.42,25.69,6.21	34.33	0.00,27.95,5.49	33.44	NA	NA	NA	NA
Os01g0794400|Os01g0794400|chr1|+	291.7	3.36505e+15	chr1:33650103-33650938	0.00,54.96,17.36	72.32	0.00,49.20,19.27	68.47	0.00,77.92,26.52	104.44	0.00,22.66,29.41	52.08	18.84,27.57,8.06	54.47	0.00,34.51,14.40	48.91	0.629575	0.19736	-0.0242648	0.977235
Os01g0794500|Os01g0794500|chr1|-	6444.7	33651242	chr1:33651144-33651433	400.87,212.43	613.3	305.54,159.51	465.05	328.46,150.93	479.4	408.48,175.91	584.4	362.86,186.17	549.03	350.82,226.65	577.46	0.768763	0.0084481	0.00890667	0.988532
Os01g0795600|Os01g0795600|chr1|+	719.9	33699538	chr1:33699128-33699867	67.79,21.04	88.83	26.44,30.62	57.06	27.30,9.61	36.91	58.51,23.06	81.57	40.22,18.55	58.77	78.54,16.56	95.11	0.253287	0.0881057	-0.0967536	0.859081
Os01g0795766|Os01g0795766|chr1|+	28.3	3.37076e+23	chr1:33707426-33708324	15.54,14.14,8.92,0.69	39.28	NA	NA	NA	NA	0.00,22.10,3.59,0.55	26.23	0.00,20.63,9.46,0.01	30.11	5.46,21.26,0.00,4.27	31	NA	NA	NA	NA
Os01g0795832|Os01g0795832|chr1|+	694	3.3709e+15	chr1:33708780-33709243	4.36,59.43,28.93	92.71	7.38,43.26,24.57	75.21	4.45,57.27,16.01	77.73	24.29,67.91,30.91	123.12	10.66,63.79,22.51	96.96	0.00,59.53,31.22	90.75	0.503822	0.0465404	-0.0474747	0.951887
Os01g0796000|Os01g0796000|chr1|+	8299.7	33714056	chr1:33713552-33714121	99.25,101.59	200.83	72.85,81.21	154.06	75.64,71.37	147.01	85.06,53.40	138.45	79.31,61.82	141.13	71.44,87.88	159.32	0.440183	0.0436683	-0.0435873	0.937158
Os01g0796400|Os01g0796400|chr1|+	1910.1	33732792	chr1:33732323-33733011	195.08,85.46	280.54	208.89,96.03	304.92	181.16,98.81	279.98	233.60,87.13	320.72	181.43,85.22	266.65	169.68,91.87	261.55	0.745433	0.0126464	-0.0135815	0.985314
Os01g0796500|Os01g0796500|chr1|-	2897.8	33733385	chr1:33733078-33733631	251.73,66.71	318.45	275.54,74.09	349.64	223.49,57.43	280.92	234.21,67.53	301.74	199.03,57.39	256.42	230.29,60.01	290.3	0.786582	0.00907436	0.0110612	0.990775
Os01g0796700|Os01g0796700|chr1|-	103.4	33740872	chr1:33740662-33741008	21.36,13.34	34.7	34.55,13.73	48.28	39.99,15.56	55.55	36.91,7.72	44.62	27.88,10.58	38.46	41.16,20.69	61.85	0.677742	0.0387233	-0.042749	0.981077
Os01g0797600|Os01g0797600|chr1|+	948.7	3.37673e+23	chr1:33766984-33768045	27.87,4.01,55.95,26.77	114.6	5.83,47.79,47.74,49.17	150.53	20.05,44.77,79.34,37.28	181.45	67.01,15.24,64.50,18.18	164.93	0.00,16.78,76.74,28.32	121.84	0.00,42.77,39.71,18.36	100.84	0.145071	0.109496	-0.0658944	0.741362
Os01g0797800|Os01g0797800|chr1|+	18.7	33779223	chr1:33778490-33779475	NA	NA	NA	NA	NA	NA	NA	NA	NA	NA	NA	NA	NA	NA	NA	NA
Os01g0797900|Os01g0797900|chr1|+	327.5	3.3785e+39	chr1:33784885-33788815	35.15,2.75,0.00,5.91,0.00,22.76	66.57	60.52,1.85,0.00,3.27,7.95,26.86	100.45	13.00,0.00,0.00,0.00,5.98,45.49	64.47	56.57,0.00,0.00,0.00,6.43,24.22	87.22	29.69,0.00,0.00,10.38,16.71,23.14	79.92	41.18,5.97,0.00,0.00,0.00,20.47	67.62	0.245973	0.121927	-0.0861985	0.853375
Os01g0798500|Os01g0798500|chr1|+	22465.3	33805243	chr1:33805095-33805383	633.04,343.60	976.64	625.62,318.65	944.28	530.47,289.78	820.25	581.58,274.52	856.1	550.48,298.36	848.84	733.86,319.46	1053.32	0.280642	0.0237936	-0.0251985	0.879377
Os01g0799100|Os01g0799100|chr1|+	277.3	3.38275e+15	chr1:33825578-33828891	0.00,34.29,18.54	52.83	0.00,39.45,23.90	63.35	0.00,58.69,13.14	71.83	0.00,53.46,10.49	63.95	0.00,40.15,20.62	60.77	0.00,43.74,14.00	57.74	0.545646	0.0483903	-0.0543794	0.959764
Os01g0799900|Os01g0799900|chr1|+	3075.6	33871651	chr1:33870705-33871803	111.58,66.29	177.87	130.53,88.36	218.89	210.06,89.84	299.9	159.92,72.05	231.97	166.21,66.78	232.99	152.08,37.91	189.99	0.063273	0.0810933	-0.0875003	0.564726
Os01g0800300|Os01g0800300|chr1|-	979.6	33890363	chr1:33890100-33891472	66.55,51.11	117.66	65.75,42.65	108.4	63.89,42.77	106.66	75.28,33.47	108.75	57.25,47.30	104.54	62.30,55.48	117.78	0.985685	0.00118692	0.00120621	0.999347
Os01g0800400|Os01g0800400|chr1|+	37.7	3.38957e+15	chr1:33895597-33896022	0.00,24.47,11.33	35.8	3.21,33.83,12.91	49.95	19.97,19.74,4.71	44.42	7.09,13.06,8.50	28.66	5.66,35.19,6.84	47.69	11.18,32.65,9.28	53.12	0.770665	0.0322122	-0.0326595	0.988804
Os01g0800500|Os01g0800500|chr1|+	6.3	33904246	chr1:33904105-33904369	16.68,5.14	21.82	NA	NA	NA	NA	NA	NA	NA	NA	NA	NA	NA	NA	NA	NA
Os01g0801200|Os01g0801200|chr1|-	167.4	3.39312e+15	chr1:33930175-33931421	0.00,53.29,23.07	76.36	25.12,64.06,15.41	104.59	25.56,35.02,14.24	74.82	35.58,46.05,17.27	98.9	51.20,23.79,26.16	101.15	10.88,41.29,10.50	62.67	0.0998368	0.17358	-0.179084	0.666312
Os01g0801700|Os01g0801700|chr1|-	1137.4	33957020	chr1:33956746-33957446	165.09,59.12	224.2	170.88,66.57	237.45	155.11,35.41	190.52	111.07,86.41	197.48	130.15,40.20	170.36	167.68,62.42	230.1	0.116487	0.069123	0.0768954	0.699463
Os01g0801800|Os01g0801800|chr1|+	97.4	33960829	chr1:33960315-33961056	46.36,8.49	54.85	22.50,6.95	29.44	38.62,4.88	43.5	36.86,4.20	41.06	26.58,7.43	34.02	31.16,6.19	37.36	0.995265	0.000485715	-0.000663157	0.9999
Os01g0801901|Os01g0801901|chr1|+	206.8	3.3963e+15	chr1:33962400-33963574	34.05,58.36,28.35	120.76	29.13,48.62,8.75	86.51	10.88,45.04,10.00	65.93	15.22,48.30,15.04	78.56	27.82,62.51,15.33	105.66	49.54,49.67,19.51	118.72	0.660372	0.0345018	-0.0343377	0.981077
Os01g0802000|Os01g0802000|chr1|+	147.8	3.39696e+23	chr1:33969550-33970931	1.79,0.00,62.01,9.04	72.84	6.26,15.94,43.52,16.49	82.2	2.60,1.61,79.34,15.17	98.72	53.20,12.17,56.09,10.45	131.92	72.78,11.82,56.98,8.64	150.22	30.50,4.47,54.93,20.31	110.21	3.19e-08	0.360253	-0.398505	1.33e-05
Os01g0802100|Os01g0802100|chr1|+	1105.6	3.39762e+15	chr1:33976036-33976459	116.36,102.43,55.40	274.19	161.57,149.15,55.52	366.24	85.41,190.73,71.21	347.34	131.01,109.10,32.38	272.48	134.14,119.51,47.33	300.98	140.23,148.62,67.57	356.42	0.0991971	0.0681091	-0.0634914	0.665579
Os01g0802200|Os01g0802200|chr1|-	30.2	3.39767e+15	chr1:33976466-33977291	NA	NA	NA	NA	NA	NA	NA	NA	NA	NA	NA	NA	NA	NA	NA	NA
Os01g0803200|Os01g0803200|chr1|+	131864	34034553	chr1:34034416-34034686	1649.28,1118.49	2767.76	1095.38,751.12	1846.5	953.43,561.12	1514.55	1287.99,655.67	1943.65	1085.12,626.14	1711.26	1395.06,944.05	2339.11	0.0988188	0.0252604	-0.0259658	0.664772
Os01g0805000|Os01g0805000|chr1|-	121181	34133927	chr1:34133819-34134252	1539.05,951.74	2490.79	1504.49,761.25	2265.74	1386.42,757.87	2144.29	1362.52,753.81	2116.34	1588.67,880.74	2469.41	2127.90,1231.12	3359.02	0.846573	0.00264628	0.00275061	0.991419
Os01g0805100|Os01g0805100|chr1|+	40.2	3.41368e+23	chr1:34136277-34137619	NA	NA	0.00,6.19,11.67,3.31	21.17	NA	NA	NA	NA	0.00,5.87,14.17,6.75	26.79	NA	NA	NA	NA	NA	NA
Os01g0805200|Os01g0805200|chr1|-	825746	3.41386e+15	chr1:34138396-34138696	4042.73,2826.70,1972.25	8841.68	4073.44,2428.52,1653.44	8155.4	3787.58,2405.10,1332.90	7525.59	4099.26,2245.47,1550.52	7895.25	3992.67,2539.69,1429.95	7962.31	4676.48,3057.20,1957.09	9690.78	0.0527348	0.0143564	-0.0150953	0.53275
Os01g0805300|Os01g0805300|chr1|+	8475	34141018	chr1:34140730-34141194	592.68,251.67	844.35	502.50,219.23	721.73	506.72,202.07	708.8	417.53,179.85	597.38	439.43,211.66	651.09	517.10,227.32	744.41	0.547356	0.014691	0.0159537	0.959764
Os01g0805400|Os01g0805400|chr1|+	50.7	3.41448e+15	chr1:34144072-34145172	24.74,2.50,5.36	32.6	10.91,9.33,5.66	25.89	13.41,7.03,1.79	22.23	31.36,4.13,3.36	38.85	17.53,6.21,0.52	24.26	13.56,10.74,1.46	25.77	0.284557	0.0985893	-0.120374	0.87991
Os01g0805500|Os01g0805500|chr1|+	7.2	34149044	chr1:34148868-34149197	12.95,7.96	20.91	NA	NA	NA	NA	NA	NA	NA	NA	NA	NA	NA	NA	NA	NA
Os01g0805700|Os01g0805700|chr1|-	1812.1	34153660	chr1:34153365-34153811	147.79,70.70	218.5	175.94,95.53	271.47	179.67,92.71	272.38	169.98,61.93	231.91	141.43,65.22	206.65	132.05,81.63	213.69	0.652542	0.0195678	-0.0207341	0.981077
Os01g0805800|Os01g0805800|chr1|-	187.9	3.41639e+15	chr1:34163734-34164106	34.26,60.91,40.32	135.5	19.38,81.16,34.82	135.36	45.00,39.72,32.00	116.72	22.38,72.03,46.01	140.41	45.53,52.36,30.65	128.55	51.16,57.06,28.61	136.83	0.536841	0.0389188	-0.0385756	0.958074
Os01g0805900|Os01g0805900|chr1|+	1494.5	34171557	chr1:34170686-34171765	99.72,48.24	147.96	132.37,42.63	175	214.45,64.52	278.97	165.46,50.20	215.66	164.04,62.29	226.33	115.78,54.85	170.63	0.732604	0.0150017	0.0169805	0.983679
Os01g0806000|Os01g0806000|chr1|-	65.3	34176275	chr1:34176204-34176344	21.65,81.34	102.99	26.76,97.80	124.56	18.80,81.73	100.53	9.78,53.35	63.13	1.93,64.11	66.04	23.38,57.73	81.11	0.526856	0.0379858	0.0472389	0.953214
Os01g0806200|Os01g0806200|chr1|-	63.4	34183212	chr1:34182638-34183630	43.70,2.34	46.04	31.18,1.28	32.46	25.52,6.88	32.39	25.95,1.53	27.48	47.30,4.06	51.36	42.96,3.20	46.16	0.693984	0.0243599	-0.0443701	0.982012
Os01g0806300|Os01g0806300|chr1|+	38	34193872	chr1:34193792-34194280	27.14,4.21	31.36	60.65,6.02	66.68	31.73,4.49	36.22	30.13,3.95	34.08	27.19,2.13	29.32	24.83,4.35	29.18	0.967375	0.00300497	0.00470382	0.999136
Os01g0807266|Os01g0807266|chr1|+	1077.4	34259547	chr1:34259229-34259820	19.94,29.25	49.19	9.83,29.39	39.22	58.19,24.77	82.96	83.30,25.16	108.46	87.13,25.67	112.8	30.78,47.21	77.98	0.0488263	0.159106	-0.157295	0.522938
Os01g0807532|Os01g0807532|chr1|+	1040.2	3.42611e+15	chr1:34260691-34261490	107.91,66.95,22.57	197.43	103.32,77.68,26.00	207	54.38,36.65,39.87	130.9	110.70,50.82,32.27	193.8	102.97,44.06,33.00	180.02	74.99,67.83,28.54	171.36	0.738034	0.0401804	-0.0280703	0.983679
Os01g0807800|Os01g0807800|chr1|-	152.2	3.42939e+15	chr1:34292833-34294145	0.00,52.97,8.96	61.94	6.81,53.77,17.60	78.18	2.97,40.77,10.70	54.45	28.08,46.11,16.83	91.02	14.62,51.46,12.82	78.91	0.77,48.57,10.88	60.22	0.0983875	0.138615	-0.141051	0.664628
Os01g0807900|Os01g0807900|chr1|+	3951.1	34305842	chr1:34305603-34306039	272.99,117.06	390.05	222.44,131.56	354	281.37,136.49	417.86	180.87,135.36	316.23	192.20,109.72	301.93	263.34,94.95	358.29	0.637198	0.0167888	0.017665	0.978027
Os01g0808100|Os01g0808100|chr1|-	1466.1	3.43068e+23	chr1:34306532-34306976	36.29,116.32,155.38,70.80	378.79	139.95,170.43,201.60,78.95	590.92	180.47,193.04,193.97,92.21	659.68	29.94,109.88,197.58,76.74	414.14	82.99,107.23,134.67,62.94	387.84	40.19,81.99,120.04,55.28	297.49	0.00134649	0.102069	0.108726	0.0732127
Os01g0809300|Os01g0809300|chr1|+	11052.1	3.43828e+15	chr1:34382695-34383050	419.55,486.96,232.56	1139.07	515.54,568.45,258.98	1342.96	353.07,447.06,257.99	1058.12	546.44,498.36,236.24	1281.03	430.76,441.03,193.58	1065.37	321.57,466.09,220.42	1008.07	0.182754	0.023303	-0.0270763	0.803089
Os01g0809900|Os01g0809900|chr1|+	197.6	34409017	chr1:34408775-34409201	60.20,32.34	92.54	63.17,54.84	118	70.96,35.41	106.37	53.84,51.69	105.53	56.30,31.88	88.18	46.39,33.62	80.01	0.55603	0.0413214	0.0419594	0.962107
Os01g0810000|Os01g0810000|chr1|-	614.1	34409621	chr1:34409225-34409912	141.83,33.72	175.55	91.34,28.08	119.42	108.62,16.67	125.29	74.02,26.74	100.76	111.73,27.61	139.34	115.77,34.38	150.15	0.40935	0.0406493	0.0501944	0.932037
Os01g0810100|Os01g0810100|chr1|-	6561.6	34413120	chr1:34412914-34413638	391.55,202.14	593.68	351.71,177.49	529.19	291.01,171.31	462.32	315.82,186.10	501.92	312.60,133.20	445.79	462.11,186.78	648.89	0.290443	0.0305786	-0.0324608	0.882665
Os01g0810300|Os01g0810300|chr1|+	10243.7	34423482	chr1:34423275-34423662	689.70,233.38	923.08	374.23,141.23	515.46	310.44,85.94	396.39	382.33,129.10	511.42	364.66,114.85	479.51	427.29,153.42	580.71	0.9431	0.00184432	0.00211809	0.998365
Os01g0811100|Os01g0811100|chr1|+	6436.1	34475341	chr1:34475218-34475485	273.73,155.94	429.67	262.56,165.03	427.6	269.27,116.75	386.02	248.70,137.71	386.41	210.56,124.01	334.58	277.53,164.49	442.02	0.670831	0.0144059	0.0150067	0.981077
Os01g0811300|Os01g0811300|chr1|+	100.9	34484705	chr1:34484618-34484803	30.73,10.06	40.79	39.59,17.90	57.49	36.08,18.95	55.03	47.17,22.61	69.78	32.84,14.91	47.74	30.11,10.17	40.29	0.966607	0.0037825	-0.0041109	0.999136
Os01g0811400|Os01g0811400|chr1|-	96.9	34485407	chr1:34485243-34485672	29.33,14.88	44.21	45.27,9.51	54.78	35.24,24.28	59.52	19.07,17.60	36.67	40.13,22.98	63.11	35.78,26.70	62.47	0.246932	0.107596	0.111972	0.853945
Os01g0812050|Os01g0812050|chr1|+	69.2	3.45187e+23	chr1:34518541-34520883	0.00,0.00,21.23,9.08	30.3	0.00,0.00,16.27,8.90	25.17	19.48,5.59,8.29,4.32	37.67	NA	NA	NA	NA	0.00,0.00,16.15,5.97	22.12	NA	NA	NA	NA
Os01g0812200|Os01g0812200|chr1|+	219.4	3.45324e+31	chr1:34532312-34533876	0.00,9.22,11.52,45.38,14.47	80.59	33.59,23.89,16.65,67.71,9.71	151.55	2.98,7.19,27.27,57.25,5.03	99.72	0.00,26.68,23.80,58.38,7.89	116.75	24.06,13.27,22.25,43.80,2.90	106.27	12.02,0.00,37.44,41.23,8.22	98.91	0.38526	0.0968038	-0.0473347	0.928588
Os01g0812800|Os01g0812800|chr1|-	46.8	34550510	chr1:34550409-34550696	14.48,7.36	21.85	28.59,14.49	43.08	24.00,7.46	31.46	28.69,10.95	39.64	23.09,8.69	31.77	38.06,21.34	59.39	0.93218	0.00914612	0.00977902	0.998016
Os01g0812900|Os01g0812900|chr1|-	1257.5	34558708	chr1:34558532-34559935	49.55,46.09	95.64	54.58,41.69	96.27	84.45,34.12	118.57	91.39,32.34	123.73	76.18,57.89	134.06	76.83,71.26	148.09	0.934492	0.00524854	0.00531904	0.998016
Os01g0813100|Os01g0813100|chr1|-	25.6	34565489	chr1:34565288-34565806	NA	NA	NA	NA	32.89,9.77	42.66	NA	NA	21.06,8.73	29.79	NA	NA	NA	NA	NA	NA
Os01g0813400|Os01g0813400|chr1|+	6707.8	3.45833e+23	chr1:34583278-34583566	314.05,474.88,399.09,182.28	1370.3	321.65,386.82,355.87,146.76	1211.1	311.76,381.96,331.54,127.89	1153.15	339.30,468.33,349.13,130.19	1286.95	334.01,394.94,335.33,125.97	1190.24	306.50,450.03,424.46,163.29	1344.27	0.458297	0.0133422	-0.0141673	0.940502
Os01g0813500|Os01g0813500|chr1|-	345.2	3.45842e+15	chr1:34583923-34584321	70.90,69.08,49.94	189.92	39.48,64.27,39.31	143.06	48.73,56.57,31.47	136.77	28.34,80.32,33.01	141.67	46.35,48.86,19.69	114.9	73.59,47.17,24.63	145.4	0.283552	0.0646054	-0.0568089	0.879377
Os01g0813900|Os01g0813900|chr1|+	1326.5	34618685	chr1:34618404-34618968	116.78,93.79	210.57	165.10,83.46	248.56	126.91,97.02	223.93	133.75,74.26	208.01	83.33,77.99	161.31	101.26,75.56	176.81	0.749749	0.0155885	0.0157579	0.985314
Os01g0814000|Os01g0814000|chr1|+	1237	34623680	chr1:34623047-34623908	181.17,102.50	283.67	178.15,94.87	273.01	163.22,66.19	229.41	159.75,113.55	273.29	169.18,66.90	236.08	194.39,89.63	284.02	0.900914	0.00513296	0.00542615	0.997552
Os01g0814300|Os01g0814300|chr1|+	10.3	3.46394e+15	chr1:34639330-34639784	8.32,9.81,5.54	23.66	11.91,7.56,2.60	22.07	NA	NA	NA	NA	14.24,17.17,1.90	33.31	0.00,26.27,3.51	29.79	NA	NA	NA	NA
Os01g0814400|Os01g0814400|chr1|-	1141.8	3.46403e+15	chr1:34639802-34640771	17.13,168.73,69.87	255.73	30.78,135.08,92.38	258.24	93.60,98.31,73.21	265.11	33.35,163.16,65.38	261.88	54.00,122.40,78.20	254.6	37.39,130.06,57.30	224.75	0.764273	0.0445685	-0.00466065	0.987323
Os01g0814700|Os01g0814700|chr1|-	619.4	3.46435e+15	chr1:34643222-34643605	45.20,82.47,23.70	151.38	117.25,130.00,24.12	271.37	73.94,76.66,26.12	176.73	71.28,84.03,35.26	190.56	55.05,76.50,17.24	148.79	35.22,58.07,23.39	116.68	0.256503	0.0430665	0.0602352	0.86121
Os01g0814800|Os01g0814800|chr1|-	1186.2	34647226	chr1:34647099-34647623	161.88,81.10	242.98	158.41,106.03	264.44	122.23,68.20	190.43	111.07,88.99	200.06	116.53,43.81	160.34	150.32,74.24	224.56	0.797819	0.0119422	-0.0123882	0.990775
Os01g0814900|Os01g0814900|chr1|-	1931.9	34652307	chr1:34652103-34652509	186.44,107.73	294.17	184.02,89.71	273.73	192.98,69.11	262.09	124.78,41.64	166.42	202.41,66.32	268.72	249.77,93.85	343.61	0.114186	0.062009	-0.0682146	0.694716
Os01g0815100|Os01g0815100|chr1|-	1740.3	3.46645e+31	chr1:34663564-34664911	0.00,89.82,84.02,21.31,6.96	202.11	0.00,142.78,66.53,25.38,6.08	240.77	0.00,106.44,85.19,6.35,22.24	220.21	55.35,112.50,73.03,8.61,9.35	258.85	0.00,121.49,62.61,3.28,22.27	209.65	0.00,93.93,59.23,11.85,11.46	176.47	0.031495	0.0994095	-0.112381	0.435878
Os01g0815400|Os01g0815400|chr1|-	1217.2	3.46749e+23	chr1:34674488-34674970	86.59,107.61,118.75,41.02	353.97	79.27,116.99,105.62,61.15	363.03	180.09,181.36,140.75,50.37	552.56	90.58,67.05,92.56,35.13	285.31	153.03,133.99,130.80,58.03	475.84	72.76,107.15,130.74,35.63	346.28	0.873577	0.0453306	0.00722991	0.99455
Os01g0815700|Os01g0815700|chr1|+	1729.9	34682085	chr1:34679978-34682210	100.89,68.21	169.1	107.36,69.28	176.64	109.72,43.94	153.66	135.74,42.13	177.87	103.65,36.91	140.56	141.28,62.80	204.08	0.0684694	0.091837	-0.0987143	0.586558
Os01g0815800|Os01g0815800|chr1|+	17205	34685261	chr1:34685015-34685476	515.44,273.15	788.59	615.10,293.08	908.18	460.84,278.20	739.04	592.61,262.31	854.92	514.70,232.51	747.21	655.66,306.02	961.68	0.136239	0.0343099	-0.0364974	0.727369
Os01g0816000|Os01g0816000|chr1|+	93.6	3.46912e+31	chr1:34689925-34692018	0.86,4.77,0.00,6.33,8.55	20.51	0.00,13.02,0.00,8.04,4.39	25.45	0.00,4.02,6.52,14.96,4.51	30	0.00,4.73,0.00,11.95,10.66	27.34	0.00,0.00,0.00,27.62,7.26	34.88	0.00,0.00,0.00,20.44,13.19	33.63	0.00869014	0.334883	0.335345	0.220139
Os01g0816100|Os01g0816100|chr1|-	31	3.46934e+15	chr1:34692786-34693584	18.90,24.28,6.89	50.07	18.12,23.82,5.62	47.56	31.20,15.37,1.78	48.35	13.70,21.52,4.95	40.17	8.79,11.14,4.02	23.95	NA	NA	NA	NA	NA	NA
Os01g0816400|Os01g0816400|chr1|-	491.8	3.47058e+15	chr1:34705487-34706101	24.89,136.72,48.91	210.53	47.87,158.58,40.69	247.14	25.62,141.15,25.40	192.17	64.97,110.22,28.64	203.83	51.60,116.75,31.76	200.11	21.44,107.14,37.47	166.04	0.111333	0.0907336	-0.0993154	0.691906
Os01g0817000|Os01g0817000|chr1|-	132.6	34769575	chr1:34769376-34770199	36.18,25.08	61.26	41.48,19.72	61.21	49.33,12.58	61.91	26.59,11.79	38.38	41.70,21.76	63.46	36.97,11.95	48.93	0.914504	0.00941781	-0.0101577	0.998016
Os01g0817100|Os01g0817100|chr1|-	1366.1	34776404	chr1:34776092-34776696	145.30,36.96	182.26	217.47,47.28	264.75	113.35,43.28	156.63	155.17,47.01	202.18	117.24,27.44	144.67	103.09,37.16	140.25	0.682131	0.0178752	0.0214789	0.981077
Os01g0817650|Os01g0817650|chr1|+	525.2	34801734	chr1:34801187-34802059	14.51,40.42	54.93	40.09,35.95	76.04	29.41,10.71	40.12	31.93,40.36	72.29	30.79,26.01	56.79	31.44,31.71	63.16	0.989272	0.0012237	0.00122185	0.9999
Os01g0817700|Os01g0817700|chr1|+	35991.2	34807847	chr1:34807598-34808013	715.90,491.29	1207.19	676.82,393.30	1070.12	591.19,373.26	964.45	745.63,401.56	1147.19	583.57,387.78	971.35	801.76,519.56	1321.32	0.715913	0.00750486	-0.00771141	0.982012
Os01g0818300|Os01g0818300|chr1|+	269.3	3.48555e+15	chr1:34855304-34855796	45.88,62.41,29.25	137.54	48.15,85.69,36.88	170.72	17.14,59.79,38.70	115.63	14.75,84.91,50.65	150.31	32.97,47.64,20.95	101.56	0.00,70.47,16.71	87.18	0.115373	0.121515	0.10827	0.695997
Os01g0818400|Os01g0818400|chr1|+	6.4	3.48658e+23	chr1:34865707-34866150	0.00,7.38,11.23,6.35	24.97	NA	NA	11.57,10.70,9.08,3.14	34.5	NA	NA	7.41,4.36,10.23,3.44	25.44	NA	NA	NA	NA	NA	NA
Os01g0818600|Os01g0818600|chr1|-	4274.2	34868700	chr1:34868434-34869111	331.95,149.53	481.48	285.05,131.44	416.49	255.84,145.54	401.37	360.96,137.37	498.33	296.28,121.34	417.62	285.92,135.34	421.25	0.282568	0.033568	-0.0362473	0.879377
Os01g0819000|Os01g0819000|chr1|+	443.8	3.48923e+15	chr1:34891992-34892734	28.84,98.74,47.41	174.99	37.35,112.04,44.61	194	44.38,76.51,38.18	159.07	66.40,91.71,53.78	211.89	40.56,80.72,26.35	147.62	44.42,85.78,27.09	157.29	0.0977291	0.0835232	-0.0952647	0.664628
Os01g0819100|Os01g0819100|chr1|+	14.1	3.49013e+15	chr1:34900792-34901714	NA	NA	NA	NA	NA	NA	NA	NA	NA	NA	NA	NA	NA	NA	NA	NA
Os01g0819300|Os01g0819300|chr1|-	4.7	34911492	chr1:34911226-34911616	23.35,0.55	23.91	22.06,0.90	22.96	33.85,0.31	34.16	NA	NA	22.80,2.78	25.58	32.56,4.18	36.73	NA	NA	NA	NA
Os01g0819900|Os01g0819900|chr1|-	2261.4	34949279	chr1:34949119-34949716	224.36,87.21	311.57	278.54,127.21	405.75	297.59,97.48	395.07	191.06,85.59	276.65	232.85,87.09	319.94	240.56,51.46	292.02	0.414679	0.0281506	-0.0315835	0.932037
Os01g0821700|Os01g0821700|chr1|-	1132.6	3.50647e+23	chr1:35064446-35064824	44.61,65.59,96.43,129.28	335.9	73.94,90.44,112.33,125.96	402.67	45.13,107.78,117.38,91.25	361.54	20.57,96.84,103.44,109.35	330.2	33.11,112.63,106.23,106.93	358.89	76.88,98.61,132.06,133.22	440.77	0.710286	0.0388596	0.0165796	0.982012
Os01g0821800|Os01g0821800|chr1|-	888.6	35069412	chr1:35069288-35069611	108.95,70.55	179.51	105.14,65.04	170.17	116.27,44.08	160.34	120.72,50.35	171.07	118.09,73.40	191.5	141.54,57.73	199.27	0.559	0.0292575	-0.0309135	0.963428
Os01g0822200|Os01g0822200|chr1|-	246.9	3.50969e+15	chr1:35096188-35097077	0.00,50.89,46.37	97.27	6.43,62.50,31.34	100.27	0.00,69.98,22.78	92.76	0.00,56.15,29.73	85.88	19.24,41.77,23.80	84.81	33.97,44.32,22.58	100.87	0.0076025	0.173792	-0.255916	0.203728
Os01g0822800|Os01g0822800|chr1|-	8719.9	3.51219e+15	chr1:35121551-35122652	98.10,246.28,58.16	402.54	65.30,240.98,64.23	370.5	104.44,259.36,58.46	422.26	204.67,278.49,55.21	538.37	70.42,181.37,47.88	299.68	91.79,170.64,66.04	328.47	0.0323949	0.090435	-0.0782117	0.438177
Os01g0823200|Os01g0823200|chr1|+	242.9	3.51521e+15	chr1:35151303-35153047	0.00,9.15,15.45	24.6	0.00,12.52,8.21	20.73	3.43,11.47,8.65	23.55	NA	NA	NA	NA	NA	NA	NA	NA	NA	NA
Os01g0823300|Os01g0823300|chr1|+	13116.4	35155592	chr1:35155445-35155745	489.93,159.61	649.54	500.06,162.57	662.62	386.42,134.22	520.64	454.03,137.81	591.84	333.86,136.06	469.92	567.56,195.71	763.28	0.739437	0.00828334	0.0095251	0.983679
Os01g0823500|Os01g0823500|chr1|-	17.2	3.51688e+15	chr1:35167644-35169129	NA	NA	NA	NA	NA	NA	NA	NA	NA	NA	11.93,8.14,5.19	25.26	NA	NA	NA	NA
Os01g0824000|Os01g0824000|chr1|+	20.2	3.5193e+15	chr1:35192713-35193316	12.99,4.25,7.09	24.33	13.34,10.59,4.56	28.49	22.41,16.43,1.83	40.67	5.69,16.77,6.34	28.79	NA	NA	NA	NA	NA	NA	NA	NA
Os01g0824600|Os01g0824600|chr1|+	27.3	3.52331e+15	chr1:35232986-35234398	NA	NA	NA	NA	14.40,10.44,3.82	28.67	NA	NA	NA	NA	NA	NA	NA	NA	NA	NA
Os01g0824700|Os01g0824700|chr1|+	177.1	3.524e+23	chr1:35239819-35240861	0.00,29.03,29.23,28.31	86.58	0.00,0.00,53.14,31.95	85.09	3.05,28.10,21.80,24.72	77.68	0.00,38.79,26.59,33.02	98.4	0.00,43.69,34.95,16.61	95.24	16.15,11.82,13.39,26.24	67.6	0.0351433	0.181408	-0.168659	0.45309
Os01g0824800|Os01g0824800|chr1|+	175.4	3.52455e+23	chr1:35245226-35246683	36.71,0.00,60.32,12.06	109.09	24.42,0.00,56.79,26.33	107.54	61.69,2.53,57.82,16.63	138.67	50.06,8.24,59.45,14.48	132.23	43.84,35.03,42.39,11.84	133.09	22.95,2.22,49.54,3.21	77.91	0.193236	0.125407	-0.0417969	0.808713
Os01g0825500|Os01g0825500|chr1|-	560.3	35303701	chr1:35303427-35304214	78.95,41.34	120.3	61.87,37.75	99.62	107.06,56.52	163.58	58.09,41.25	99.34	82.72,55.37	138.09	78.14,45.26	123.4	0.519309	0.0395839	0.0409113	0.953061
Os01g0825700|Os01g0825700|chr1|-	532.3	35314627	chr1:35314411-35315525	98.58,63.72	162.3	115.33,46.09	161.42	97.15,37.44	134.59	104.05,41.64	145.69	113.99,41.61	155.6	81.47,39.57	121.04	0.571616	0.0304738	-0.0330162	0.964178
Os01g0825800|Os01g0825800|chr1|-	186.9	3.53212e+15	chr1:35320989-35321344	7.88,14.65,9.45	31.98	NA	NA	14.99,7.49,2.70	25.18	12.80,28.41,21.86	63.07	10.79,59.25,29.09	99.13	16.74,141.45,72.73	230.92	NA	NA	NA	NA
[truncated: 13,522 more rows]

## Sheet: R-A116-24
Supplementary Material 1: APA calculations were obtained from APAtrap 24 h after infection of resistant rice with bacterial blight.
[truncated: 15,052 more rows]

## Sheet: R-A116-48
Supplementary Material 1: APA calculations were obtained from APAtrap 48h after infection of resistant rice with bacterial blight.
[truncated: 14,982 more rows]

[truncated: 5 more sheets: R-A116-72, S-A50-12, S-A50-24, S-A50-48, S-A50-72]
