# Supplementary material for: Alternative polyadenylation profiles of susceptible and resistant rice (Oryza sativa L.) in response to bacterial leaf blight using RNA-seq
Source: BMC Plant Biol. 2024 Feb 28;24:145. doi: 10.1186/s12870-024-04839-6 (PMC10900630; doi:10.1186/s12870-024-04839-6)
Supplement: Supplementary file 3 — Supplementary Material 3. [file 12870_2024_4839_MOESM3_ESM.xlsx]

## Sheet: Sheet1
supplementary table 2: 21 genes showed persistent APA changes within 72 h of infection in the resistant rice
Gene	Gene name	r-12h	r-24h	r-48h	r-72h
ENSRNA049471043	LSU_rRNA_eukarya	-0.22643	-0.457082	-0.243171	-0.446863
Os01g0638600	UGT703A1	0.284702	0.249887	0.319573	0.279077
Os01g0824700	OsFbox048	0.168659	0.184976	0.251661	0.309071
Os01g0905800	AldC-1	0.195033	0.272634	0.259805	0.395637
Os02g0165000	0	-0.164976	-0.191795	-0.181392	-0.19321
Os02g0759800	OsSKIPa	0.205673	0.190232	0.175707	0.293284
Os02g0805700	0	0.184852	0.22286	0.159759	0.24601
Os02g0820400	0	0.247438	0.172135	0.227071	0.280398
Os03g0386000	SRWD5	0.262076	0.292234	0.457556	0.879647
Os03g0427100	0	0.312471	0.168278	0.330187	0.227583
Os04g0106000	0	0.351971	0.260545	0.309916	0.370983
Os05g0224900	OsCMT3	0.268107	0.282708	0.323288	0.262783
Os05g0515700	OsVOZ2	0.200492	0.265461	0.194932	0.256172
Os06g0654000	0	0.192858	0.174155	0.198671	0.157229
Os07g0246300	OsWD40-139	0.218596	0.193011	0.220084	0.234468
Os08g0110300	0	0.244409	0.258834	0.257377	0.351543
Os08g0307000	0	0.38978	0.229411	0.169001	0.301428
Os08g0374900	0	0.309401	0.243062	0.254187	0.335382
Os09g0469300	OsUCL31	0.266972	0.195032	0.280421	0.388767
Os12g0636000	OsRDCP5	0.201127	0.270931	0.177373	0.286487
gene-psbE	0	0.228893	0.325239	0.328491	0.341072
note: r from APAtrap,the tendency of 3’UTR variation; r>0: the 3’UTR of a gene tends to be longer, and a higher value indicates a greater tendency to be longer)
