# Supplementary material for: Alternative polyadenylation profiles of susceptible and resistant rice (Oryza sativa L.) in response to bacterial leaf blight using RNA-seq
Source: BMC Plant Biol. 2024 Feb 28;24:145. doi: 10.1186/s12870-024-04839-6 (PMC10900630; doi:10.1186/s12870-024-04839-6)
Supplement: Supplementary file 4 — Supplementary Material 4. [file 12870_2024_4839_MOESM4_ESM.xlsx]

## Sheet: Sheet1
supplementary table 3: 23 genes showed persistent APA changes within 72 h of infection in the susceptible rice
gene	gene name	r-12h	r-24h	r-48h	r-72h
ENSRNA049471555	snoJ33	0.230379	0.244314	0.244314	0.3604
Os01g0164700	0	0.158839	0.248461	0.248461	0.196857
Os01g0186700	0	-0.170246	-0.183859	-0.183859	-0.151643
Os01g0598900	0	-0.245392	-0.247691	-0.247691	-0.170327
Os02g0128300	0	0.324092	0.240136	0.240136	0.209278
Os02g0798100	0	0.179122	0.319088	0.319088	0.497923
Os02g0802400	0	-0.227766	-0.282315	-0.282315	-0.28592
Os03g0299600	0	0.282241	0.171095	0.171095	0.258477
Os03g0360600	0	0.318088	0.169903	0.169903	0.237609
Os05g0412000	0	0.400432	0.196798	0.196798	0.188271
Os05g0568000	KCS1	0.313444	0.162372	0.162372	0.151921
Os06g0164000	0	-0.490552	-0.464193	-0.464193	-0.483476
Os06g0165800	ROMT-16	0.409605	0.264177	0.264177	0.281128
Os06g0286700	Piz	0.425603	0.28658	0.28658	0.352468
Os06g0287000	0	0.505357	0.429627	0.429627	0.467972
Os06g0552300	0	0.338509	0.30619	0.30619	0.334213
Os06g0647500	0	0.399716	-0.309863	-0.309863	-0.34919
Os06g0647801	0	0.361826	0.322306	0.322306	0.393638
Os07g0227600	OsERF#057	0.286714	0.3143	0.3143	0.310583
Os07g0568300	OsC3H50	0.42966	0.335904	0.335904	0.16133
Os07g0580500	BZR1	0.2164	0.272886	0.272886	0.165196
Os07g0623300	0	0.174008	0.379269	0.379269	0.327829
Os08g0148267	0	-0.202736	-0.156395	-0.156395	-0.150612
note: r from APAtrap,the tendency of 3’UTR variation; r>0: the 3’UTR of a gene tends to be longer, and a higher value indicates a greater tendency to be longer)
