# Supplementary material for: Alternative polyadenylation profiles of susceptible and resistant rice (Oryza sativa L.) in response to bacterial leaf blight using RNA-seq
Source: BMC Plant Biol. 2024 Feb 28;24:145. doi: 10.1186/s12870-024-04839-6 (PMC10900630; doi:10.1186/s12870-024-04839-6)
Supplement: Supplementary file 5 — Supplementary Material 5. [file 12870_2024_4839_MOESM5_ESM.xls]

## Sheet: S-High frequency
supplementary table 4: APA variation degree and PA locus of APA gene with multiple occurrences of APA phenomena in susceptible rice
S-12-24 Genes for which the APA phenomenon occurred at both 12 h and 24 h	Gene stable ID	Gene name	r-12h	log2(FC)-12h	r-24h	log2(FC)-24h	proximal PA site	P1	P2	P3	P4	P5	distal PA site			S-48-72 Genes for which the APA phenomenon occurred at both 48h and 72h	Gene stable ID	Gene name	r-48h	log2(FC)-48	r-72h	log2(FC)-72	P1-proximal PA site	P2	P3	P4	P5	P6	P7-distal
	ENSRNA049471555	snoJ33	0.230379	-0.384651	0.216312	-0.0738914	27609264	27609147	27608770	0	0	0	27609600				ENSRNA049466531	Intron_gpII	-0.179614	1.91527	-0.24568	0	9200201	9200104	9199935	0	0	0	9200510
	ENSRNA049471864	IsrR	0.17969	-2.16139	0.16242	-1.74028	33567477	0	0	0	0	0	33569300				ENSRNA049466546	Intron_gpII	-0.16356	0	-0.259179	0	9168418	9168249	0	0	0	0	9168634
	Os01g0711600	OsRTH1	0.186923	0.133354	0.160277	2.10775	29575271	29575469	0	0	0	0	29575672				ENSRNA049466581	Intron_gpII	-0.160128	0	-0.287185	2.35941	9120008	9119908	9119623	0	0	0	9120317
	Os01g0763200	OsTCP5	0.386553	0.342584	0.186606	-0.123426	32107757	32107067	0	0	0	0	32108231				ENSRNA049466596	Intron_gpII	-0.255932	-1.04027	-0.269703	-2.01789	9091923	9091598	0	0	0	0	9092232
	Os01g0816100	OsNAC4	0.364599	0.134704	0.223875	0.420392	34693394	34693104	0	0	0	0	34693584				ENSRNA049466845	IsrR	0.230149	NA	0.361416	NA	9175148	9174890	0	0	0	0	9178001
	Os01g0841500	OsMYB3R-2	-0.205164	0.0124167	-0.172527	0.0768108	36128062	36128197	36128322	0	0	0	36128460				ENSRNA049471043	LSU_rRNA_eukarya	-0.499463	2.64889	-0.379988	2.4578	28721929	0	0	0	0	0	28721981
	Os02g0134400	OsLASPO	0.37584	-0.392823	0.161737	3.2466	1826008	1826275	0	0	0	0	1826423				ENSRNA049471555	snoJ33	0.244314	0.288121	0.3604	0.716912	27609264	27609147	27608770	0	0	0	27609600
	Os02g0288000	OsFbox081	0.437639	-0.124503	0.287039	0.338087	10861651	10861475	0	0	0	0	10862862				Os01g0274100	OsYUCCA10	0.463766	9.34152	0.413158	8.52737	9514933	0	0	0	0	0	9515012
	Os02g0438200	CycT1	0.226959	-0.0765885	0.243937	0.310688	14017614	14017965	0	0	0	0	14018118				Os01g0720400	OsACP1	0.174932	4.21782	0.357908	4.63391	30025951	30025416	0	0	0	0	30026465
	Os02g0456000	EIP4	0.154529	-0.424138	0.18932	-0.220881	15143203	15141996	0	0	0	0	15143539				Os01g0874300	R2R3-MYB	0.215472	0.788015	0.193121	0.612694	37933258	0	0	0	0	0	37933396
	Os02g0491400	OsFKBP62c	0.297965	0.0896497	0.185227	-0.300897	17156772	17156587	0	0	0	0	17156951				Os01g0949750	OsGSTU35	-0.253506	-2.11313	-0.211524	-1.47022	41842535	0	0	0	0	0	41842725
	Os02g0656200	OsCERK	-0.181764	0.0926015	-0.160378	0.0955441	26504444	0	0	0	0	0	26504691				Os02g0571300	OsKS5	0.184212	1.85027	0.173747	1.7071	21854033	21853716	0	0	0	0	21854395
	Os02g0689200	OsPUP11	0.222545	0.344342	0.159382	-0.222952	28268816	28269508	0	0	0	0	28269618				Os02g0602100	OsMSRPK1	0.531501	0.810128	0.411426	0.74891	23565380	23565732	23568186	23568754	0	0	23568926
	Os02g0700500	OsPUT1	0.313688	-0.192712	0.170192	-1.58212	28817200	28815825	0	0	0	0	28817359				Os02g0611800	OsHCT2	0.198555	2.3447	0.238845	1.2735	24083551	24084443	0	0	0	0	24084597
	Os02g0760000	OsDjC22	0.262493	0.220604	0.223875	1.35063	32001957	32001733	0	0	0	0	32002021				Os02g0702000	OSOTP51	-0.223504	-1.30994	-0.165063	-0.926027	28920953	0	0	0	0	0	28921065
	Os02g0787600	OsGLR1.2	0.468523	-0.370509	0.212779	1.5337	33475087	33475882	0	0	0	0	33475997				Os03g0128700	OSCDPK7	0.317599	0.322358	0.56765	-0.17135	1629123	1629357	0	0	0	0	1629765
	Os02g0820900	ETR3	0.247088	-0.206838	0.174126	1.14854	35254745	35255072	0	0	0	0	35255204				Os03g0297600	OsPYL/RCAR4	0.244839	0.578252	0.211239	1.46039	10419219	10419012	0	0	0	0	10419833
	Os03g0113100	TK	0.170504	0.110884	0.176631	-0.90103	739497	739681	0	0	0	0	739798				Os03g0423800	OsMed8_1	-0.17617	0.685872	-0.168906	0.742353	#N/A	#N/A	#N/A	#N/A	#N/A	#N/A	#N/A
	Os03g0180000	OsCCX1	0.240955	-0.128409	0.255781	0.429244	4196136	4195229	4194402	0	0	0	4196475				Os03g0597200	YSA	0.25301	-1.15206	0.337235	-1.55115	22236112	0	0	0	0	0	22238894
	Os03g0207400	OsPP2C29	0.352042	-0.380232	0.167585	-0.997837	5627308	5627541	0	0	0	0	5627725				Os03g0610900	SAPK10	0.296749	-0.746752	0.241091	-0.683238	23068885	0	0	0	0	0	23069461
	Os03g0423000	OsFbox152	0.320234	0.184037	0.160327	0.139195	17613025	17613429	0	0	0	0	17613661				Os03g0726200	OsITPK3	0.681889	-0.856313	0.509368	-0.746316	29542024	0	0	0	0	0	29542207
	Os03g0562200	OsFbox153	0.266914	-0.542322	0.23875	0.361709	20188886	20188321	0	0	0	0	20188983				Os04g0488000	CDKG	-0.166896	1.44468	-0.349513	1.51997	24376767	24377751	0	0	0	0	24378207
	Os03g0859700	OsCPn60alpha2	-0.22196	-0.754316	-0.275119	-1.1646	36283963	0	0	0	0	0	36284010				Os04g0493100	OsbHLH065	-0.332474	-2.2823	-0.2387	-2.02198	24655281	0	0	0	0	0	24655700
	Os04g0479100	TGO	0.208873	0.220118	-0.163523	0.240114	23960735	23960241	0	0	0	0	23960925				Os05g0137500	OsWRKY5	0.181761	0.251072	0.274349	0.226043	2179708	0	0	0	0	0	2180173
	Os04g0611200	OsCER2	0.288514	-0.47197	0.184577	0.653917	30999294	0	0	0	0	0	30999454				Os05g0195200	C3H35	0.195361	2.03181	0.191008	1.66746	5847412	5847225	5846822	5846725	0	0	5848186
	Os05g0275100	OsPPR920	0.27803	-0.0508213	-0.431676	-0.833941	11262092	0	0	0	0	0	11264629				Os05g0224900	OsCMT3	-0.280383	0.640671	-0.275219	0.566318	7647900	7646412	0	0	0	0	7648191
	Os05g0568000	KCS1	0.313444	0.151516	0.233492	2.44816	28279646	28279387	28278964	0	0	0	28281235				Os05g0354300	APC1	-0.324207	-0.460579	-0.267977	-0.75817	16774520	0	0	0	0	0	16774648
	Os06g0131100	OsWD40-124	0.158916	0.00491975	0.235447	0.00496825	1653765	1654033	0	0	0	0	1654326				Os05g0488800	OsSIRP1	-0.235204	-0.421783	-0.173119	-0.134946	24024296	24023781	0	0	0	0	24025270
	Os06g0143400	FATB1	0.365661	0.17481	0.4193	1.6104	2278833	2279081	2279351	0	0	0	2279490				Os05g0513100	OsTCP18	0.184791	1.28486	0.151438	1.38194	25437864	25438071	25438178	25438462	0	0	25438678
	Os06g0165800	ROMT-16	0.409605	-0.474933	0.280202	0.194663	3315256	0	0	0	0	0	3315409				Os05g0568000	KCS1	0.162372	2.12639	0.151921	1.98884	28279646	28279387	28278964	0	0	0	28281235
	Os06g0191300	OsMKK5	0.389867	-0.401985	0.199069	-0.784053	4617325	4617946	0	0	0	0	4618245				Os06g0165800	ROMT-16	0.264177	0.40862	0	0.445721	3315256	0	0	0	0	0	3315409
	Os06g0234200	OsRAC4	0.232084	-0.0346312	0.2423	-0.129081	6994211	6994304	6994480	0	0	0	6994608				Os06g0286700	Piz	0.28658	3.60807	0.352468	3.62187	10387918	10388511	10388634	10388935	10389024	10389690	10389858
	Os06g0255900	OsEXO70F5	0.313992	0.308728	0.240845	-1.09319	8116588	8118041	8118713	8119628	0	0	8119841				Os06g0300800	OsWD40-128	-0.150015	-0.0893527	-0.184061	-0.147034	11228384	0	0	0	0	0	11228551
	Os06g0286700	Piz	0.425603	2.1802	0.338307	3.89234	10387918	10388511	10388634	10388935	10389024	10389690	10389858				Os06g0698300	OsPP2C59	-0.202223	0.735309	-0.171028	0.81869	29208313	29207822	29207509	0	0	0	29208559
	Os06g0288100	PK	0.183967	-0.276201	-0.274392	0.0988804	10469704	0	0	0	0	0	10471225				Os07g0155600	EIN2	-0.221044	0.47654	-0.199971	0.0387455	2990450	0	0	0	0	0	2990678
	Os06g0667100	OsHAP5B	0.348566	-0.388917	0.238615	0.041075	27632026	27632133	27632838	0	0	0	27633100				Os07g0210100	OsEXO70X4	0.195673	0.224155	0.188983	0.0534639	5977123	0	0	0	0	0	5979068
	Os06g0670500	OsCYP59b	0.187269	0.0472004	0.190852	0.0639051	27798067	27798238	27798410	0	0	0	27798530				Os07g0227600	OsERF#057	0.3143	1.17386	0.310582	0.994233	7140380	7140267	7139925	7139696	0	0	7140775
	Os07g0165200	OsSTA189	0.231813	-0.544162	0.191368	0.27618	3494365	0	0	0	0	0	3494740				Os07g0568300	OsC3H50	0.335904	2.05942	0.16133	2.51095	22841929	22843061	22843674	0	0	0	22843937
	Os07g0227600	OsERF#057	0.286714	-0.240417	0.210522	0.675127	7140380	7140267	7139925	7139696	0	0	7140775				Os07g0580500	BZR1	0.272886	1.24884	0.165196	1.49861	23484745	23484389	23484033	0	0	0	23484890
	Os07g0568300	OsC3H50	0.42966	-0.124141	0.155539	1.89747	22841929	22843061	22843674	0	0	0	22843937
	Os07g0580500	BZR1	0.2164	-0.574644	0.231812	1.34661	23484745	23484389	23484033	0	0	0	23484890
	Os08g0129200	OsCSP2	0.340782	-0.10723	-0.169246	-2.35331	1645206	1645088	0	0	0	0	1646004
	Os08g0365500	OsWAK77	0.269277	-0.289922	0.189914	0.542557	16919744	16919353	16919058	0	0	0	16920093
	Os08g0428400	OsJAZ9	0.152696	0.120497	0.156825	0.494834	20625600	20625271	0	0	0	0	20625764
	Os08g0559900	OsNTP9	0.208234	0.377967	0.242382	-0.151563	28018880	28019170	28020014	0	0	0	28020251
	Os09g0104200	RAD51D	0.268536	0.0119464	0.246141	0.815137	485300	485211	0	0	0	0	485387
	Os09g0296900	OsWD40-169	0.261151	0.119582	0.171896	0.502833	7196296	7196606	0	0	0	0	7196811
	Os09g0334500	WRKY74	0.252486	0.423932	0.193309	-0.0475016	10130297	10130580	10130767	10130993	0	0	10131092
	Os09g0418000	OsCIPK16	0.163501	-0.525647	0.213164	1.48693	15010362	15009632	15009244	0	0	0	15010837
	Os09g0463700	OsDjC69	0.47091	-0.349031	0.214225	0.133316	17557365	17558176	17558479	0	0	0	17558610
	Os09g0482400	OsHsp80.2	0.48049	-0.124889	-0.18345	0.718503	18526117	18525678	0	0	0	0	18527356
	Os09g0555300	OsFbox503	0.167535	-0.352079	0.250334	-0.567555	22036113	0	0	0	0	0	22036299
	Os10g0119300	OsFH3	-0.294479	0.14314	-0.936796	1.14957	1242423	0	0	0	0	0	1242501
	Os10g0552400	OsPUB67	0.153634	-0.573858	0.18131	-0.538866	21681186	21681347	0	0	0	0	21681431
	Os10g0554200	NRT1.1B	0.210927	-0.38077	0.211448	-1.13563	21758818	21758563	21758321	21758155	0	0	21759145
	Os10g0573400	OsPYL/RCAR10	0.33724	-0.361127	0.25074	0.158226	22767047	22767210	0	0	0	0	22767420
	Os11g0241900	OsTBL35	0.23393	-0.034993	0.203452	0.0243437	7584954	7584651	0	0	0	0	7585662
	Os12g0176500	RFC2	-0.267414	0.314437	-0.23612	-0.711489	3876945	3877203	0	0	0	0	3877280
	Os12g0597200	OsM12	0.269464	0.233364	0.199628	0.181423	25077205	25077447	0	0	0	0	25077619
	Os12g0618600	OsHAP2F	0.31129	-0.140413	0.284647	0.434353	26347590	26347467	26347285	26347063	0	0	26347852
													4052709																4052709
													4063173																4063173
													4066345																4066345
													4066698																4066698
													4069249																4069249
													4074332																4074332
													4109521																4109521
													4122476																4122476
													4126244																4126244
													4140659																4140659
													4150160																4150160
													4154674																4154674
													4167934																4167934
													4210587																4210587
													4215669																4215669
													4235239																4235239
													4246311																4246311
													4273371																4273371
													4278517																4278517
													4281971																4281971
													4314126																4314126
													4323165																4323165
													4328859																4328859
													4330030																4330030
													4393506																4393506
													4397256																4397256
													4402027																4402027
													4423179																4423179
													4424259																4424259
													4437852																4437852
													4439079																4439079
													4441314																4441314
													4448122																4448122
													4486450																4486450
													4494467																4494467
													4495028																4495028
													4504375																4504375
													4514701																4514701
													4540163																4540163
													4546586																4546586
													4581635																4581635
													4615886																4615886
													4622379																4622379
													4652063																4652063
													4684759																4684759
													4693114																4693114
													4715515																4715515
													4731237																4731237
													4734767																4734767
													4739607																4739607
													4761643																4761643
													4796461																4796461
													4802163																4802163
													4818976																4818976
													4820685																4820685
													4849089																4849089
													4854376																4854376
													4872595																4872595
													4883265																4883265
													4896850																4896850
													4909126																4909126
													4918651																4918651
													4972053																4972053
													5021622																5021622
													5061119																5061119
													5086565																5086565
													5102094																5102094
													5138843																5138843
													5214360																5214360
													5220394																5220394
													5247611																5247611
													5260965																5260965
													5288691																5288691
													5308008																5308008
													5329228																5329228
													5374793																5374793
													5398539																5398539
													5412857																5412857
													5413847																5413847
													5431480																5431480
													5435774																5435774
													5446251																5446251
													5479718																5479718
													5509538																5509538
													5510990																5510990
													5641481																5641481
													5655841																5655841
													5670094																5670094
													5676277																5676277
													5686351																5686351
													5719559																5719559
													5764603																5764603
													5766659																5766659
													5769461																5769461
													5774290																5774290
													5774863																5774863
													5795346																5795346
													5808585																5808585
													5838639																5838639
													5898186																5898186
													5909558																5909558
													5916818																5916818
													5934176																5934176
													5934979																5934979
													6008574																6008574
													6011818																6011818
													6029639																6029639
													6078239																6078239
													6139150																6139150
													6200202																6200202
													6242869																6242869
													6253502																6253502
													6257004																6257004
													6258566																6258566
													6270744																6270744
													6292389																6292389
													6297793																6297793
													6388300																6388300
													6419893																6419893
													6436025																6436025
													6456010																6456010
													6464995																6464995
													6499766																6499766
													6501333																6501333
													6507790																6507790
													6518664																6518664
													6524621																6524621
													6528273																6528273
													6587100																6587100
													6587507																6587507
													6612554																6612554
													6621786																6621786
													6629173																6629173
													6643163																6643163
													6650517																6650517
													6654348																6654348
													6662557																6662557
													6700016																6700016
													6704746																6704746
													6706490																6706490
													6718643																6718643
													6725414																6725414
													6734121																6734121
													6765497																6765497
													6767413																6767413
													6776704																6776704
													6815531																6815531
													6828928																6828928
													6835359																6835359
													6841166																6841166
													6841947																6841947
													6860949																6860949
													6880600																6880600
													6896379																6896379
													6904236																6904236
													6909551																6909551
													6910190																6910190
													6968009																6968009
													6970138																6970138
													7030567																7030567
													7047543																7047543
													7049193																7049193
													7056350																7056350
													7073998																7073998
													7086539																7086539
													7100778																7100778
													7105615																7105615
													7125730																7125730
													7137297																7137297
													7164388																7164388
													7165019																7165019
													7175971																7175971
													7177069																7177069
													7217063																7217063
													7273274																7273274
													7279182																7279182
													7285976																7285976
													7294267																7294267
													7303695																7303695
													7332272																7332272
													7339179																7339179
													7352098																7352098
													7352770																7352770
													7364478																7364478
													7405490																7405490
													7415116																7415116
													7422519																7422519
													7451503																7451503
													7459908																7459908
													7460548																7460548
													7472730																7472730
													7473462																7473462
													7478220																7478220
													7511753																7511753
													7524427																7524427
													7551918																7551918
													7576814																7576814
													7578992																7578992
													7590784																7590784
													7594743																7594743
													7653152																7653152
													7668102																7668102
													7672753																7672753
													7677489																7677489
													7685898																7685898
													7687458																7687458
													7742871																7742871
													7805703																7805703
													7807193																7807193
													7855751																7855751
													7858168																7858168
													7863119																7863119
													7878759																7878759
													7881117																7881117
													7894790																7894790
													7895515																7895515
													8047876																8047876
													8062880																8062880
													8065578																8065578
													8087029																8087029
													8126120																8126120
													8179338																8179338
													8204631																8204631
													8212792																8212792
													8272628																8272628
													8283959																8283959
													8289039																8289039
													8296221																8296221
													8302433																8302433
													8333960																8333960
													8338648																8338648
													8346037																8346037
													8359720																8359720
													8367843																8367843
													8387231																8387231
													8396912																8396912
													8408369																8408369
													8414589																8414589
													8421670																8421670
													8444934																8444934
													8466442																8466442
													8472108																8472108
													8475934																8475934
													8489683																8489683
													8492348																8492348
													8544557																8544557
													8546869																8546869
													8555865																8555865
													8561220																8561220
													8571161																8571161
													8577934																8577934
													8594776																8594776
													8629135																8629135
													8658464																8658464
													8659946																8659946
													8687555																8687555
													8701710																8701710
													8721343																8721343
													8724355																8724355
													8734765																8734765
													8763765																8763765
													8773521																8773521
													8792377																8792377
													8793596																8793596
													8812992																8812992
													8885395																8885395
													8886017																8886017
													8900134																8900134
													8924862																8924862
													8929633																8929633
													8949013																8949013
													8987057																8987057
													8992563																8992563
													9004811																9004811
													9016664																9016664
													9019765																9019765
													9025708																9025708
													9058541																9058541
													9064284																9064284
													9067935																9067935
													9083765																9083765
													9088899																9088899
													9114337																9114337
													9114835																9114835
													9118496																9118496
													9134133																9134133
													9165686																9165686
													9169838																9169838
													9173067																9173067
													9173678																9173678
													9179738																9179738
													9196156																9196156
													9236928																9236928
													9253257																9253257
													9264295																9264295
													9268466																9268466
													9269145																9269145
													9274344																9274344
													9326095																9326095
													9373652																9373652
													9374121																9374121
													9379325																9379325
													9390479																9390479
													9435931																9435931
													9441962																9441962
													9450952																9450952
													9456944																9456944
													9475188																9475188
													9494047																9494047
													9515012																9515012
													9625981																9625981
													9631705																9631705
													9653174																9653174
													9658419																9658419
													9670123																9670123
													9671189																9671189
													9684110																9684110
													9685279																9685279
													9695541																9695541
													9703208																9703208
													9712134																9712134
													9728591																9728591
													9738161																9738161
													9738838																9738838
													9753725																9753725
													9770372																9770372
													9788095																9788095
													9794232																9794232
													9809555																9809555
													9822785																9822785
													9860717																9860717
													9876612																9876612
													9885482																9885482
													9889265																9889265
													9889844																9889844
													9917305																9917305
													9917943																9917943
													9935976																9935976
													9937730																9937730
													9966966																9966966
													10007745																10007745
													10022065																10022065
													10048958																10048958
													10115669																10115669
													10123702																10123702
													10135323																10135323
													10138825																10138825
													10196677																10196677
													10201094																10201094
													10218942																10218942
													10268189																10268189
													10271586																10271586
													10289495																10289495
													10295463																10295463
													10334314																10334314
													10347089																10347089
													10492530																10492530
													10497176																10497176
													10518591																10518591
													10627526																10627526
													10645147																10645147
													10656727																10656727
													10658991																10658991
													10679965																10679965
													10806315																10806315
													10814391																10814391
													10819948																10819948
													10827086																10827086
													10933129																10933129
													10942788																10942788
													10965741																10965741
													10968034																10968034
													10970215																10970215
													10979977																10979977
													10981017																10981017
													10999881																10999881
													11025941																11025941
													11066679																11066679
													11077487																11077487
													11091034																11091034
													11110480																11110480
													11119314																11119314
													11155899																11155899
													11192415																11192415
													11203331																11203331
													11221397																11221397
													11246740																11246740
													11250025																11250025
													11277884																11277884
													11320096																11320096
													11317677																11317677
													11356930																11356930
													11380167																11380167
													11420995																11420995
													11427066																11427066
													11504425																11504425
													11505822																11505822
													11612673																11612673
													11622526																11622526
													11624373																11624373
													11625907																11625907
													11667683																11667683
													11682151																11682151
													11687422																11687422
													11691225																11691225
													11699979																11699979
													11784958																11784958
													11804514																11804514
													11812506																11812506
													11864157																11864157
													11953727																11953727
													11964683																11964683
													11972425																11972425
													12032234																12032234
													12068954																12068954
													12107062																12107062
													12235732																12235732
													12258666																12258666
													12269026																12269026
													12302559																12302559
													12303635																12303635
													12333283																12333283
													12351641																12351641
													12504199																12504199
													12581956																12581956
													12583460																12583460
													12585262																12585262
													12646401																12646401
													12650004																12650004
													12654332																12654332
													12656449																12656449
													12667812																12667812
													12705283																12705283
													12730824																12730824
													12738064																12738064
													12810071																12810071
													12853396																12853396
													12875785																12875785
													12915782																12915782
													13143800																13143800
													13246385																13246385
													13247468																13247468
													13268377																13268377
													13282098																13282098
													13288418																13288418
													13294472																13294472
													13305258																13305258
													13319714																13319714
													13344233																13344233
													13357486																13357486
													13443528																13443528
													13488768																13488768
													13508882																13508882
													13531417																13531417
													13566872																13566872
													13582468																13582468
													13772207																13772207
													13776003																13776003
													13779786																13779786
													13800772																13800772
													13809298																13809298
													13893198																13893198
													13898160																13898160
													13922952																13922952
													14019458																14019458
													14041028																14041028
													14054906																14054906
													14064419																14064419
													14199650																14199650
													14256831																14256831
													14292566																14292566
													14316518																14316518
													14329380																14329380
													14340724																14340724
													14392817																14392817
													14476770																14476770
													14481553																14481553
													14487138																14487138
													14506960																14506960
													14581193																14581193
													14591782																14591782
													14603058																14603058
													14609221																14609221
													14680009																14680009
													14702977																14702977
													14732374																14732374
													14748522																14748522
													14752787																14752787
													14755437																14755437
													14769899																14769899
													14797196																14797196
													14822124																14822124
													14823530																14823530
													14899247																14899247
													14959416																14959416
													15007828																15007828
													15067552																15067552
													15076216																15076216
													15086996																15086996
													15119756																15119756
													15125395																15125395
													15131601																15131601
													15161518																15161518
													15403783																15403783
													15457660																15457660
													15462768																15462768
													15477860																15477860
													15493560																15493560
													15569199																15569199
													15618549																15618549
													15649542																15649542
													15854547																15854547
													15935152																15935152
													15959497																15959497
													15980534																15980534
													16056224																16056224
													16067736																16067736
													16131340																16131340
													16234510																16234510
													16280251																16280251
													16326336																16326336
													16347986																16347986
													16389809																16389809
													16436775																16436775
													16494165																16494165
													16503818																16503818
													16511859																16511859
													16539491																16539491
													16597641																16597641
													16664444																16664444
													16709600																16709600
													16719420																16719420
													17016319																17016319
													17067704																17067704
													17157846																17157846
													17161535																17161535
													17210728																17210728
													17231229																17231229
													17263572																17263572
													17267199																17267199
													17278302																17278302
													17294332																17294332
													17303704																17303704
													17309697																17309697
													17341555																17341555
													17350748																17350748
													17404419																17404419
													17421301																17421301
													17423264																17423264
													17454692																17454692
													17491818																17491818
													17504844																17504844
													17565462																17565462
													17564851																17564851
													17567476																17567476
													17586313																17586313
													17607716																17607716
													17612916																17612916
													17683267																17683267
													17706375																17706375
													17713425																17713425
													17742234																17742234
													17752087																17752087
													17764981																17764981
													17768454																17768454
													17799001																17799001
													17909980																17909980
													17947011																17947011
													17948353																17948353
													17960762																17960762
													17961531																17961531
													17991208																17991208
													17994960																17994960
													17999876																17999876
													18013998																18013998
													18026025																18026025
													18050145																18050145
													18054684																18054684
													18088171																18088171
													18128899																18128899
													18131759																18131759
													18135546																18135546
													18159124																18159124
													18173588																18173588
													18233077																18233077
													18287185																18287185
													18298969																18298969
													18394240																18394240
													18439607																18439607
													18448939																18448939
													18560323																18560323
													18598088																18598088
													18750064																18750064
													18756825																18756825
													18774422																18774422
													18851810																18851810
													18857382																18857382
													18939219																18939219
													18941511																18941511
													18961957																18961957
													19014127																19014127
													19061187																19061187
													19083436																19083436
													19088286																19088286
													19093887																19093887
													19096959																19096959
													19107092																19107092
													19111945																19111945
													19116367																19116367
													19139875																19139875
													19178685																19178685
													19201308																19201308
													19245627																19245627
													19257399																19257399
													19258811																19258811
													19303970																19303970
													19387461																19387461
													19392839																19392839
													19394938																19394938
													19468996																19468996
													19469544																19469544
													19505793																19505793
													19550345																19550345
													19686308																19686308
													19912319																19912319
													19963431																19963431
													19973269																19973269
													19973397																19973397
													20035007																20035007
													20044776																20044776
													20200077																20200077
													20282694																20282694
													20314161																20314161
													20316603																20316603
													20319355																20319355
													20326466																20326466
													20334933																20334933
													20352764																20352764
													20382933																20382933
													20465172																20465172
													20489836																20489836
													20528187																20528187
													20547056																20547056
													20576203																20576203
													20581970																20581970
													20599853																20599853
													20665058																20665058
													20665942																20665942
													20703104																20703104
													20717805																20717805
													20723072																20723072
													20730163																20730163
													20731413																20731413
													20742456																20742456
													20747073																20747073
													20810169																20810169
													20820438																20820438
													20937454																20937454
													20939718																20939718
													20942784																20942784
													20950825																20950825
													20954582																20954582
													21042268																21042268
													21057447																21057447
													21070182																21070182
													21071907																21071907
													21115731																21115731
													21124840																21124840
													21143070																21143070
													21143868																21143868
													21151061																21151061
													21152287																21152287
													21167502																21167502
													21172762																21172762
													21179923																21179923
													21184376																21184376
													21187601																21187601
													21203320																21203320
													21234906																21234906
													21243193																21243193
													21266429																21266429
													21278810																21278810
													21339336																21339336
													21441440																21441440
													21447803																21447803
													21549860																21549860
													21536885																21536885
													21624005																21624005
													21633106																21633106
													21638384																21638384
													21662162																21662162
													21699241																21699241
													21883970																21883970
													21897913																21897913
													21900895																21900895
													21921705																21921705
													21926247																21926247
													21935953																21935953
													21941847																21941847
													21963347																21963347
													21965036																21965036
													21981978																21981978
													21997111																21997111
													22022379																22022379
													22088525																22088525
													22128663																22128663
													22142464																22142464
													22163410																22163410
													22222699																22222699
													22234225																22234225
													22353901																22353901
													22377634																22377634
													22383061																22383061
													22430832																22430832
													22438422																22438422
													22439287																22439287
													22446572																22446572
													22472573																22472573
													22473108																22473108
													22495587																22495587
													22538740																22538740
													22542143																22542143
													22591911																22591911
													22606739																22606739
													22624095																22624095
													22625566																22625566
													22633215																22633215
													22692492																22692492
													22728530																22728530
													22733234																22733234
													22747167																22747167
													22748127																22748127
													22755126																22755126
													22757454																22757454
													22782749																22782749
													22820805																22820805
													22856029																22856029
													22882479																22882479
													22937158																22937158
													22952116																22952116
													22955504																22955504
													22980722																22980722
													22985800																22985800
													22987904																22987904
													22996768																22996768
													23002410																23002410
													23004999																23004999
													23024015																23024015
													23030940																23030940
													23079803																23079803
													23095271																23095271
													23119703																23119703
													23175316																23175316
													23213715																23213715
													23214758																23214758
													23226616																23226616
													23235436																23235436
													23322898																23322898
													23331680																23331680
													23337466																23337466
													23345412																23345412
													23348079																23348079
													23457793																23457793
													23502317																23502317
													23510656																23510656
													23516772																23516772
													23530262																23530262
													23542373																23542373
													23554738																23554738
													23576536																23576536
													23580524																23580524
													23586120																23586120
													23608491																23608491
													23689293																23689293
													23733074																23733074
													23741267																23741267
													23750533																23750533
													23762339																23762339
													23771700																23771700
													23815617																23815617
													23847039																23847039
													23861583																23861583
													23867211																23867211
													23880468																23880468
													23884535																23884535
													23888133																23888133
													23896368																23896368
													23913211																23913211
													23921419																23921419
													23937212																23937212
													23938782																23938782
													23972314																23972314
													23977041																23977041
													24075669																24075669
													24082162																24082162
													24107624																24107624
													24125477																24125477
													24129618																24129618
													24144312																24144312
													24148874																24148874
													24151507																24151507
													24155999																24155999
													24163903																24163903
													24196611																24196611
													24240436																24240436
													24246449																24246449
													24259936																24259936
													24281050																24281050
													24285306																24285306
													24299642																24299642
													24301235																24301235
													24317344																24317344
													24342142																24342142
													24352135																24352135
													24354496																24354496
													24381043																24381043
													24393523																24393523
													24436356																24436356
													24472337																24472337
													24483722																24483722
													24485922																24485922
													24498121																24498121
													24535763																24535763
													24555469																24555469
													24568729																24568729
													24569616																24569616
													24580010																24580010
													24589393																24589393
													24616741																24616741
													24632326																24632326
													24634667																24634667
													24697792																24697792
													24704062																24704062
													24713622																24713622
													24754529																24754529
													24763587																24763587
													24784989																24784989
													24794415																24794415
													24813381																24813381
													24818573																24818573
													24824436																24824436
													24838643																24838643
													24843471																24843471
													24844216																24844216
													24862282																24862282
													24942877																24942877
													24946056																24946056
													24962830																24962830
													24969049																24969049
													24995707																24995707
													25003258																25003258
													25012219																25012219
													25020259																25020259
													25031396																25031396
													25072705																25072705
													25118334																25118334
													25138124																25138124
													25141667																25141667
													25147128																25147128
													25153055																25153055
													25233787																25233787
													25238164																25238164
													25286510																25286510
													25351254																25351254
													25362107																25362107
													25367070																25367070
													25371074																25371074
													25463684																25463684
													25474770																25474770
													25477555																25477555
													25524568																25524568
													25552258																25552258
													25585754																25585754
													25617566																25617566
													25640490																25640490
													25641268																25641268
													25682901																25682901
													25705074																25705074
													25748601																25748601
													25752818																25752818
													25762200																25762200
													25766494																25766494
													25778026																25778026
													25791236																25791236
													25800905																25800905
													25841953																25841953
													25918028																25918028
													25928205																25928205
													25980415																25980415
													26034815																26034815
													26039285																26039285
													26053789																26053789
													26061149																26061149
													26066371																26066371
													26077001																26077001
													26088337																26088337
													26111207																26111207
													26112496																26112496
													26166523																26166523
													26173590																26173590
													26190171																26190171
													26194437																26194437
													26201702																26201702
													26225119																26225119
													26232767																26232767
													26238319																26238319
													26274158																26274158
													26278465																26278465
													26299017																26299017
													26383947																26383947
													26396106																26396106
													26402613																26402613
													26452832																26452832
													26454804																26454804
													26521719																26521719
													26523304																26523304
													26533517																26533517
													26593692																26593692
													26599631																26599631
													26602703																26602703
													26617510																26617510
													26636943																26636943
													26687839																26687839
													26701573																26701573
													26722435																26722435
													26785603																26785603
													26800649																26800649
													26816521																26816521
													26886717																26886717
													26888870																26888870
													26919576																26919576
													26973600																26973600
													26978190																26978190
													27008108																27008108
													27012089																27012089
													27014990																27014990
													27042673																27042673
													27051411																27051411
													27062842																27062842
													27086088																27086088
													27100307																27100307
													27102750																27102750
													27129384																27129384
													27131077																27131077
													27149049																27149049
													27178251																27178251
													27179103																27179103
													27191242																27191242
													27197158																27197158
													27199216																27199216
													27221634																27221634
													27239921																27239921
													27241139																27241139
													27243841																27243841
													27247971																27247971
													27266410																27266410
													27271791																27271791
													27275023																27275023
													27320807																27320807
													27327025																27327025
													27339338																27339338
													27354598																27354598
													27363840																27363840
													27386242																27386242
													27476781																27476781
													27486742																27486742
													27502068																27502068
													27599329																27599329
													27604910																27604910
													27606300																27606300
													27630367																27630367
													27632559																27632559
													27657963																27657963
													27660466																27660466
													27682167																27682167
													27691968																27691968
													27731529																27731529
													27739836																27739836
													27746267																27746267
													27758342																27758342
													27802420																27802420
													27871722																27871722
													27878304																27878304
													27886074																27886074
													27907086																27907086
													27924338																27924338
													27925276																27925276
													27934465																27934465
													27947043																27947043
													27965438																27965438
													27965993																27965993
													28011882																28011882
													28015016																28015016
													28016868																28016868
													28029322																28029322
													28062144																28062144
													28071305																28071305
													28086459																28086459
													28089095																28089095
													28091512																28091512
													28099190																28099190
													28119161																28119161
													28130269																28130269
													28143341																28143341
													28166208																28166208
													28193376																28193376
													28261620																28261620
													28290414																28290414
													28304884																28304884
													28317269																28317269
													28333317																28333317
													28351026																28351026
													28356067																28356067
													28371477																28371477
													28384365																28384365
													28404840																28404840
													28417645																28417645
													28433476																28433476
													28448293																28448293
													28468078																28468078
													28482815																28482815
													28533810																28533810
													28542124																28542124
													28553749																28553749
													28560525																28560525
													28567684																28567684
													28575680																28575680
													28607624																28607624
													28621117																28621117
													28655948																28655948
													28658162																28658162
													28668042																28668042
													28676158																28676158
													28684644																28684644
													28697661																28697661
													28735058																28735058
													28751342																28751342
													28752452																28752452
													28756796																28756796
													28780356																28780356
													28787286																28787286
													28803859																28803859
													28836922																28836922
													28882954																28882954
													28897266																28897266
													28940924																28940924
													28974282																28974282
													29051283																29051283
													29067475																29067475
													29073021																29073021
													29119350																29119350
													29133134																29133134
													29162732																29162732
													29190986																29190986
													29195087																29195087
													29203231																29203231
													29207379																29207379
													29221771																29221771
													29231234																29231234
													29240619																29240619
													29243889																29243889
													29250144																29250144
													29280709																29280709
													29312570																29312570
													29318153																29318153
													29327527																29327527
													29328761																29328761
													29367898																29367898
													29411348																29411348
													29427988																29427988
													29432009																29432009
													29436439																29436439
													29437723																29437723
													29447113																29447113
													29463034																29463034
													29482750																29482750
													29484259																29484259
													29506948																29506948
													29514941																29514941
													29530208																29530208
													29548406																29548406
													29566808																29566808
													29575672																29575672
													29606513																29606513
													29622319																29622319
													29680597																29680597
													29730487																29730487
													29736849																29736849
													29770031																29770031
													29783529																29783529
													29784113																29784113
													29788237																29788237
													29811190																29811190
													29819791																29819791
													29822471																29822471
													29843383																29843383
													29877459																29877459
													29898465																29898465
													29904790																29904790
													29928585																29928585
													29952644																29952644
													29972012																29972012
													29994144																29994144
													30005957																30005957
													30011902																30011902
													30021230																30021230
													30026465																30026465
													30032218																30032218
													30033020																30033020
													30043790																30043790
													30050021																30050021
													30060947																30060947
													30066415																30066415
													30077196																30077196
													30085735																30085735
													30095850																30095850
													30107371																30107371
													30135238																30135238
													30137742																30137742
													30157612																30157612
													30158269																30158269
													30171649																30171649
													30184460																30184460
													30223189																30223189
													30254928																30254928
													30263381																30263381
													30319529																30319529
													30323964																30323964
													30325083																30325083
													30341594																30341594
													30346490																30346490
													30348114																30348114
													30354097																30354097
													30398987																30398987
													30405852																30405852
													30403740																30403740
													30453929																30453929
													30464454																30464454
													30475206																30475206
													30481275																30481275
													30490432																30490432
													30501944																30501944
													30512763																30512763
													30527720																30527720
													30533592																30533592
													30537134																30537134
													30564488																30564488
													30583693																30583693
													30592513																30592513
													30610454																30610454
													30634365																30634365
													30647510																30647510
													30649365																30649365
													30657060																30657060
													30668524																30668524
													30691382																30691382
													30696652																30696652
													30717619																30717619
													30719952																30719952
													30731337																30731337
													30740712																30740712
													30753799																30753799
													30761071																30761071
													30766492																30766492
													30775521																30775521
													30782760																30782760
													30788019																30788019
													30832306																30832306
													30836692																30836692
													30840478																30840478
													30849133																30849133
													30851083																30851083
													30871602																30871602
													30872898																30872898
													30923320																30923320
													30940992																30940992
													30979610																30979610
													30985146																30985146
													30986293																30986293
													31016093																31016093
													31070081																31070081
													31070598																31070598
													31081250																31081250
													31094960																31094960
													31111699																31111699
													31121063																31121063
													31168764																31168764
													31170922																31170922
													31211294																31211294
													31274386																31274386
													31275752																31275752
													31286693																31286693
													31288034																31288034
													31293003																31293003
													31300157																31300157
													31314426																31314426
													31333636																31333636
													31345717																31345717
													31353106																31353106
													31365531																31365531
													31369400																31369400
													31372745																31372745
													31374274																31374274
													31400116																31400116
													31409703																31409703
													31489769																31489769
													31492953																31492953
													31519584																31519584
													31525342																31525342
													31561824																31561824
													31568710																31568710
													31570204																31570204
													31583549																31583549
													31585744																31585744
													31593201																31593201
													31604576																31604576
													31605493																31605493
													31608975																31608975
													31614871																31614871
													31617622																31617622
													31638431																31638431
													31639169																31639169
													31641766																31641766
													31653263																31653263
													31664288																31664288
													31711786																31711786
													31738494																31738494
													31742775																31742775
													31753278																31753278
													31797546																31797546
													31811657																31811657
													31816185																31816185
													31927087																31927087
													31944869																31944869
													31973813																31973813
													31980118																31980118
													31982675																31982675
													32016246																32016246
													32017072																32017072
													32059356																32059356
													32070965																32070965
													32072775																32072775
													32092016																32092016
													32098721																32098721
													32108231																32108231
													32123540																32123540
													32136998																32136998
													32139197																32139197
													32143436																32143436
													32171407																32171407
													32172288																32172288
													32177798																32177798
													32185714																32185714
													32193471																32193471
													32226505																32226505
													32232641																32232641
													32233501																32233501
													32245204																32245204
													32277621																32277621
													32289742																32289742
													32303026																32303026
													32319527																32319527
													32328298																32328298
													32335111																32335111
													32350104																32350104
													32360561																32360561
													32380582																32380582
													32381700																32381700
													32413605																32413605
													32427470																32427470
													32439585																32439585
													32443328																32443328
													32465065																32465065
													32484903																32484903
													32508853																32508853
													32514070																32514070
													32524209																32524209
													32539404																32539404
													32545192																32545192
													32547706																32547706
													32569763																32569763
													32581172																32581172
													32587241																32587241
													32595325																32595325
													32598536																32598536
													32611357																32611357
													32622721																32622721
													32647096																32647096
													32656599																32656599
													32664987																32664987
													32709036																32709036
													32773224																32773224
													32812384																32812384
													32815532																32815532
													32838922																32838922
													32848820																32848820
													32878189																32878189
													32892437																32892437
													32929388																32929388
													32934999																32934999
													32942443																32942443
													32963271																32963271
													32999158																32999158
													33000598																33000598
													33058488																33058488
													33064701																33064701
													33074022																33074022
													33090232																33090232
													33104435																33104435
													33120096																33120096
													33124998																33124998
													33140485																33140485
													33145371																33145371
													33138273																33138273
													33154840																33154840
													33197410																33197410
													33198913																33198913
													33207634																33207634
													33208262																33208262
													33248386																33248386
													33272260																33272260
													33322908																33322908
													33364739																33364739
													33369267																33369267
													33395849																33395849
													33415570																33415570
													33463754																33463754
													33481343																33481343
													33483023																33483023
													33489813																33489813
													33534687																33534687
													33597284																33597284
													33616311																33616311
													33626043																33626043
													33650930																33650930
													33651433																33651433
													33700137																33700137
													33708170																33708170
													33709259																33709259
													33714122																33714122
													33733011																33733011
													33733631																33733631
													33741008																33741008
													33768050																33768050
													33779481																33779481
													33786863																33786863
													33805447																33805447
													33814617																33814617
													33816599																33816599
													33828871																33828871
													33871803																33871803
													33891472																33891472
													33895998																33895998
													33904476																33904476
													33931421																33931421
													33952564																33952564
													33957446																33957446
													33961061																33961061
													33963571																33963571
													33970853																33970853
													33976469																33976469
													33977291																33977291
													34034679																34034679
													34116756																34116756
													34134252																34134252
													34137583																34137583
													34138696																34138696
													34141194																34141194
													34145191																34145191
													34149198																34149198
													34153811																34153811
													34164106																34164106
													34171787																34171787
													34176344																34176344
													34183630																34183630
													34194232																34194232
													34259803																34259803
													34261504																34261504
													34294145																34294145
													34306035																34306035
													34306976																34306976
													34383050																34383050
													34409201																34409201
													34409912																34409912
													34413638																34413638
													34420981																34420981
													34423667																34423667
													34475495																34475495
													34484800																34484800
													34485672																34485672
													34520885																34520885
													34534119																34534119
													34550696																34550696
													34559935																34559935
													34565806																34565806
													34583582																34583582
													34584321																34584321
													34618970																34618970
													34623924																34623924
													34639784																34639784
													34640771																34640771
													34643605																34643605
													34647623																34647623
													34652509																34652509
													34664911																34664911
													34674970																34674970
													34682211																34682211
													34685475																34685475
													34692439																34692439
													34693584																34693584
													34706101																34706101
													34770199																34770199
													34776696																34776696
													34802059																34802059
													34808019																34808019
													34839933																34839933
													34855793																34855793
													34866170																34866170
													34869111																34869111
													34892750																34892750
													34911616																34911616
													34946013																34946013
													34949113																34949113
													34949716																34949716
													35069611																35069611
													35097077																35097077
													35122652																35122652
													35153059																35153059
													35155708																35155708
													35159205																35159205
													35193305																35193305
													35234364																35234364
													35240923																35240923
													35246698																35246698
													35304214																35304214
													35315525																35315525
													35321344																35321344
													35331211																35331211
													35333515																35333515
													35350586																35350586
													35379626																35379626
													35387237																35387237
													35396638																35396638
													35408396																35408396
													35411683																35411683
													35432884																35432884
													35474333																35474333
													35479534																35479534
													35493019																35493019
													35501759																35501759
													35506028																35506028
													35513090																35513090
													35517546																35517546
													35518983																35518983
													35526036																35526036
													35544450																35544450
													35585673																35585673
													35601428																35601428
													35610031																35610031
													35625778																35625778
													35641324																35641324
													35658396																35658396
													35660946																35660946
													35682816																35682816
													35685729																35685729
													35687708																35687708
													35692883																35692883
													35710552																35710552
													35743672																35743672
													35746321																35746321
													35756764																35756764
													35760427																35760427
													35764006																35764006
													35772354																35772354
													35782089																35782089
													35827902																35827902
													35835682																35835682
													35841218																35841218
													35854973																35854973
													35873198																35873198
													35886094																35886094
													35895235																35895235
													35908325																35908325
													35913359																35913359
													35917028																35917028
													35918083																35918083
													35925579																35925579
													35959019																35959019
													35962389																35962389
													35966946																35966946
													35984195																35984195
													35985444																35985444
													36002828																36002828
													36009942																36009942
													36014684																36014684
													36043153																36043153
													36046520																36046520
													36083295																36083295
													36091822																36091822
													36096596																36096596
													36106101																36106101
													36128460																36128460
													36132689																36132689
													36137400																36137400
													36141965																36141965
													36161499																36161499
													36183213																36183213
													36228824																36228824
													36256964																36256964
													36258082																36258082
													36286366																36286366
													36325127																36325127
													36325778																36325778
													36358626																36358626
													36365441																36365441
													36368714																36368714
													36392793																36392793
													36399338																36399338
													36414605																36414605
													36420389																36420389
													36483991																36483991
													36484306																36484306
													36496697																36496697
													36545190																36545190
													36597996																36597996
													36621554																36621554
													36640558																36640558
													36647110																36647110
													36644314																36644314
													36652772																36652772
													36657492																36657492
													36668078																36668078
													36670726																36670726
													36688530																36688530
													36718515																36718515
													36750946																36750946
													36772428																36772428
													36796836																36796836
													36864225																36864225
													36897212																36897212
													36952071																36952071
													37006464																37006464
													37018047																37018047
													37040004																37040004
													37044446																37044446
													37064659																37064659
													37069827																37069827
													37079349																37079349
													37089429																37089429
													37099130																37099130
													37118802																37118802
													37126538																37126538
													37135357																37135357
													37157377																37157377
													37190892																37190892
													37234653																37234653
													37237111																37237111
													37240693																37240693
													37272456																37272456
													37280386																37280386
													37307922																37307922
													37308916																37308916
													37311314																37311314
													37324945																37324945
													37336220																37336220
													37354427																37354427
													37359554																37359554
													37361266																37361266
													37409946																37409946
													37413011																37413011
													37417649																37417649
													37452954																37452954
													37463773																37463773
													37513261																37513261
													37514527																37514527
													37518532																37518532
													37526332																37526332
													37527706																37527706
													37539361																37539361
													37551535																37551535
													37556505																37556505
													37557251																37557251
													37558009																37558009
													37575976																37575976
													37579289																37579289
													37584707																37584707
													37585227																37585227
													37590815																37590815
													37621964																37621964
													37655854																37655854
													37667323																37667323
													37689345																37689345
													37693138																37693138
													37699620																37699620
													37714836																37714836
													37715555																37715555
													37726646																37726646
													37741761																37741761
													37748030																37748030
													37778457																37778457
													37782882																37782882
													37783830																37783830
													37792882																37792882
													37804670																37804670
													37812259																37812259
													37816883																37816883
													37832278																37832278
													37837367																37837367
													37846052																37846052
													37853840																37853840
													37890412																37890412
													37891226																37891226
													37899815																37899815
													37915238																37915238
													37933396																37933396
													37951936																37951936
													37966807																37966807
													37987328																37987328
													38011888																38011888
													38027608																38027608
													38035728																38035728
													38038023																38038023
													38054449																38054449
													38071690																38071690
													38117972																38117972
													38140038																38140038
													38156988																38156988
													38158229																38158229
													38213150																38213150
													38257626																38257626
													38262336																38262336
													38274776																38274776
													38275643																38275643
													38283058																38283058
													38292142																38292142
													38305821																38305821
													38321830																38321830
													38332590																38332590
													38385489																38385489
													38386908																38386908
													38399971																38399971
													38413148																38413148
													38413998																38413998
													38437340																38437340
													38455253																38455253
													38480805																38480805
													38492208																38492208
													38513606																38513606
													38516802																38516802
													38518148																38518148
													38521087																38521087
													38540308																38540308
													38563756																38563756
													38566677																38566677
													38614068																38614068
													38619152																38619152
													38654606																38654606
													38659784																38659784
													38684864																38684864
													38690730																38690730
													38698726																38698726
													38735023																38735023
													38797480																38797480
													38812460																38812460
													38846515																38846515
													38867841																38867841
													38885466																38885466
													38893623																38893623
													38894012																38894012
													38900924																38900924
													38911403																38911403
													38930106																38930106
													38930842																38930842
													38950677																38950677
													38961886																38961886
													38971053																38971053
													38976368																38976368
													38981636																38981636
													38990503																38990503
													38991356																38991356
													38994819																38994819
													39004335																39004335
													39009992																39009992
													39025768																39025768
													39052649																39052649
													39065584																39065584
													39068629																39068629
													39082496																39082496
													39091018																39091018
													39092296																39092296
													39102946																39102946
													39130369																39130369
													39165722																39165722
													39216468																39216468
													39216903																39216903
													39223356																39223356
													39239608																39239608
													39247128																39247128
													39266606																39266606
													39267146																39267146
													39296736																39296736
													39297818																39297818
													39357773																39357773
													39365626																39365626
													39366331																39366331
													39375894																39375894
													39388505																39388505
													39410375																39410375
													39421900																39421900
													39432418																39432418
													39434746																39434746
													39438367																39438367
													39450246																39450246
													39466676																39466676
													39468532																39468532
													39492086																39492086
													39499970																39499970
													39538467																39538467
													39548594																39548594
													39549423																39549423
													39552192																39552192
													39566373																39566373
													39580224																39580224
													39591281																39591281
													39596305																39596305
													39614338																39614338
													39616556																39616556
													39656382																39656382
													39660022																39660022
													39672253																39672253
													39685066																39685066
													39688559																39688559
													39703903																39703903
													39736789																39736789
													39737530																39737530
													39777163																39777163
													39779966																39779966
													39801827																39801827
													39812345																39812345
													39826701																39826701
													39851426																39851426
													39861280																39861280
													39867460																39867460
													39895091																39895091
													39914494																39914494
													39926768																39926768
													39932770																39932770
													39939374																39939374
													39951480																39951480
													39956496																39956496
													39959610																39959610
													39960839																39960839
													39995120																39995120
													39998712																39998712
													40006910																40006910
													40023853																40023853
													40056692																40056692
													40061915																40061915
													40070083																40070083
													40071628																40071628
													40097556																40097556
													40102032																40102032
													40121043																40121043
													40132360																40132360
													40138134																40138134
													40136509																40136509
													40154134																40154134
													40170165																40170165
													40171329																40171329
													40181505																40181505
													40183187																40183187
													40217021																40217021
													40229237																40229237
													40233118																40233118
													40238397																40238397
													40244631																40244631
													40257763																40257763
													40278116																40278116
													40336719																40336719
													40337314																40337314
													40364520																40364520
													40372590																40372590
													40389267																40389267
													40403246																40403246
													40404289																40404289
													40444623																40444623
													40455691																40455691
													40457078																40457078
													40461110																40461110
													40463364																40463364
													40479134																40479134
													40479643																40479643
													40483974																40483974
													40496474																40496474
													40507656																40507656
													40542224																40542224
													40561153																40561153
													40566336																40566336
													40573975																40573975
													40585083																40585083
													40586078																40586078
													40596359																40596359
													40610339																40610339
													40627299																40627299
													40633909																40633909
													40648358																40648358
													40665650																40665650
													40669101																40669101
													40677103																40677103
													40683891																40683891
													40700916																40700916
													40709049																40709049
													40714597																40714597
													40723900																40723900
													40743725																40743725
													40774988																40774988
													40795765																40795765
													40808604																40808604
													40814073																40814073
													40830190																40830190
													40848201																40848201
													40852487																40852487
													40853063																40853063
													40858888																40858888
													40865805																40865805
													40869022																40869022
													40910027																40910027
													40920693																40920693
													40928334																40928334
													40931657																40931657
													40934859																40934859
													40942986																40942986
													40947684																40947684
													40967016																40967016
													40974780																40974780
													40983584																40983584
													40992936																40992936
													40997328																40997328
													41004731																41004731
													41007752																41007752
													41079253																41079253
													41086585																41086585
													41100280																41100280
													41100872																41100872
													41110976																41110976
													41117755																41117755
													41151048																41151048
													41188747																41188747
													41198929																41198929
													41204410																41204410
													41217045																41217045
													41219808																41219808
													41227330																41227330
													41227811																41227811
													41236825																41236825
													41244427																41244427
													41272305																41272305
													41303058																41303058
													41344277																41344277
													41348373																41348373
													41351139																41351139
													41534486																41534486
													41540817																41540817
													41542680																41542680
													41574351																41574351
													41585305																41585305
													41698688																41698688
													41714300																41714300
													41718554																41718554
													41719049																41719049
													41724401																41724401
													41783955																41783955
													41822715																41822715
													41827156																41827156
													41841785																41841785
													41842725																41842725
													41847471																41847471
													41848810																41848810
													41865400																41865400
													41873873																41873873
													41874404																41874404
													41890478																41890478
													41896255																41896255
													41898331																41898331
													41925263																41925263
													41926476																41926476
													41952230																41952230
													41962530																41962530
													41969805																41969805
													42000690																42000690
													42019569																42019569
													42027930																42027930
													42037885																42037885
													42063796																42063796
													42074866																42074866
													42085060																42085060
													42095914																42095914
													42143020																42143020
													42162838																42162838
													42183723																42183723
													42194069																42194069
													42228066																42228066
													42232628																42232628
													42234887																42234887
													42245273																42245273
													42255355																42255355
													42264854																42264854
													42265292																42265292
													42274909																42274909
													42281591																42281591
													42300240																42300240
													42302325																42302325
													42303923																42303923
													42313571																42313571
													42317701																42317701
													42329065																42329065
													42329950																42329950
													42336814																42336814
													42351657																42351657
													42361753																42361753
													42370407																42370407
													42381522																42381522
													42388971																42388971
													42394085																42394085
													42408129																42408129
													42413788																42413788
													42419628																42419628
													42422970																42422970
													42425492																42425492
													42432548																42432548
													42442962																42442962
													42448157																42448157
													42454394																42454394
													42461879																42461879
													42480001																42480001
													42549031																42549031
													42566961																42566961
													42573101																42573101
[truncated: 13,356 more rows]
