# Supplementary material for: Alternative polyadenylation profiles of susceptible and resistant rice (Oryza sativa L.) in response to bacterial leaf blight using RNA-seq
Source: BMC Plant Biol. 2024 Feb 28;24:145. doi: 10.1186/s12870-024-04839-6 (PMC10900630; doi:10.1186/s12870-024-04839-6)
Supplement: Supplementary file 6 — Supplementary Material 6. [file 12870_2024_4839_MOESM6_ESM.xlsx]

## Sheet: Supplementary table 5
supplementary table 5: Differentially expressed APA genes have occurred in rice(S-12: Samples of susceptible rice infected with bacterial blight for 12 hours,R-12: Samples of resistant rice infected with bacterial blight for 12 hours)
S-12	Gene name	log2(FC)	r		S-24	Gene name	log2(FC)	r				S-48	Gene name	log2（FC）	r			S-72	Gene name	log2（FC）	r			R-12		log2(FC)	r				R-24	Gene name	log2(FC)	r		R-48	Gene name	log2(FC)	r		R-72	Gene name	log2(FC)	r
Os01g0130200		-1.4672	0.225353		ENSRNA049471043	LSU_rRNA_eukarya	1.79146	-0.485107				ENSRNA049471043	LSU_rRNA_eukarya	2.64889	-0.499463			ENSRNA049471043	LSU_rRNA_eukarya	2.4578	-0.379988			Os02g0181300	WRKY71	1.26074	-0.20626				ENSRNA049471043	LSU_rRNA_eukarya	1.31855	-0.457082		ENSRNA049471043	LSU_rRNA_eukarya	1.58239	-0.243171		ENSRNA049471043	LSU_rRNA_eukarya	1.774	-0.446863
Os01g0201100		-1.50072	0.155192		ENSRNA049473661	SNORD14	-1.45046	0.157023				ENSRNA049476493	5_8S_rRNA	2.78986	-0.167698			Os01g0158200	OsSCP1	1.46597	0.199121			Os11g0490900	OsWRKY72	1.33904	0.20318				Os01g0106700		-2.75811	-0.382765		Os01g0128700		2.07944	0.225461		Os01g0112500		1.11664	0.244469
Os01g0217500	OsDJ-1A	-1.21695	0.21638		Os01g0178900		1.07537	0.171485				Os01g0104600	OsDET1	1.72413	-0.158884			Os01g0167100		1.79962	-0.31316										Os01g0132766		-1.1296	-0.271799		Os01g0130900		1.2451	0.271304		Os01g0139200		-1.44699	0.161466
Os01g0600900	CAB2R	-2.39777	0.187563		Os01g0186700		1.16379	-0.222895				Os01g0167500		2.285	-0.159335			Os01g0167500		2.15428	-0.211327										Os01g0178200		1.46955	-0.177512		Os01g0167100		2.23519	-0.183687		Os01g0153100	OsFbox002	1.56956	0.267518
Os02g0626100	OsPAL	-1.13547	0.184911		Os01g0203000		1.41847	0.174711				Os01g0170051		2.50854	0.192471			Os01g0186700		1.1288	-0.151643										Os01g0221600	OsALMT4	3.97019	-0.18975		Os01g0203000		1.23216	0.178555		Os01g0158900		-1.05908	-0.391715
Os04g0282400		-1.40882	0.20395		Os01g0232100	OsTIP4	2.90248	0.263685				Os01g0186700		1.1711	-0.183859			Os01g0205100	OsWD40-8	-1.04932	-0.198204										Os01g0232300	TRZ3	-3.04795	-0.212573		Os01g0221500		-1.28925	0.156448		Os01g0187400		1.00403	0.172552
Os04g0524600	OsYSL12	-1.2519	0.218327		Os01g0241000		2.33526	0.222874				Os01g0234001		1.63622	0.516271			Os01g0234001		2.28511	0.433961										Os01g0251000		-1.2791	0.21543		Os01g0232300	TRZ3	-2.64773	-0.161462		Os01g0203000		1.54519	0.250258
Os05g0195200	C3H35	-1.05497	0.225663		Os01g0274100	OsYUCCA10	8.72258	0.456544				Os01g0241000		1.77898	0.317995			Os01g0260800		1.19453	0.213408										Os01g0607800		-2.30592	0.152479		Os01g0265200	OsPAPST1	-1.82772	0.162511		Os01g0205300		1.91413	0.155846
Os05g0381600		-1.13226	0.259039		Os01g0311400		1.16136	-0.167228				Os01g0274100	OsYUCCA10	9.34152	0.463766			Os01g0274100	OsYUCCA10	8.52737	0.413158										Os01g0616500		-2.34128	-0.261117		Os01g0607800		-1.7329	0.215688		Os01g0228300		1.87096	0.301932
Os06g0493100	bphi008a	-1.58846	0.241723		Os01g0500600		-1.06323	0.255242				Os01g0580800		1.72867	-0.169387			Os01g0359400		1.18367	0.214805										Os01g0638600	UGT703A1	1.18814	0.249887		Os01g0638600	UGT703A1	1.46348	0.319573		Os01g0229600		2.5742	0.258257
Os06g0726200	Cht1*(Chi1)	1.53123	0.278826		Os01g0534700	OsABCB3	2.195	0.278978				Os01g0672300		1.16641	-0.288451			Os01g0500600		-1.00398	0.186452										Os01g0660200	C10728	2.41398	0.319469		Os01g0658900	OsBZ8	1.04695	-0.301844		Os01g0239700		-1.68137	0.175563
Os07g0178700		1.29966	0.269731		Os01g0606400		-1.58032	0.240075				Os01g0720400	OsACP1	4.21782	0.174932			Os01g0521400		2.58681	-0.159112										Os01g0661601		1.40033	-0.22717		Os01g0660200	C10728	4.10626	0.225266		Os01g0251000		-1.02937	0.160489
					Os01g0710200	PAO1	2.15489	0.216285				Os01g0797900		2.19867	0.289918			Os01g0535900		-1.94344	-0.263485										Os01g0672800		1.23748	0.25411		Os01g0661601		1.34887	-0.219397		Os01g0301900		1.58652	0.17998
					Os01g0711600	OsRTH1	2.10775	0.160277				Os01g0817000		3.5163	0.203077			Os01g0580800		1.57569	-0.213644										Os01g0752500	ERF92	1.25792	0.253467		Os01g0672800		1.01621	0.339589		Os01g0304000		-1.28024	0.169765
					Os01g0757500		-1.67581	-0.164726				Os01g0833600		3.13405	-0.155756			Os01g0710200	PAO1	2.83408	0.234086										Os01g0753200		-1.12505	0.209401		Os01g0750900		1.78192	-0.181757		Os01g0306900		1.4998	0.18007
					Os01g0797800		1.80666	0.192394				Os01g0848900		1.09771	0.201505			Os01g0720400	OsACP1	4.63391	0.357908										Os01g0775500		3.06741	0.388145		Os01g0775500		2.53663	0.373774		Os01g0383900	APIP12	-1.05206	0.202692
					Os01g0797900		1.3815	0.293782				Os01g0864700	OsNek5	1.31381	0.275964			Os01g0770700	COPT1	1.651	0.153936										Os01g0808100	OsbZIP08	-2.03342	-0.163971		Os01g0805900	OsTUB4	-2.83062	-0.182255		Os01g0519100	OsFbox013	1.00113	0.405825
					Os01g0817000		3.05401	0.169117				Os01g0921800	OsFbox052	1.38169	0.157892			Os01g0797900		2.01637	0.263789										Os01g0812200	OsFbox046	1.48843	0.194923		Os01g0833400		-1.05358	-0.193075		Os01g0532300		-1.34277	0.163704
					Os01g0934200		1.34342	0.152261				Os01g0973600		1.16485	-0.164193			Os01g0833400		-1.40371	-0.157783										Os01g0851400		-1.06754	0.203438		Os01g0852200		-1.52183	0.175744		Os01g0534900	OsOSCA1.1	-1.57852	-0.193069
					Os02g0134400	OsLASPO	3.2466	0.161737				Os02g0109200		1.20976	0.174922			Os01g0833800		1.70079	0.157148										Os01g0858350		3.21192	0.256907		Os01g0858350		2.38643	0.420472		Os01g0580800		1.80304	0.326322
					Os02g0193300		-1.44467	-0.377282				Os02g0119800		1.03733	-0.267359			Os01g0836800		-1.07328	0.151904										Os01g0873800		1.16767	0.156568		Os01g0870500		1.14316	0.218638		Os01g0603300		2.97595	0.200873
					Os02g0200000		-1.65645	-0.22491				Os02g0472566		2.31504	0.154342			Os01g0842200		2.0001	0.243424										Os01g0874800		-3.41349	-0.340328		Os01g0894000		1.7779	0.249842		Os01g0639200	SNL6	2.418	0.223463
					Os02g0321800		-1.46564	-0.162342				Os02g0571300	OsKS5	1.85027	0.184212			Os01g0847900		1.0436	-0.324504										Os01g0884500		1.02795	-0.212293		Os01g0905800	AldC-1	1.76313	0.259805		Os01g0639600		1.22703	0.204263
					Os02g0469000		-1.3457	-0.379055				Os02g0611800	OsHCT2	2.3447	0.198555			Os01g0858350		2.12105	0.308456										Os01g0905800	AldC-1	1.50156	0.272634		Os01g0921300		1.93715	0.34067		Os01g0660200	C10728	2.27062	0.426543
					Os02g0472566		1.89023	0.248992				Os02g0617600		2.26748	-0.26427			Os01g0894000		1.57781	-0.185099										Os01g0934200		1.60789	0.18987		Os01g0934200		1.89932	0.17143		Os01g0716400		1.09494	0.238245
					Os02g0507400		-3.11388	-0.161948				Os02g0731300		1.47628	-0.306571			Os01g0901800		1.3579	-0.210522										Os02g0119800		1.04464	-0.264874		Os01g0948400	OsP5CR	-1.32674	-0.176657		Os01g0739000		-1.1265	0.221063
					Os02g0595300		-1.99369	0.586511				Os02g0759500		1.03396	0.274327			Os01g0921300		1.60965	0.282933										Os02g0134000		1.05313	0.28899		Os02g0114200	CBP3	1.02931	-0.220988		Os01g0747800	OsVQ3	2.38465	0.228829
					Os02g0620400		1.65635	-0.195401				Os02g0798100		2.02366	0.319088			Os01g0949750	OsGSTU35	-1.47022	-0.211524										Os02g0150800	OsZTL1	1.21142	0.183836		Os02g0119800		1.37058	-0.26341		Os01g0752500	ERF92	2.1612	0.394544
					Os02g0693000		1.91312	0.192842				Os03g0177100		1.16435	-0.197924			Os02g0106700		1.23475	-0.30813										Os02g0185200		2.47149	0.193415		Os02g0131100		1.19371	0.195399		Os01g0763200	OsTCP5	1.12437	0.299423
					Os02g0700000		1.02523	0.174759				Os03g0194600		1.04953	-0.235692			Os02g0109200		1.33071	0.179506										Os02g0198900	OsRPL7/L12	-1.04696	0.254307		Os02g0139000	PHR3	-3.02697	0.153846		Os01g0766200	OsRDCP3	1.21872	0.211913
					Os02g0700500	OsPUT1	-1.58212	0.170192				Os03g0232600	ELF1	1.60198	0.164448			Os02g0119800		1.27683	-0.289971										Os02g0260200	EP3	1.18203	0.266983		Os02g0140300		-2.11299	0.197164		Os01g0766600		-1.12414	0.161698
					Os02g0731300		1.41961	-0.252246				Os03g0360600		2.5148	0.169903			Os02g0158400		-1.10999	0.161469										Os02g0316900		-1.13916	-0.164711		Os02g0150800	OsZTL1	1.35267	0.211403		Os01g0767600		1.74177	0.219962
					Os02g0760000	OsDjC22	1.35063	0.223875				Os03g0370200		1.5997	0.34054			Os02g0200000		-1.78055	-0.297354										Os02g0474000	OsFbox088	-1.00302	-0.325731		Os02g0166200		2.80337	0.156872		Os01g0775500		2.24787	0.392066
					Os02g0787600	OsGLR1.2	1.5337	0.212779				Os03g0399600		2.2114	0.26404			Os02g0200900	OsFbox072	1.17015	0.248571										Os02g0489500		-1.22087	-0.223104		Os02g0179300	RAD23	-1.39646	0.18495		Os01g0797600	ERF3	2.57049	0.271218
					Os02g0798100		1.94112	0.347551				Os03g0705800		2.33174	0.20723			Os02g0202900	OsFbox073	1.41062	-0.199189										Os02g0532500	OsGLP2-1	3.28136	0.26053		Os02g0185200		2.66927	0.222324		Os01g0801901	OsbZIP07	1.39561	0.207162
					Os02g0801300		1.21833	-0.409982				Os04g0488000	CDKG	1.44468	-0.166896			Os02g0224100	OsPP2C12	-1.38957	0.170608										Os02g0571300	OsKS5	1.8926	0.19494		Os02g0186500	OsRLCK64	1.09235	-0.168701		Os01g0807532		-1.03132	0.181538
					Os02g0820900	ETR3	1.14854	0.174126				Os04g0579200		1.20438	0.216715			Os02g0251800	OsVQ6	-1.10924	-0.159517										Os02g0617600		2.13571	-0.168668		Os02g0260200	EP3	1.45577	0.382666		Os01g0812200	OsFbox046	1.30706	0.299593
					Os02g0829400		1.27974	0.349793				Os04g0635650		3.04241	-0.296331			Os02g0260200	EP3	1.3929	0.288427										Os02g0671200	Os_F0676	1.53537	0.175325		Os02g0266300		-2.30046	-0.363074		Os01g0815100		1.50123	0.150984
					Os02g0831700	PLA2-I	-1.41152	-0.169706				Os04g0669900	OsMTK2	1.67089	0.174441			Os02g0472566		2.29012	0.317877										Os02g0700500	OsPUT1	-1.65947	0.176443		Os02g0445700		-1.04577	-0.168402		Os01g0815400		1.92973	0.210904
					Os03g0286200		-1.3178	-0.256166				Os04g0682000	Atg4	1.29742	-0.193062			Os02g0571300	OsKS5	1.7071	0.173747										Os02g0731300		1.52146	-0.307623		Os02g0532500	OsGLP2-1	3.18403	0.327255		Os01g0822200	OsRLCK47	1.56249	0.373531
					Os03g0360600		1.8824	0.158506				Os05g0110800		1.86671	-0.16476			Os02g0591600	OsWD40-46	1.25898	0.257049										Os02g0834100		-2.26902	0.173511		Os02g0563800	OsFbox097	1.12733	0.175191		Os01g0838600		1.92657	0.240968
					Os03g0370200		1.04492	0.329219				Os05g0145900		1.0321	-0.194977			Os02g0611800	OsHCT2	1.2735	0.238845										Os03g0110900		-1.24066	-0.172236		Os02g0590400		2.07671	0.155459		Os01g0840200		1.82793	0.219606
					Os03g0565500	mEF-G	-1.4745	-0.17401				Os05g0195200	C3H35	2.03181	0.195361			Os02g0617600		2.43655	-0.375164										Os03g0112700	EHD4	1.72349	0.164208		Os02g0617600		2.58942	-0.175697		Os01g0842200		3.20111	0.304486
					Os03g0597200	YSA	-1.17585	0.274059				Os05g0365000		2.61451	0.154013			Os02g0693000		2.23084	0.266837										Os03g0176800	OsSTA92	1.2741	0.347537		Os02g0665600		1.05265	0.287765		Os01g0847900		1.07478	-0.331721
					Os03g0734300		2.00721	0.267372				Os05g0427300		1.38782	0.198464			Os02g0700500	OsPUT1	-1.3674	0.179909										Os03g0177300		1.17279	-0.153335		Os02g0731300		1.20504	-0.325016		Os01g0851400		-1.35515	0.202495
					Os03g0744650		1.13726	0.302949				Os05g0437800		1.93821	-0.289214			Os02g0730500		-1.7256	-0.159262										Os03g0259700		1.43318	-0.269416		Os02g0750400		-1.85431	-0.190728		Os01g0858350		2.05586	0.380973
					Os03g0804500	GER7	1.03391	0.178088				Os05g0449600		1.24741	0.315695			Os02g0731300		2.12631	-0.356341										Os03g0288101		1.74392	0.161084		Os02g0815300		2.45823	0.172318		Os01g0863400		1.45986	0.179079
					Os03g0854600	OsXTH24	-1.33557	-0.302248				Os05g0452500		1.54316	0.205054			Os02g0796300	OsCAF1H	1.82943	0.158675										Os03g0327800	NAC58	2.68647	0.195353		Os03g0179900	OsLOX2	1.49458	-0.182135		Os01g0869200	OsMGT1	2.44633	0.20356
					Os03g0857600		2.87168	0.266203				Os05g0495900	Gns8	1.80785	-0.194452			Os02g0798100		1.80924	0.497923										Os03g0370900		-1.33782	0.168696		Os03g0196600		3.42732	0.201748		Os01g0894000		2.35854	0.247916
					Os03g0859700	OsCPn60alpha2	-1.1646	-0.275119				Os05g0513100	OsTCP18	1.28486	0.184791			Os02g0817500	KOB1	-1.71197	0.15817										Os03g0374575		1.00412	0.161126		Os03g0259700		1.46092	-0.175068		Os01g0905800	AldC-1	1.52329	0.395637
					Os04g0439300		1.87419	0.238426				Os05g0542200		2.28373	-0.240028			Os02g0829400		2.06255	0.251298										Os03g0386000	SRWD5	1.47879	0.292234		Os03g0277100		2.99519	0.209197		Os01g0921300		2.40768	0.240447
					Os04g0587300	OsPUP10	-1.30021	-0.156016				Os05g0568000	KCS1	2.12639	0.162372			Os03g0297600	OsPYL/RCAR4	1.46039	0.211239										Os03g0391700	OsbHLH138	-2.15293	0.159334		Os03g0389400	OsMC2	1.23508	0.217406		Os01g0934100		1.35139	0.178876
					Os04g0635650		3.00199	-0.337677				Os05g0593550		1.00893	0.223054			Os03g0360600		2.37687	0.237609										Os03g0399600		1.53283	0.23511		Os03g0399600		1.58653	0.317085		Os01g0951500		2.3326	0.215263
					Os04g0644675		1.34203	0.172004				Os06g0163200	OsPOP11	1.34561	-0.151084			Os03g0379300	OsIRO3	1.76753	0.199101										Os03g0410700		-1.12956	-0.199825		Os03g0605300	OsSub30	1.33925	0.192646		Os01g0954500		3.27399	0.172787
					Os05g0188800		-1.41314	0.234399				Os06g0286700	Piz	3.60807	0.28658			Os03g0399600		2.1058	0.244412										Os03g0413400		1.24335	0.256194		Os03g0693000		2.33174	-0.177853		Os02g0119800		1.60348	-0.303132
					Os05g0205050		-1.12496	-0.281386				Os06g0287000		5.51471	0.429627			Os03g0597200	YSA	-1.55115	0.337235										Os03g0597200	YSA	-1.6707	0.191182		Os03g0726200	OsITPK3	-1.36955	0.639736		Os02g0134400	OsLASPO	5.02444	0.204716
					Os05g0226300		-1.75026	-0.36332				Os06g0572000		1.28898	0.290335			Os03g0605300	OsSub30	1.13713	0.234794										Os03g0715332		1.15936	-0.229916		Os03g0794300		2.67283	0.351499		Os02g0135800	OsWD40-36	1.40371	0.154728
					Os05g0272900		-1.04582	-0.276246				Os06g0647500		1.03906	-0.309863			Os03g0609800		-1.46705	-0.240801										Os03g0722200		-1.13065	-0.334473		Os03g0795200		-1.54944	0.220295		Os02g0140101		2.28133	-0.200489
					Os05g0342000		2.04148	-0.152102				Os06g0647700		1.14958	-0.34076			Os03g0705800		2.23365	0.367913										Os03g0726200	OsITPK3	-1.85204	0.611823		Os03g0805400		1.29662	0.190606		Os02g0146700		1.01137	0.284364
					Os05g0427300		1.25423	0.238079				Os06g0647801		1.04237	0.322306			Os03g0707600	SLR1	1.22678	0.204962										Os03g0733000		-1.32157	-0.163652		Os03g0813700		-1.15257	-0.199362		Os02g0148100	OsMAPK33	1.17681	0.222713
					Os05g0449600		1.1219	0.369751				Os06g0648200		2.08425	-0.227456			Os03g0744650		1.16579	0.245569										Os03g0794300		2.82915	0.160029		Os03g0850700		2.90348	0.189869		Os02g0150800	OsZTL1	1.42107	0.357256
					Os05g0457800	GPAT	2.71506	0.265627				Os06g0711700		2.32502	-0.164438			Os03g0752400		3.93401	0.162479										Os03g0795200		-1.68007	0.287266		Os04g0102700	FAAH	1.11931	-0.154		Os02g0182500		-1.09758	0.164175
					Os05g0462301		1.41581	0.239988				Os06g0726200	Cht1*(Chi1)	2.70606	0.315774			Os03g0813700		-1.04341	0.182826										Os03g0797300		2.97797	0.161739		Os04g0112300		-1.63385	0.177924		Os02g0185200		2.28447	0.389535
					Os05g0516900		1.34914	0.208997				Os07g0160300		1.50115	-0.284088			Os03g0832300		-1.18336	0.170952										Os03g0805400		1.83224	0.204974		Os04g0120100	OsSLPP1	1.74393	-0.165758		Os02g0193200		3.03037	0.212915
					Os05g0528900		-1.27624	0.164661				Os07g0227600	OsERF#057	1.17386	0.3143			Os03g0854400		-1.11915	0.205622										Os03g0809800	OsRFP	-1.31432	0.16583		Os04g0182701		1.02331	-0.152136		Os02g0200900	OsFbox072	1.40897	0.183927
					Os05g0568000	KCS1	2.44816	0.233492				Os07g0230700		1.19692	-0.162091			Os04g0394700		1.71594	-0.174405										Os03g0810300		1.41605	-0.215171		Os04g0254000		-1.01955	0.237125		Os02g0205000		-1.00418	0.254485
					Os06g0143400	FATB1	1.6104	0.4193				Os07g0432800		1.18494	-0.28573			Os04g0412000		-1.09883	0.223014										Os03g0841700		-1.50929	0.169851		Os04g0450400		1.53773	0.269552		Os02g0220500		-1.17464	0.217422
					Os06g0172000		-1.85106	-0.291711				Os07g0568300	OsC3H50	2.05942	0.335904			Os04g0448950		1.24473	0.193184										Os03g0850700		2.82717	0.21228		Os04g0490700		-1.40221	0.584995		Os02g0251800	OsVQ6	-1.70187	0.180319
					Os06g0172800		-1.53467	-0.222067				Os07g0580500	BZR1	1.24884	0.272886			Os04g0451200		-1.92778	0.158722										Os04g0119200		-1.8327	0.160986		Os04g0528800		-1.10711	-0.188523		Os02g0260200	EP3	1.55742	0.380992
					Os06g0222400	OsERF#120	1.20681	0.231524				Os07g0614250		1.12443	-0.252499			Os04g0488000	CDKG	1.51997	-0.349513										Os04g0162500		1.63422	0.422071		Os04g0531400	SIT2	1.63548	0.202743		Os02g0266100		-2.20624	0.169792
					Os06g0255900	OsEXO70F5	-1.09319	0.240845				Os07g0618000		3.82549	0.317843			Os04g0493100	OsbHLH065	-2.02198	-0.2387										Os04g0244400	OsGRX12	-1.87269	-0.202475		Os04g0565500	OsANT4	1.26296	0.289263		Os02g0300700	OseIF1A-1	2.47743	0.201032
					Os06g0286700	Piz	3.89234	0.338307				Os07g0668700		4.55949	0.163473			Os04g0542800	YSL16	-2.26563	-0.236836										Os04g0301700		2.10634	0.16636		Os04g0625200		1.60785	0.328761		Os02g0316900		-1.06414	-0.194579
					Os06g0287000		5.92069	0.482003				Os07g0689950		1.01851	-0.209222			Os04g0555900	SERR	-1.42331	-0.238477										Os04g0382300	OsCBSCBS3	-3.42462	0.177878		Os04g0632300	OsRLCK379	1.41364	-0.187588		Os02g0332200		-1.55937	0.288506
					Os06g0574400		-1.19654	-0.276617				Os08g0241900		1.08806	-0.424443			Os04g0628900	CycU1	2.54916	0.154899										Os04g0490700		-1.10206	0.520149		Os04g0635650		1.63639	-0.439891		Os02g0467700		1.00448	0.194224
					Os06g0597000	OsIAA23	1.9307	0.253087				Os08g0299200		1.04768	0.165347			Os04g0632600		2.43512	-0.16399										Os04g0493100	OsbHLH065	-1.40674	-0.183225		Os04g0687900	OsTLP3	-2.27263	-0.182548		Os02g0494000		-3.73317	-0.214291
					Os06g0602500		1.47659	-0.187109				Os08g0307400		1.32167	0.174338			Os04g0635650		1.50162	-0.351106										Os04g0531400	SIT2	2.04497	0.325145		Os05g0100366		1.09873	-0.151766		Os02g0518600	OsHAK19	1.73373	0.259763
					Os06g0604500		1.78704	-0.159332				Os08g0392100		2.81796	0.31829			Os04g0644900	OsNTMC2T2.1	1.83448	-0.258259										Os04g0539100		1.20151	-0.185112		Os05g0110300		-1.11652	-0.165909		Os02g0524600	OsTTG1B	-1.00462	0.270885
					Os06g0647700		1.27837	-0.319714				Os08g0396700		1.68917	0.19407			Os05g0177500		5.52909	0.204715										Os04g0579200		1.78012	0.196457		Os05g0195200	C3H35	1.25065	0.165473		Os02g0532500	OsGLP2-1	2.41565	0.379324
					Os06g0682633		-1.37152	-0.292076				Os08g0474866		3.14277	0.234171			Os05g0195200	C3H35	1.66746	0.191008										Os04g0632600		2.23089	0.223522		Os05g0273800		-1.21827	-0.162725		Os02g0581500		-1.36913	-0.284945
					Os07g0162300		-1.61151	0.157737				Os08g0515700		1.37695	-0.263166			Os05g0200500		1.151	0.154719										Os04g0635650		2.14412	-0.358645		Os05g0299700	OsSAP15	2.17446	0.152159		Os02g0588700		1.8424	0.195173
					Os07g0191700		-2.69905	-0.159208				Os09g0315000		5.16842	0.348812			Os05g0205050		-1.20571	-0.245718										Os04g0638100		1.2168	0.246918		Os05g0320300		3.91227	0.370968		Os02g0592400	OsHIGD4	1.43725	0.197659
					Os07g0207400		-1.93071	0.203694				Os09g0409950		1.16963	0.293636			Os05g0346500		-1.14497	-0.171599										Os04g0650800		-4.66066	-0.15537		Os05g0358700	OsPLDzeta1	1.10394	0.174237		Os02g0611300	SDG736	1.15859	-0.297215
					Os07g0211101	OsMed5_2	1.02584	0.189033				Os09g0452800		1.39053	0.201002			Os05g0365000		2.64132	0.281559										Os05g0205050		-1.11873	0.229058		Os05g0375400	OsPR2	2.75903	0.283544		Os02g0617600		3.17779	-0.298599
					Os07g0432800		1.36282	-0.28684				Os09g0474800	DOF25	1.16908	-0.165754			Os05g0427300		1.47863	0.18973										Os05g0273800		-1.07605	-0.16129		Os05g0449900		1.76295	0.181143		Os02g0626400	OsPAL	1.31148	0.159317
					Os07g0510400		1.4081	-0.206162				Os09g0475800	OsEIL3	1.38771	0.212093			Os05g0449600		1.33499	0.317										Os05g0281400		-1.06586	0.18932		Os05g0495300		1.1318	0.212363		Os02g0692700		-1.16059	0.158989
					Os07g0568300	OsC3H50	1.89747	0.155539				Os09g0490200	EIP3	1.67492	0.220534			Os05g0452500		1.39812	0.209692										Os05g0320300		3.94958	0.362171		Os05g0508400		3.88969	0.177494		Os02g0711400		2.0893	0.183379
					Os07g0580500	BZR1	1.34661	0.231812				Os09g0565700		1.10362	-0.230192			Os05g0457800	GPAT	2.74456	0.382909										Os05g0345400		-2.38588	-0.201967		Os05g0524400	OsPFK05	-1.77816	-0.303885		Os02g0717900		1.28866	0.255806
					Os07g0618000		3.30508	0.174255				Os09g0571200	OsFH3	1.52191	0.332554			Os05g0497300	OsERF#074	1.66562	0.277901										Os05g0414300		1.03418	0.198543		Os05g0584300		1.94408	0.221385		Os02g0728600		-1.82805	0.159809
					Os07g0626800		-2.63184	-0.157286				Os10g0119300		1.64287	-0.953105			Os05g0513100	OsTCP18	1.38194	0.151438										Os05g0414800		-1.76723	0.156221		Os06g0102800		-1.1151	-0.54011		Os02g0729100	OsTBL54	-1.17496	-0.208968
					Os07g0637100		1.45195	0.185478				Os10g0549500	OsALMT2	2.18124	0.219246			Os05g0516900		1.58356	0.175271										Os05g0444200		2.53657	0.204544		Os06g0140900		2.19395	-0.239534		Os02g0731300		1.99882	-0.372119
					Os07g0668700		3.99763	0.197924				Os10g0572100		2.64419	-0.15324			Os05g0534800		1.08783	0.359764										Os05g0475300		-1.42098	-0.255393		Os06g0143400	FATB1	2.62682	0.413934		Os02g0766700	BZIP23	1.07342	0.212605
					Os08g0129200	OsCSP2	-2.35331	-0.169246				Os10g0572500	OsFbox563	1.33274	0.21187			Os05g0542200		2.20506	-0.274965										Os05g0495300		1.5199	0.198834		Os06g0155500		3.89159	-0.153814		Os02g0771600	ACO3	-1.58601	0.214735
					Os08g0175600		-1.05706	0.242176				Os11g0108932		1.17246	0.258239			Os05g0568000	KCS1	1.98884	0.151921										Os05g0552200		1.84926	0.278916		Os06g0163300		2.39759	-0.153631		Os02g0815300		3.00996	0.313285
					Os08g0276100		-2.07167	0.323786				Os11g0163800		2.16573	-0.156514			Os06g0172000		-1.63318	-0.419158										Os05g0591500		2.1442	0.284049		Os06g0179700	OsPP2C54	1.20849	0.223563		Os02g0819500		1.36281	-0.175367
					Os08g0293100		-1.07874	-0.243525				Os11g0171400		2.11383	-0.204609			Os06g0172800		-1.39181	-0.290076										Os06g0112100		-2.0844	-0.199478		Os06g0305200		-1.02522	-0.156055		Os02g0822600		-1.19003	-0.160091
					Os08g0307400		1.19969	0.201916				Os11g0302500	OsC3H63	1.4943	-0.168919			Os06g0184100		-1.0061	0.157728										Os06g0129300	OsISI1	1.50959	-0.216221		Os06g0506000		1.14033	0.162661		Os03g0103200	OsHyPRP04	2.03039	0.190118
					Os08g0392100		2.859	0.3685				Os11g0472000	11N3	2.30864	-0.169131			Os06g0286700	Piz	3.62187	0.352468										Os06g0143400	FATB1	2.63171	0.180416		Os06g0593200		1.12941	0.357578		Os03g0110400		-1.0207	0.18863
					Os08g0513300		-1.00609	-0.165944				Os11g0508600		1.37398	0.197923			Os06g0287000		5.47715	0.467972										Os06g0155500		3.56622	-0.17411		Os06g0597400	PNH1	1.43313	-0.190832		Os03g0112700	EHD4	1.75656	0.175181
					Os08g0515700		1.16457	-0.308816				Os12g0120100		1.11379	-0.224235			Os06g0597000	OsIAA23	2.04835	0.315166										Os06g0163300		2.54064	-0.16324		Os06g0600700		3.13481	0.180566		Os03g0124500		1.63882	0.165242
					Os09g0116400	BIP111	-1.60707	0.175808				Os12g0183200		1.33246	-0.511071			Os06g0647500		1.04104	-0.34919										Os06g0167400		2.82709	-0.177536		Os06g0602500		1.01003	-0.429904		Os03g0128700	OSCDPK7	-1.43435	0.590788
					Os09g0315000		4.83215	0.316013				Os12g0187500		1.25117	0.211327			Os06g0647700		1.47245	-0.252589										Os06g0179700	OsPP2C54	1.06826	0.164816		Os06g0602800		1.02017	0.167857		Os03g0140100	MAH1	-1.33913	0.356512
					Os09g0345300		1.3815	0.275088				Os12g0188500		2.36814	0.401052			Os06g0667400		1.12386	-0.184526										Os06g0228500	OsATL12	2.00441	0.270168		Os06g0608800		-1.61375	0.193606		Os03g0180100		1.33719	0.242757
					Os09g0418000	OsCIPK16	1.48693	0.213164				Os12g0270300		1.21521	-0.197463			Os06g0682633		-1.35109	-0.264229										Os06g0490000		1.09928	0.250218		Os06g0650800	OsMGT	1.41839	-0.158143		Os03g0182700	eIF-3k	-1.60116	0.164929
					Os09g0423800	AP2/EREBP#153	2.81885	0.203169				Os12g0562477	R2R3-MYB	1.20846	0.158639			Os06g0687450		1.01711	-0.260162										Os06g0552300		1.03053	0.221353		Os06g0654000		1.25049	0.198671		Os03g0187525		1.11184	0.178076
					Os09g0461900		2.27946	0.176568				Os12g0567300	OsCIPK04	2.55726	0.161051			Os06g0694400		1.17388	-0.609762										Os06g0600800		1.39572	0.174295		Os06g0687450		1.49243	-0.24887		Os03g0206300	OsISC35	1.50714	-0.284443
					Os09g0462301		1.11604	0.294444				Os12g0603700		1.73424	-0.207124			Os07g0160500	OsFbox342	1.66324	-0.257713										Os06g0602500		1.47759	-0.472898		Os06g0711700		2.73692	-0.186719		Os03g0210700		-1.20716	0.150407
					Os09g0490200	OsEIL3	2.05603	0.17724				Os12g0635400		1.15276	0.197037			Os07g0180700	OsZIFL3	1.53958	-0.155644										Os06g0604500		2.1343	-0.15928		Os07g0115700		2.20792	0.234967		Os03g0214400		1.4339	0.15503
					Os09g0494500		2.63512	0.204506										Os07g0454100		1.52263	-0.154965										Os06g0648200		1.62582	0.233885		Os07g0192300	OsDjC58	-1.1663	-0.278784		Os03g0218400	OsMST4	3.79402	0.213383
					Os09g0565500		-1.54405	0.290834										Os07g0568300	OsC3H50	2.51095	0.16133										Os06g0654000		1.13938	0.174155		Os07g0457550		-1.17304	-0.190658		Os03g0229575		1.23554	-0.246363
					Os09g0570900		-1.06836	-0.233544										Os07g0580500	BZR1	1.49861	0.165196										Os06g0682633		-1.06605	-0.366196		Os07g0516300	OsS40-15	2.1962	0.227423		Os03g0232600	ELF1	2.23007	0.157861
					Os10g0119300	OsFH3	1.14957	-0.936796										Os07g0618000		3.05868	0.381875										Os06g0689600	OsRLCK214	-1.45582	0.188331		Os07g0538200		1.82362	0.498929		Os03g0247100		1.09005	0.18057
					Os10g0549500		1.80728	0.263265										Os07g0623300		1.07447	0.327829										Os06g0711700		2.6682	-0.197965		Os07g0568300	OsC3H50	2.54339	0.180401		Os03g0249100		1.80672	0.322222
					Os10g0554200	NRT1.1B	-1.13563	0.211448										Os07g0637100		1.56497	0.154071										Os07g0131375		1.76296	0.205906		Os07g0568600	OsCDPK20	1.63123	-0.160616		Os03g0259700		1.4382	-0.268687
					Os10g0572100	OsALMT2	2.54059	-0.177528										Os07g0646300		-1.08803	-0.185157										Os07g0160500	OsFbox342	1.92407	0.306292		Os07g0633200		1.10982	-0.241018		Os03g0267600		1.56198	0.19385
					Os10g0573800		1.34951	-0.24092										Os07g0668700		4.66608	0.183716										Os07g0190000	OsDXS	1.43304	0.18797		Os07g0636400	OsRPL30e	-1.10795	-0.255214		Os03g0277100		2.94665	0.263652
					Os11g0225100	Os11gRGA4	1.15845	-0.172002										Os07g0668900	OsRLCK240	1.13014	0.2824										Os07g0192300	OsDjC58	-1.06908	-0.291881		Os07g0659900	OsGRL16	3.44721	0.215546		Os03g0288101		2.44901	0.180711
					Os11g0604900		-1.88495	-0.195876										Os08g0101700		3.02389	0.163187										Os07g0549800		-2.65553	-0.194818		Os07g0687100		2.82523	-0.1932		Os03g0292200		4.27409	0.219003
					Os12g0106100		1.55111	0.507438										Os08g0113200	BIP113	-2.38869	-0.193224										Os07g0564600	SCAMP1	1.10999	-0.151446		Os07g0693000	OsRLCK242	1.96935	0.246879		Os03g0292800		1.42612	0.228425
					Os12g0175900		1.49344	0.167646										Os08g0158200		1.85962	0.308735										Os07g0568600	OsCDPK20	1.43222	-0.222739		Os08g0133000		-2.25414	-0.169557		Os03g0297000		1.06981	0.192435
					Os12g0187500		1.48809	0.162562										Os08g0167000	OsABCG18	1.75329	0.206164										Os07g0614600		-1.40844	-0.278745		Os08g0156600		4.65095	0.276084		Os03g0297600	OsPYL/RCAR4	1.26125	0.213234
					Os12g0188500		1.7275	0.384054																							Os07g0615800		-1.53536	0.164734		Os08g0187800	OsGPT1	3.06468	-0.15381		Os03g0319300	OsCam1-1	1.82513	0.258284
					Os12g0535400		2.16027	0.171725																							Os07g0618000		2.21311	0.220231		Os08g0191000	OsPILS2	-1.02913	0.190052		Os03g0327800	NAC58	2.78674	0.391999
					Os12g0540900		-1.70207	-0.150137																							Os07g0619500		1.34192	0.285378		Os08g0192100		1.244	0.172353		Os03g0351300		4.14438	0.274953
					Os12g0611300	OspPLAIIIzeta	1.32975	0.19513																							Os07g0635300		2.33755	0.193911		Os08g0203300		2.01156	-0.227018		Os03g0370900		-2.12225	0.193344
																															Os07g0664000		1.14612	0.264194		Os08g0232100		-1.299	0.210208		Os03g0374100		1.17508	-0.158268
																															Os07g0684800	ONAC015	2.21701	0.154497		Os08g0241600		1.10143	-0.164214		Os03g0385400	OsLLA1	-2.8596	-0.156513
																															Os07g0693000	OsRLCK242	1.95474	0.208775		Os08g0276100		-1.50816	0.156101		Os03g0399600		2.2002	0.324018
																															Os08g0148267		-1.64866	-0.298679		Os08g0287800		-1.33184	0.157008		Os03g0413400		1.40996	0.260366
																															Os08g0156600		4.14739	0.212004		Os08g0374900		1.26923	0.254187		Os03g0564200		-1.08189	0.167457
																															Os08g0170700		-1.4045	0.602606		Os08g0400300		-1.85684	-0.165788		Os03g0574900	OsHAK27	3.12596	0.194526
																															Os08g0170800		1.66892	-0.178775		Os08g0458200		1.40205	0.260771		Os03g0576400		-1.54511	0.233457
																															Os08g0203300		1.80767	-0.301568		Os08g0469050		3.36227	-0.203399		Os03g0597200	YSA	-1.53566	0.164315
																															Os08g0276100		-1.71017	0.238684		Os08g0475100		2.48601	0.468835		Os03g0610900	SAPK10	-1.03858	0.220521
																															Os08g0374900		1.23075	0.243062		Os08g0507000		1.63823	-0.173956		Os03g0707600	SLR1	1.55899	0.156242
																															Os08g0386200	OsWRKY69	1.22727	-0.193271		Os09g0315000		5.50699	-0.183082		Os03g0736600		2.26631	0.26497
																															Os08g0458200		1.11203	0.228527		Os09g0372900	OsFbox482	1.00042	0.19807		Os03g0751400		-1.8081	0.200439
																															Os08g0475100		1.91094	0.346467		Os09g0461900		3.01371	0.154587		Os03g0764000		1.54817	0.172285
																															Os08g0499000		1.3485	-0.185751		Os09g0473966		2.32547	-0.166704		Os03g0767900		-1.23162	0.208333
																															Os08g0507000		2.11019	-0.170225		Os09g0497000		-1.0285	-0.164979		Os03g0769800		-2.02911	0.151259
																															Os08g0508600		-2.76046	-0.151716		Os09g0505200		1.02048	0.31183		Os03g0794200		3.31496	0.198863
																															Os08g0513300		-1.25807	-0.180828		Os09g0513800		1.1286	-0.180414		Os03g0795200		-1.34694	0.255196
																															Os08g0515700		2.00329	-0.253635		Os09g0565700	EIP3	1.80902	-0.190722		Os03g0796600		1.01635	0.16621
																															Os09g0315000		5.1768	-0.153611		Os09g0570900		-2.55124	-0.192333		Os03g0800000		2.24689	0.163232
																															Os09g0376800		-1.93145	-0.153757		Os10g0100700	OsPDX1.3b	2.85321	0.157572		Os03g0806700		1.68544	0.417129
																															Os09g0474800		1.90027	-0.150774		Os10g0103800	OsITPK1	1.60768	-0.232669		Os03g0819100		-1.10538	0.164266
																															Os09g0497000		-1.0979	-0.318993		Os10g0166600		-2.02206	-0.266856		Os03g0832600		-1.03022	0.160414
																															Os09g0505200		1.08777	0.293565		Os10g0205300	OsGT43G	2.23635	0.189259		Os03g0833800	OsPGL28	-1.66524	0.150547
																															Os09g0518500		1.35375	0.202339		Os10g0206500		2.44394	0.231701		Os03g0848100	LDC	-2.14369	-0.213859
																															Os09g0518900		-4.90568	-0.225039		Os10g0477600	ONAC120	2.09618	0.300867		Os03g0850700		2.55354	0.380848
																															Os09g0540000		-1.16423	-0.195112		Os10g0501401		1.53586	0.554002		Os03g0854000		1.10375	0.24796
																															Os09g0560700		-2.58831	-0.179936		Os10g0510500	OsSAUR56	3.33309	0.27834		Os04g0182650		1.12736	-0.224037
																															Os09g0565700	EIP3	1.28952	-0.340927		Os10g0549500		2.50544	0.213113		Os04g0346800		1.30306	0.30537
																															Os09g0570900		-2.52826	-0.308777		Os10g0561300		4.60096	0.398279		Os04g0372750		1.38192	-0.210212
																															Os10g0103800	OsITPK1	1.81155	-0.181852		Os11g0171400		2.04533	-0.328273		Os04g0434300		-1.23445	0.204634
																															Os10g0206500		2.2829	0.214177		Os11g0213900		1.59423	0.196226		Os04g0439300		2.82469	-0.154761
																															Os10g0338500		-1.66279	-0.178202		Os11g0298000	OsATL8	2.99149	0.176266		Os04g0450400		1.83671	0.467104
																															Os10g0485100		1.13241	-0.267261		Os11g0298200		-1.77449	-0.217799		Os04g0457500		1.04029	0.195949
																															Os10g0501401		1.54283	0.49782		Os11g0472000	OsC3H63	2.2343	-0.197416		Os04g0471300		2.16339	0.170992
																															Os10g0549500		2.20103	0.249717		Os11g0491400		1.23293	0.186803		Os04g0478000		-1.09256	0.156906
																															Os10g0553600		2.19247	0.242969		Os11g0525200	OsCYP51G1	3.32808	0.222048		Os04g0488000	CDKG	1.67239	-0.217828
																															Os10g0561300		3.98978	0.405824		Os11g0643700		-1.43479	0.17139		Os04g0506000		2.65223	0.365911
																															Os10g0565500		4.42113	0.167626		Os12g0116400	OsWRKY97	1.05368	0.277097		Os04g0518200		1.34374	-0.230109
																															Os10g0567600		1.48586	0.193678		Os12g0149900		3.44876	0.173535		Os04g0530600	OsTRX	2.79267	0.248241
																															Os11g0120300		1.81092	0.156872		Os12g0160100		1.05106	0.252842		Os04g0531400	SIT2	1.16439	0.321468
																															Os11g0153900	RbH	-1.00104	-0.199646		Os12g0299150		-1.01492	0.240948		Os04g0539100		1.83755	-0.28604
																															Os11g0171400		1.87437	-0.330649		Os12g0438300		1.01293	0.158153		Os04g0565400	CZOGT3	2.31108	0.169272
																															Os11g0441500		1.10847	-0.183497		Os12g0539333		1.33192	0.184103		Os04g0577200		-1.20131	0.205366
																															Os11g0472000	OsC3H63	1.85066	-0.231658		Os12g0634700		2.07881	-0.22782		Os04g0587500	OsPUP13	-1.87511	0.186636
																															Os11g0488900	OsFbox600	1.44654	0.397531							Os04g0591100		1.1199	0.206221
																															Os11g0525200	OsCYP51G1	3.13681	0.23871							Os04g0593400		3.6602	0.166979
																															Os11g0676200		1.7598	-0.203623							Os04g0599100		1.07943	0.152223
																															Os12g0149900		3.49513	0.16011							Os04g0613300		3.32204	0.154374
																															Os12g0299150		-1.06504	0.309718							Os04g0613800		-1.24768	0.185473
																															Os12g0468300		-2.7051	-0.416978							Os04g0626100		-1.73042	0.226764
																															Os12g0535400		1.82029	0.176376							Os04g0632600		2.56478	0.22198
																															Os12g0540200		-1.57409	0.204478							Os05g0128400	OsMTP1	1.65452	0.164604
																															Os12g0618400		-1.21951	-0.268536							Os05g0136900	OsAT3	1.98104	0.163728
																															Os12g0629300		-2.35283	-0.194752							Os05g0139100	APG	4.25247	0.198703
																															Os12g0636000	OsRDCP5	1.10412	0.270931							Os05g0195200	C3H35	1.12507	0.16406
																																									Os05g0198400	OsZIP7	-1.71828	0.174978
																																									Os05g0204600	OsBBX14	3.92208	0.159662
																																									Os05g0209000		1.79678	-0.227143
																																									Os05g0215000	OsBURP01	2.69393	0.315686
																																									Os05g0281400		-1.09242	0.260254
																																									Os05g0299700	OsSAP15	2.25325	0.312268
																																									Os05g0318700	OsCrRLK1L3	-1.69857	0.181582
																																									Os05g0320300		4.56248	0.368075
																																									Os05g0358700	OsPLDzeta1	1.66858	0.173523
																																									Os05g0375400	OsPR2	2.4494	0.395552
																																									Os05g0414300		1.03458	0.243992
																																									Os05g0418100	OsMLO9	-1.07711	0.222831
																																									Os05g0420200		-1.28322	0.167482
																																									Os05g0429000	OsSHM5	2.36268	-0.161377
																																									Os05g0444200		1.97775	0.526726
																																									Os05g0447000		-1.02319	0.25452
																																									Os05g0449900		2.53941	0.312343
																																									Os05g0460000	OsctHSP70-1	2.17371	0.21062
																																									Os05g0461400		1.31835	0.16989
																																									Os05g0475550		1.00081	0.369164
																																									Os05g0495300		1.69853	0.237874
																																									Os05g0497300	OsERF#074	1.64041	0.296375
																																									Os05g0508400		3.90881	0.254102
																																									Os05g0513100	OsTCP18	1.13026	0.209056
																																									Os05g0526800	OsUGT706D3	2.65853	0.204958
																																									Os05g0530400	SPL7	1.18194	0.475846
																																									Os05g0531000	OsS40-14	4.83565	0.30116
																																									Os05g0533500		3.43691	0.185558
																																									Os05g0566400	OsMPK7	2.89638	0.18394
																																									Os05g0566500	eIF-3d	-1.09123	0.309431
																																									Os05g0568800		1.093	0.160524
																																									Os05g0584300		1.53132	0.320397
																																									Os05g0587100	OsPP2C52	1.03377	0.180312
																																									Os05g0588250	OsJ_RLL1	1.58459	0.161652
																																									Os06g0130800		1.44952	0.207455
																																									Os06g0143400	FATB1	2.76487	0.366096
																																									Os06g0155500		3.71217	-0.211383
																																									Os06g0159900	OsPUB63	1.48236	0.338479
																																									Os06g0214800	GID1L2	2.38486	0.345734
																																									Os06g0228200	LSI6	1.85084	0.183916
																																									Os06g0228500	OsATL12	1.90039	0.305284
																																									Os06g0255001		2.23121	-0.278961
																																									Os06g0255100		1.46918	0.20604
																																									Os06g0284500	OsDof20	-1.57225	0.21727
																																									Os06g0316300		3.85182	0.222848
																																									Os06g0332900		1.03093	0.228323
																																									Os06g0475400		-1.87951	-0.313894
																																									Os06g0490000		1.81394	0.335815
																																									Os06g0529800		-1.35616	0.180537
																																									Os06g0593200		1.71247	0.43161
																																									Os06g0602800		1.4694	0.261411
																																									Os06g0608800		-1.83729	0.220499
																																									Os06g0625500	OsPrxII	-1.65697	0.202162
																																									Os06g0632200	TS	-1.05964	-0.17195
																																									Os06g0643800	OsSPS6	2.22557	0.190041
																																									Os06g0648200		1.68618	0.338453
																																									Os06g0654000		1.40495	0.157229
																																									Os06g0667100	OsHAP5B	-1.02334	0.173837
																																									Os06g0683400	OsCCD1	1.85782	0.177441
																																									Os06g0686600		1.49878	0.176677
																																									Os06g0691100	OsERF#121	1.12835	0.179274
																																									Os06g0691800	OsLRR-RLK1	3.89711	0.233198
																																									Os06g0698300	OsPP2C59	1.40499	-0.394733
																																									Os06g0712200		2.41549	0.191426
																																									Os06g0717600		-1.05982	0.28426
																																									Os07g0115700		1.5402	0.422925
																																									Os07g0123900		-1.38087	0.159883
																																									Os07g0131375		2.71701	0.258238
																																									Os07g0160500	OsFbox342	1.90454	0.375623
																																									Os07g0180700	OsZIFL3	1.01495	-0.159732
																																									Os07g0204100		-1.10468	0.187671
																																									Os07g0225300	OsNAC3	1.75827	0.169362
																																									Os07g0227600	OsERF#057	1.28065	0.157629
																																									Os07g0259700		-1.26387	0.169062
																																									Os07g0419800		1.21014	0.162842
																																									Os07g0516300	OsS40-15	2.34453	0.202825
																																									Os07g0541400		-1.6901	0.174719
																																									Os07g0545900		1.21085	0.1984
																																									Os07g0559700	OsMST6	1.68225	0.190747
																																									Os07g0568300	OsC3H50	3.43868	0.262536
																																									Os07g0603800	OsPTR4	2.87984	0.189165
																																									Os07g0613500		1.84642	0.284701
																																									Os07g0635300		1.9166	0.310657
																																									Os07g0646300		-1.38291	-0.184443
																																									Os07g0646600		1.0181	0.360664
																																									Os07g0659900	OsGRL16	3.54362	0.268941
																																									Os07g0678600	OsCIPK02	2.12055	0.16257
																																									Os07g0684800	ONAC015	1.04134	0.289368
																																									Os07g0693000	OsRLCK242	1.11547	0.368836
																																									Os08g0105000	EHD3	-1.11614	0.264812
																																									Os08g0110300		1.21915	0.351543
																																									Os08g0156600		5.02382	0.347932
																																									Os08g0167000	OsABCG18	2.0836	0.210531
																																									Os08g0170700		-1.64422	0.209385
																																									Os08g0170800		2.07405	-0.229631
																																									Os08g0178700		2.47772	0.193507
																																									Os08g0191000	OsPILS2	-1.2055	0.238285
																																									Os08g0276100		-3.28772	0.373866
																																									Os08g0288000		1.63841	-0.198233
																																									Os08g0299200		1.52415	0.257835
																																									Os08g0300501		1.20487	0.30453
																																									Os08g0318400	Cen8.t01152	-1.06831	0.150314
																																									Os08g0346400		1.64287	0.278976
																																									Os08g0374900		1.57916	0.335382
																																									Os08g0434700		2.5353	0.192762
																																									Os08g0484800		-1.33643	-0.179498
																																									Os08g0498100	OsOMT26	2.04818	0.165915
																																									Os08g0532400	OsMFS4	1.5042	0.237125
																																									Os09g0120100		-1.07251	0.182078
																																									Os09g0272000		1.50873	-0.285917
																																									Os09g0287500		-1.39139	0.176067
																																									Os09g0309500		1.54339	0.21896
																																									Os09g0314333		2.2671	0.187861
																																									Os09g0332100		-1.41439	0.207412
																																									Os09g0346500	CAB1R	6.72796	0.154008
																																									Os09g0357400		-1.02315	-0.173599
																																									Os09g0386200	OsPUB18	1.34365	0.290513
																																									Os09g0387150		1.93139	0.296059
																																									Os09g0444700		-1.22622	0.196308
																																									Os09g0460300		1.25392	0.218094
																																									Os09g0461900		2.94559	0.310348
																																									Os09g0462200		1.77472	0.263962
																																									Os09g0469300	OsUCL31	1.66433	0.388767
																																									Os09g0474800		1.73904	0.16359
																																									Os09g0476000		2.09222	0.157713
																																									Os09g0513800		1.70743	-0.251708
																																									Os09g0532500		1.3422	0.316571
																																									Os09g0553900		5.41765	0.191115
																																									Os09g0555700	OsIDD3	1.84483	0.200621
																																									Os10g0100700	OsPDX1.3b	4.21395	0.259985
																																									Os10g0183900		-1.30128	0.151348
																																									Os10g0205300	OsGT43G	2.42952	0.167637
																																									Os10g0206000		1.88602	-0.216955
																																									Os10g0206500		2.10478	0.244971
																																									Os10g0209700		1.41472	0.216245
																																									Os10g0388200	OsFbox549	1.13126	0.2676
																																									Os10g0409900	OsFbox553	1.3458	0.173643
																																									Os10g0414500		-1.38349	-0.264269
																																									Os10g0492800		1.24063	0.156834
																																									Os10g0501401		2.81877	0.725835
																																									Os10g0502500	OsMSBP1	1.36753	0.22345
																																									Os10g0510500	OsSAUR56	5.62406	0.205269
																																									Os10g0539700		2.2363	0.183461
																																									Os10g0549500		2.17016	0.23702
																																									Os10g0553600		2.64788	0.377456
																																									Os10g0561300		4.34059	0.477204
																																									Os10g0564900		-1.10154	0.16253
																																									Os10g0565500		4.52424	0.164082
																																									Os10g0567600		1.67703	0.418926
																																									Os10g0573400	OsPYL/RCAR10	1.48236	0.157968
																																									Os11g0102800	OsRINGC2-1	1.03604	-0.178073
																																									Os11g0120100		1.28984	0.288779
																																									Os11g0120300		2.09527	0.390793
																																									Os11g0130200		2.11528	0.195892
																																									Os11g0140400	osACA4	-1.30459	0.162078
																																									Os11g0145200	OsUGT75E1	-1.07515	0.233519
																																									Os11g0148500	OsPK1	1.23132	0.165695
																																									Os11g0163800		1.5634	0.17154
																																									Os11g0171400		2.48112	-0.384084
																																									Os11g0177400	OsABCG27	1.90154	0.302079
																																									Os11g0181800		1.96177	0.162881
																																									Os11g0245000		1.05933	0.307476
																																									Os11g0298000	OsATL8	2.7709	0.337472
																																									Os11g0425300		-1.10933	-0.153204
																																									Os11g0472000	OsC3H63	2.35319	-0.203412
																																									Os11g0489250		1.42197	0.210661
																																									Os11g0491400		2.05864	0.289283
																																									Os11g0525200	OsCYP51G1	2.67968	0.287598
																																									Os11g0599200		1.35986	0.19161
																																									Os11g0676200		1.91075	-0.276183
																																									Os12g0116400	OsWRKY97	1.52746	0.467195
																																									Os12g0120100		1.65274	0.154703
																																									Os12g0149900		3.63939	0.17747
																																									Os12g0168900		1.21328	0.1696
																																									Os12g0231000	OsPTR3	3.05398	0.151044
																																									Os12g0406100		2.52715	0.269749
																																									Os12g0460100		2.30846	0.286909
																																									Os12g0489400		1.38986	0.369969
																																									Os12g0515400		2.16233	0.151447
																																									Os12g0539333		1.386	0.268778
																																									Os12g0563600		4.49135	0.243291
																																									Os12g0581900		2.25069	0.162764
																																									Os12g0596300		-1.06578	0.247886
																																									Os12g0638900		1.3122	0.206719
