# Supplementary material for: Alternative polyadenylation profiles of susceptible and resistant rice (Oryza sativa L.) in response to bacterial leaf blight using RNA-seq
Source: BMC Plant Biol. 2024 Feb 28;24:145. doi: 10.1186/s12870-024-04839-6 (PMC10900630; doi:10.1186/s12870-024-04839-6)
Supplement: Supplementary file 7 — Supplementary Material 7. [file 12870_2024_4839_MOESM7_ESM.xlsx]

## Sheet: S-factor-n_genetable
supplementary table 6: Factors with similar expression patterns in rice
S	Profile	0h	12h	24h	48h	72h	gene	gene name
	19	0	0.19	-0.73	-0.75	-0.82	Os01g0951000	WD5
	19	0	0.13	-0.57	-0.66	-0.61	Os03g0754900	WD40
	19	0	0.25	-0.96	-1.26	-0.99	Os04g0683100	CPSF5
	19	0	-0.24	-4.48	-3.95	-4.49	Os03g0308900	fip1
	19	0	0.36	-0.84	-0.86	-0.65	Os02g0217500	RBD
	19	0	-0.09	-1.6	-1.73	-1.09	Os07g0688500	PAP
	41	0	-0.03	0.46	0.66	0.65	Os04g0252200
	41	0	0.2	0.22	0.38	0.5	Os07g0203700	spl5
	41	0	0	0.4	0.52	0.56	Os03g0725100
	41	0	0.08	0.5	0.45	0.59	Os09g0566100
	41	0	0.11	0.23	0.41	0.52	Os02g0227400
R	19	0	0.11	-1.1	-1.12	-0.65	Os01g0951000	WD40
	19	0	-0.26	-1.09	-1.13	-0.86	Os02g0217500	Clp1
	19	0	-0.15	-1.25	-1.76	-1.81	Os07g0688500	PAP
	19	0	-0.26	-5.57	-5.18	-5.96	Os03g0308900	fip1
	19	0	0	-0.86	-0.94	-0.83	Os04g0683100	CPSF5
	19	0	-0.07	-6.31	-12.95	-6.03	Os02g0217500	RBD
	41	0	0.09	0.08	0.26	0.39	Os04g0252200
	41	0	0.08	0.64	0.57	0.88	Os03g0725100
	41	0	0.12	0.51	0.46	0.64	Os08g0187700
	41	0	0.09	0.46	0.38	0.68	Os09g0566100

## Sheet: R
		0h	12h	24h	48h	72h
Os01g0951000	19	0	0.11	-1.1	-1.12	-0.65	WD40
Os02g0217500	19	0	-0.26	-1.09	-1.13	-0.86	Clp1
Os07g0688500	19	0	-0.15	-1.25	-1.76	-1.81	PAP
Os03g0308900	19	0	-0.26	-5.57	-5.18	-5.96	fip1
Os04g0683100	19	0	0	-0.86	-0.94	-0.83	CPSF5
Os07g0602600	19	0	-0.07	-6.31	-12.95	-6.03	RBD
