# Supplementary material for: Alternative polyadenylation profiles of susceptible and resistant rice (Oryza sativa L.) in response to bacterial leaf blight using RNA-seq
Source: BMC Plant Biol. 2024 Feb 28;24:145. doi: 10.1186/s12870-024-04839-6 (PMC10900630; doi:10.1186/s12870-024-04839-6)
Supplement: Supplementary file 8 — Supplementary Material 8. [file 12870_2024_4839_MOESM8_ESM.xls]

## Sheet: CBB23-12-APA.stat
Supplementary Material 2: APA calculations were obtained from APAtrap 12 h after infection of resistant rice with bacterial blight in CBB23.
Gene	Mean_Squared_Error	Predicted_APA	Loci	Group_1_1_Separate_Exp	Group_1_1_Total_Exp	Group_2_1_Separate_Exp	Group_2_1_Total_Exp	p.value	perc_diff	r	p.adjust
ENSRNA049445269|ENSRNA049445269|chr8|+	7.5	92793539279431	chr8:9279294-9279483	23.64,11.47,3.09	38.2	NA	NA	NA	NA	NA	NA
ENSRNA049445998|ENSRNA049445998|chr6|+	122.8	23578950	chr6:23578657-23579046	32.76,5.24	38	15.60,6.89	22.49	0.113771	0.168464	0.203338	0.223175
ENSRNA049447124|ENSRNA049447124|chr10|-	87.2	1.0871e+15	chr10:10870386-10871210	13.49,29.82,10.64	53.95	0.00,24.52,9.50	34.02	0.0134453	0.250046	0.31408	0.0403078
ENSRNA049464427|ENSRNA049464427|chr12|+	10.3	20508938	chr12:20508859-20509294	NA	NA	22.69,7.11	29.81	NA	NA	NA	NA
ENSRNA049465125|ENSRNA049465125|chr12|-	396.8	5.63609e+20	chr12:5635550-5636380	37.28,0.00,18.47,8.68	64.42	16.96,14.08,3.00,14.72	48.76	0.141003	0.455928	0.113802	0.263156
ENSRNA049465662|ENSRNA049465662|chr10|-	13720.3	1.08495e+31	chr10:10847435-10850187	0.00,0.00,62.53,141.89,52.76	257.18	133.39,0.00,63.17,47.19,35.61	279.36	8.5e-35	0.477484	-0.565121	8.06e-33
ENSRNA049465704|ENSRNA049465704|chr10|+	66	1.07985e+15	chr10:10798445-10798854	49.43,11.48,0.19	61.1	7.91,5.89,8.76	22.56	4.18e-07	0.458381	0.520197	4.55e-06
ENSRNA049465818|ENSRNA049465818|chr10|+	82997.8	1.08408e+31	chr10:10840774-10841261	371.19,510.73,430.33,845.76,1113.08	3271.1	975.61,1598.87,216.19,673.54,686.48	4150.68	1.06e-155	0.350643	-0.311719	8.08e-153
ENSRNA049466327|ENSRNA049466327|chr10|-	1036.4	1.08176e+23	chr10:10817092-10817669	0.00,172.92,151.19,76.63	400.75	52.52,36.14,49.55,32.01	170.22	8.79e-07	0.308542	-0.233406	8.9e-06
ENSRNA049466338|ENSRNA049466338|chr10|-	890.4	10790591	chr10:10790457-10790828	64.24,23.20	87.44	11.68,18.01	29.7	0.000766803	0.341277	0.310876	0.00361123
ENSRNA049466486|ENSRNA049466486|chr4|-	32988.6	91113079110822	chr4:9110226-9111928	17.08,130.84,91.61	239.53	145.32,113.90,122.35	381.57	5.88e-09	0.309541	-0.21588	9.15e-08
ENSRNA049466546|ENSRNA049466546|chr4|-	786.8	91685889168421	chr4:9168325-9168634	155.34,22.93,18.77	197.04	0.00,0.00,62.48	62.48	1.66e-37	0.90474	0.770748	1.8e-35
ENSRNA049466596|ENSRNA049466596|chr4|-	874.4	9092186	chr4:9092045-9092232	322.82,49.13	371.94	81.37,9.21	90.58	0.434367	0.0304096	-0.036349	0.592169
ENSRNA049466739|ENSRNA049466739|chr4|+	41059.7	9.12318e+34	chr4:9123017-9125131	857.49,1292.72,128.88,387.36,195.28,253.21	3114.94	2193.84,1066.49,8.15,198.07,71.24,127.59	3665.38	3.9e-121	0.323247	-0.278367	2.03e-118
ENSRNA049466845|ENSRNA049466845|chr4|-	930.9	9.17792e+20	chr4:9177404-9178001	47.75,164.62,161.11,78.24	451.73	69.35,42.75,46.79,40.32	199.21	0.00026928	0.271613	-0.156872	0.00145802
ENSRNA049467750|ENSRNA049467750|chr7|-	159	2029331	chr7:2029186-2029759	19.77,1.65	21.42	32.69,6.69	39.39	0.314753	0.0928524	0.128927	0.473738
ENSRNA049467856|ENSRNA049467856|chr10|+	8937.6	2.04724e+15	chr10:20470736-20472849	0.00,105.37,93.17	198.53	0.00,97.84,49.62	147.46	0.0131065	0.132778	-0.133372	0.0395019
ENSRNA049467888|ENSRNA049467888|chr10|-	52790.2	2.048e+31	chr10:20478507-20480148	855.52,1302.89,127.82,461.63,382.23	3130.1	2178.43,1073.34,13.05,189.24,209.95	3664.02	1.44e-126	0.321227	-0.288958	8.15e-124
ENSRNA049468376|ENSRNA049468376|chr7|+	269.8	14236036	chr7:14235994-14236301	53.72,46.03	99.75	6.56,17.91	24.47	0.0164464	0.270463	0.215233	0.0475696
ENSRNA049468389|ENSRNA049468389|chr7|+	14990.8	1.42373e+15	chr7:14236769-14237664	59.31,133.26,92.63	285.2	0.00,126.00,49.24	175.24	0.0071851	0.251763	0.093215	0.024007
ENSRNA049468709|ENSRNA049468709|chr10|+	15.2	4762540	chr10:4762452-4762675	8.13,13.40	21.53	12.59,18.38	30.97	0.833053	0.0289098	-0.0290915	0.899595
ENSRNA049468722|ENSRNA049468722|chr10|+	390.7	4763357	chr10:4762677-4763576	23.33,7.81	31.14	30.30,28.05	58.35	0.0345053	0.229917	0.223482	0.0870273
ENSRNA049469263|ENSRNA049469263|chr2|+	1777.1	1.42861e+15	chr2:14285991-14286925	103.02,211.72,128.24	442.98	80.01,61.50,45.16	186.66	0.000205996	0.196056	-0.192459	0.00116138
ENSRNA049471043|ENSRNA049471043|chr2|+	457.8	28721920	chr2:28721779-28721972	150.85,59.06	209.92	49.18,21.33	70.52	0.733997	0.0211516	0.0202926	0.831412
ENSRNA049471381|ENSRNA049471381|chr1|+	52.9	1216154	chr1:1215030-1216337	17.56,10.75	28.31	NA	NA	NA	NA	NA	NA
ENSRNA049471700|ENSRNA049471700|chr1|-	16547.7	3.35281e+23	chr1:33526562-33528813	0.00,0.00,134.26,114.04	248.3	132.88,0.00,94.81,51.72	279.41	2.89e-35	0.475574	-0.551713	2.82e-33
ENSRNA049471864|ENSRNA049471864|chr1|-	83817.2	33567459	chr1:33567374-33569300	294.69,382.34	677.03	118.26,91.08	209.34	0.00101433	0.12965	-0.11039	0.00459045
ENSRNA049472556|ENSRNA049472556|chr5|-	66.3	12959191	chr5:12959117-12959301	49.17,15.19	64.36	31.67,12.48	44.15	0.583846	0.0466565	0.0525858	0.719637
ENSRNA049473071|ENSRNA049473071|chr3|-	48.8	31186508	chr3:31186029-31186547	NA	NA	15.37,12.41	27.78	NA	NA	NA	NA
ENSRNA049473108|ENSRNA049473108|chr3|-	4.8	3.11823e+15	chr3:31182141-31182349	NA	NA	12.95,15.16,2.69	30.8	NA	NA	NA	NA
ENSRNA049473661|ENSRNA049473661|chr4|+	3025.9	2.72402e+15	chr4:27239857-27240513	46.11,63.48,32.22	141.82	0.00,154.65,95.88	250.53	4.87e-13	0.325153	0.416709	1.34e-11
ENSRNA049476430|ENSRNA049476430|chr9|+	12977.8	5271	chr9:3626-5409	304.04,102.39	406.44	175.70,50.45	226.16	0.416667	0.0288433	-0.0322934	0.575655
ENSRNA049476437|ENSRNA049476437|chr9|+	20065.7	1293913197	chr9:11554-13337	51.96,317.86,123.29	493.12	0.00,252.91,55.18	308.08	0.354654	0.176294	0.0911992	0.515216
ENSRNA049476444|ENSRNA049476444|chr9|+	18519.9	2086921126	chr9:19482-21265	51.82,314.27,116.18	482.27	0.00,220.66,52.36	273.01	0.136752	0.156572	0.10729	0.257294
ENSRNA049476447|ENSRNA049476447|chr9|+	16639.7	2880829053	chr9:27410-29193	35.52,305.41,125.22	466.15	0.00,229.05,51.27	280.31	0.800275	0.161927	0.0385034	0.878786
ENSRNA049476452|ENSRNA049476452|chr9|+	15656.4	3672836981	chr9:35338-37121	29.00,295.15,95.11	419.26	0.00,215.38,47.17	262.55	0.554812	0.116361	0.0658891	0.697209
ENSRNA050013642|ENSRNA050013642|chrPt|-	155.5	1.112e+23	chrPt:110584-111247	0.00,72.84,52.27,13.36,27.06	165.54	64.71,43.65,16.72,9.24,5.18	139.5	1.37e-14	0.463871	-0.448128	4.48e-13
ENSRNA050013643|ENSRNA050013643|chrPt|+	572.1	72679	chrPt:71978-72768	55.68,30.49	86.17	27.00,20.65	47.66	0.364596	0.0795329	0.0783746	0.525465
ENSRNA050013650|ENSRNA050013650|chrPt|-	212760	77919	chrPt:77817-78207	1099.67,831.31	1930.98	854.33,392.66	1246.99	6.14e-11	0.115626	-0.116018	1.27e-09
ENSRNA050013657|ENSRNA050013657|chrPt|+	199528	34020	chrPt:33626-34099	280.40,926.67	1207.07	328.48,578.43	906.92	6.68e-11	0.129899	-0.141973	1.38e-09
ENSRNA050013666|ENSRNA050013666|chrMt|+	52.2	214051214733	chrMt:214015-214838	59.36,8.90,3.96	72.22	163.87,6.03,7.58	177.47	0.0839888	0.101382	-0.142096	0.176372
ENSRNA050013667|ENSRNA050013667|chrMt|+	36.5	449410449501	chrMt:449353-449614	36.62,0.95,5.66	43.23	38.12,12.01,8.14	58.27	0.160238	0.192901	0.127574	0.289913
ENSRNA050013668|ENSRNA050013668|chrMt|+	18.7	368321368430	chrMt:368266-368532	15.41,3.08,7.73	26.23	19.11,13.12,5.65	37.87	0.758444	0.228889	-0.0335877	0.848719
ENSRNA050013669|ENSRNA050013669|chrMt|-	11	85200	chrMt:84844-85281	NA	NA	23.91,6.14	30.05	NA	NA	NA	NA
ENSRNA050013673|ENSRNA050013673|chrMt|+	4.2	116001	chrMt:115935-116134	NA	NA	NA	NA	NA	NA	NA	NA
EPlORYSAT000373652|EPlORYSAT000373652|chrMt|-	126.2	3222132022	chrMt:31962-32276	38.79,25.82,16.23	80.84	42.01,8.10,11.99	62.1	0.126291	0.196653	-0.172358	0.242139
EPlORYSAT000373783|EPlORYSAT000373783|chrPt|+	251.8	5.20585e+19	chrPt:51219-53165	13.30,1.98,15.19,15.60,11.15	57.23	10.08,1.23,0.39,19.13,18.90	49.72	0.0537397	0.297236	0.122996	0.124755
EPlORYSAT000373810|EPlORYSAT000373810|chrPt|+	18448.8	15897	chrPt:15784-15975	232.99,470.07	703.06	217.41,401.42	618.83	0.445533	0.0199301	-0.0209827	0.602709
EPlORYSAT000373811|EPlORYSAT000373811|chrPt|-	696.2	119028118405	chrPt:118079-119905	0.00,115.97,47.85	163.82	6.73,50.27,14.57	71.57	0.00824288	0.0940338	-0.216333	0.027013
EPlORYSAT000373812|EPlORYSAT000373812|chrPt|+	3596.5	8116081277	chrPt:81050-81451	344.31,218.39,123.43	686.13	190.48,172.62,59.35	422.45	0.801086	0.090324	-0.00419337	0.879156
EPlORYSAT000373839|EPlORYSAT000373839|chrPt|-	1432.5	1.22964e+17	chrPt:122451-123819	73.47,0.00,61.62,39.56	174.65	17.72,3.19,21.11,19.97	61.99	0.085413	0.147098	0.105777	0.178908
EPlORYSAT000373847|EPlORYSAT000373847|chrPt|+	27.1	105571	chrPt:105074-105749	13.18,8.50	21.68	NA	NA	NA	NA	NA	NA
EPlORYSAT000373848|EPlORYSAT000373848|chrPt|-	9568.5	133918	chrPt:133665-134068	441.29,173.61	614.9	296.34,100.20	396.55	0.300115	0.0296529	-0.0325813	0.458326
EPlORYSAT000373849|EPlORYSAT000373849|chrPt|+	1414.6	921689239592631	chrPt:91299-92751	80.88,0.00,94.45,12.38	187.71	16.15,0.00,30.88,11.29	58.32	0.00784363	0.153957	0.154703	0.0259191
EPlORYSAT000373852|EPlORYSAT000373852|chrPt|+	662.4	9610396715	chrPt:95213-97026	0.00,125.55,39.55	165.1	4.10,49.55,13.50	67.15	0.125544	0.0610573	-0.141266	0.240777
EPlORYSAT000373854|EPlORYSAT000373854|chrPt|-	9	17891	chrPt:17784-18129	16.28,5.40	21.68	NA	NA	NA	NA	NA	NA
EPlORYSAT000373859|EPlORYSAT000373859|chrPt|+	13	445134459444680	chrPt:44438-44739	21.14,17.82,11.34,4.80	55.1	13.99,23.45,10.67,6.02	54.14	0.367746	0.133904	0.0857264	0.528123
EPlORYSAT000373867|EPlORYSAT000373867|chrPt|-	5971.1	64237	chrPt:64166-64303	277.54,347.09	624.63	214.43,213.09	427.52	0.0676002	0.0572401	-0.0563452	0.149739
Os01g0100100|Os01g0100100|chr1|+	520.7	10670	chr1:10504-10807	87.52,60.00	147.52	94.93,55.64	150.57	0.509948	0.0371954	-0.0381643	0.658954
Os01g0100400|Os01g0100400|chr1|+	122.9	1553515686	chr1:15266-15814	37.96,19.89,18.38	76.23	62.85,14.44,21.08	98.38	0.18241	0.140948	-0.105604	0.31958
Os01g0100500|Os01g0100500|chr1|+	1016.5	1993820146	chr1:19734-20268	95.28,91.83,40.32	227.43	187.78,81.85,49.44	319.07	0.00304732	0.169581	-0.142969	0.0117373
Os01g0100700|Os01g0100700|chr1|+	8097.7	28537	chr1:28365-28602	198.33,203.85	402.18	301.13,304.28	605.41	0.894603	0.00426106	-0.00417364	0.938325
Os01g0100800|Os01g0100800|chr1|+	719.2	3422734356	chr1:33975-34452	39.70,72.55,55.65	167.89	0.00,114.38,55.66	170.03	0.000756272	0.240563	0.219125	0.003572
Os01g0100900|Os01g0100900|chr1|+	124790	40976	chr1:40885-41134	342.71,181.54	524.25	1563.15,743.19	2306.34	0.289281	0.0240473	-0.019918	0.447625
Os01g0101600|Os01g0101600|chr1|+	3929.7	77405	chr1:77333-78190	256.24,93.84	350.08	203.57,91.19	294.76	0.24789	0.0413173	0.045503	0.399182
Os01g0101700|Os01g0101700|chr1|+	172.7	84160	chr1:83724-84267	33.14,6.44	39.58	53.24,11.17	64.41	0.887544	0.0107118	0.0138673	0.934291
Os01g0102300|Os01g0102300|chr1|+	19722.8	1.35053e+17	chr1:134912-135409	697.86,548.57,686.82,228.23	2161.48	0.00,257.46,686.88,272.25	1216.59	1.16e-116	0.365032	0.411468	5.58e-114
Os01g0102400|Os01g0102400|chr1|+	106.5	141367	chr1:140120-141438	NA	NA	12.59,10.39	22.98	NA	NA	NA	NA
Os01g0102500|Os01g0102500|chr1|+	192.6	144201	chr1:143817-144409	47.73,10.47	58.2	69.43,17.04	86.47	0.796412	0.0171657	0.0214496	0.876228
Os01g0102600|Os01g0102600|chr1|+	2212.9	147584147679	chr1:147507-147793	253.25,214.93,77.08	545.25	228.79,293.15,138.46	660.4	9.69e-06	0.118016	0.126106	7.7e-05
Os01g0102700|Os01g0102700|chr1|+	4699.1	150267150360	chr1:150152-150459	351.28,357.54,114.24	823.07	363.67,374.63,98.40	836.7	0.386776	0.0211942	-0.0217382	0.547441
Os01g0102800|Os01g0102800|chr1|+	215.8	156030156352	chr1:155543-156444	48.84,33.07,7.59	89.5	13.88,30.71,15.16	59.75	4.52e-05	0.313397	0.328608	0.000301802
Os01g0103400|Os01g0103400|chr1|-	936.9	185481185166	chr1:185109-185828	135.61,17.92,17.22	170.74	33.64,13.99,8.89	56.51	0.0144188	0.199015	0.190914	0.0426553
Os01g0103600|Os01g0103600|chr1|-	4569.9	186567	chr1:186355-186771	347.30,106.54	453.83	348.49,151.11	499.6	0.0187086	0.0677096	0.0761481	0.0529683
Os01g0103800|Os01g0103800|chr1|+	823.8	200554	chr1:200253-200682	103.47,51.95	155.42	71.46,44.52	115.99	0.398351	0.0496037	0.0512662	0.557949
Os01g0104000|Os01g0104000|chr1|-	547.5	206567206282	chr1:206164-207029	49.33,70.30,43.96	163.58	42.64,84.22,42.17	169.03	0.708046	0.0685219	0.0382112	0.813096
Os01g0104100|Os01g0104100|chr1|+	6597.2	213888214035	chr1:213741-214150	292.32,294.03,178.30	764.66	249.26,336.40,283.43	869.09	1.18e-06	0.0954868	0.119618	1.17e-05
Os01g0104350|Os01g0104350|chr1|+	5513.4	225303	chr1:224916-225474	240.80,69.99	310.78	174.12,62.24	236.36	0.302097	0.0381268	0.0441168	0.4604
Os01g0104400|Os01g0104400|chr1|+	18930.3	229084229140	chr1:228930-229263	300.35,323.53,122.82	746.71	816.32,898.75,369.86	2084.93	0.442451	0.0129131	0.0154986	0.599977
Os01g0104600|Os01g0104600|chr1|-	390.2	249003248875	chr1:248722-249107	102.31,52.75,30.98	186.04	101.04,81.26,33.93	216.22	0.323938	0.0922624	0.0444155	0.483063
Os01g0104800|Os01g0104800|chr1|+	917.4	268142268307	chr1:267880-268457	147.52,94.61,66.25	308.38	97.21,76.08,45.20	218.49	0.712472	0.0414113	0.0171815	0.816407
Os01g0104900|Os01g0104900|chr1|-	51.8	270313	chr1:270241-271333	NA	NA	21.06,11.69	32.76	NA	NA	NA	NA
Os01g0105800|Os01g0105800|chr1|-	70.6	307144	chr1:307062-307217	28.95,7.82	36.77	44.20,22.43	66.63	0.184722	0.123962	0.130437	0.323021
Os01g0105900|Os01g0105900|chr1|-	7736	309715	chr1:309557-310070	156.91,99.80	256.71	462.69,192.93	655.62	0.00597015	0.0944945	-0.0910258	0.0205723
Os01g0106200|Os01g0106200|chr1|+	1303	322014322118	chr1:321928-322239	158.98,109.08,41.44	309.5	232.51,127.52,48.67	408.7	0.186199	0.0552342	-0.0481404	0.324817
Os01g0106400|Os01g0106400|chr1|-	411.8	327309	chr1:327182-327500	88.09,22.13	110.22	100.58,25.62	126.2	0.966003	0.00223084	0.00277197	0.981096
Os01g0106500|Os01g0106500|chr1|-	3224.7	331682	chr1:331470-332345	220.89,84.35	305.24	75.57,30.64	106.21	0.810141	0.0121451	0.0118439	0.885055
Os01g0106600|Os01g0106600|chr1|-	265.2	332776	chr1:332667-333689	12.74,8.05	20.8	40.18,19.70	59.88	0.630229	0.0582141	-0.0535988	0.754611
Os01g0106750|Os01g0106750|chr1|+	1554.2	371002	chr1:370861-371125	192.75,59.36	252.12	155.92,53.18	209.1	0.638466	0.0188753	0.0218779	0.761025
Os01g0106800|Os01g0106800|chr1|+	41382.5	374252	chr1:374115-374410	803.97,263.85	1067.83	946.73,412.59	1359.31	0.00208329	0.0564346	0.0624791	0.00851415
Os01g0106900|Os01g0106900|chr1|-	3256.8	375009374826	chr1:374753-375148	190.67,249.48,181.78	621.94	168.33,223.59,161.73	553.65	0.95809	0.0027088	0.00219616	0.976938
Os01g0107000|Os01g0107000|chr1|-	4574.1	383648383463	chr1:383336-383864	293.57,221.56,105.60	620.73	165.69,301.96,134.09	601.74	2.57e-09	0.197592	0.182538	4.26e-08
Os01g0107400|Os01g0107400|chr1|-	575.7	392493392269	chr1:392117-392578	68.66,130.55,45.41	244.63	52.43,106.17,58.21	216.81	0.0611375	0.0828491	0.0797842	0.138222
Os01g0107900|Os01g0107900|chr1|-	2546.8	416670416380	chr1:416269-416767	141.85,246.68,83.31	471.84	92.46,155.33,124.50	372.29	2.76e-05	0.157853	0.10574	0.000195508
Os01g0108000|Os01g0108000|chr1|+	354.6	431097431443	chr1:430926-431633	118.52,41.79,20.72	181.03	107.05,37.44,31.90	176.38	0.14341	0.0663931	0.0690054	0.266357
Os01g0108200|Os01g0108200|chr1|+	387.6	4.48955e+23	chr1:448851-449286	185.13,56.66,40.57,32.74,20.36	335.45	150.19,46.98,47.12,37.31,31.31	312.92	0.0125625	0.0906542	0.0970357	0.0381281
Os01g0108400|Os01g0108400|chr1|+	67.3	457337457682	chr1:457278-457768	95.95,16.97,12.00	124.91	NA	NA	NA	NA	NA	NA
Os01g0108600|Os01g0108600|chr1|+	7984.2	480700480972	chr1:480470-481077	113.19,94.77,58.51	266.47	290.82,275.71,190.20	756.73	0.195945	0.0404643	0.0396594	0.336662
Os01g0109000|Os01g0109000|chr1|-	246.3	495947	chr1:495728-496291	72.28,39.01	111.29	34.90,27.55	62.45	0.23837	0.0906273	0.0894519	0.387796
Os01g0109700|Os01g0109700|chr1|-	12065.2	514248514116	chr1:513957-514458	280.91,391.42,194.47	866.8	91.32,502.18,247.34	840.83	1.22e-17	0.215471	0.195869	5.08e-16
Os01g0109750|Os01g0109750|chr1|-	403.3	525019524852	chr1:524783-525310	57.19,45.38,86.94	189.51	35.07,84.01,100.70	219.78	0.0717509	0.142786	0.128736	0.156473
Os01g0110400|Os01g0110400|chr1|+	1275.3	552454	chr1:552333-552578	120.58,77.61	198.19	167.87,137.36	305.23	0.19538	0.0584274	0.0577094	0.335913
Os01g0110700|Os01g0110700|chr1|-	12.4	562293	chr1:562203-563131	NA	NA	NA	NA	NA	NA	NA	NA
Os01g0111100|Os01g0111100|chr1|-	2614.7	586739586507	chr1:586446-586787	128.53,111.27,97.68	337.49	0.00,198.47,224.60	423.06	8.36e-32	0.380852	0.499946	7.1e-30
Os01g0111200|Os01g0111200|chr1|+	2842.6	593459593590	chr1:593116-593693	13.20,99.96,33.84	146.99	12.67,117.31,39.15	169.13	0.790352	0.0148831	0.0171024	0.871131
Os01g0111300|Os01g0111300|chr1|+	147.9	597096	chr1:597009-597178	16.31,24.54	40.85	40.22,49.00	89.21	0.582134	0.0515302	-0.0482489	0.718277
Os01g0111400|Os01g0111400|chr1|+	51.6	600935601355	chr1:600306-601458	18.99,23.91,9.60	52.5	1.67,18.40,17.19	37.25	0.000123135	0.316894	0.401493	0.000731605
Os01g0111700|Os01g0111700|chr1|-	785.8	6.21254e+17	chr1:620840-621516	0.00,71.48,44.43,18.25	134.15	NA	NA	NA	NA	NA	NA
Os01g0111800|Os01g0111800|chr1|+	2693.5	624292624361	chr1:624123-624526	46.23,103.68,24.70	174.61	89.43,240.79,61.13	391.35	0.365667	0.0362448	0.0316077	0.526074
Os01g0111900|Os01g0111900|chr1|+	22714.1	6.2635e+17	chr1:625986-626966	0.00,125.42,37.45,37.28	200.16	28.02,287.84,112.88,77.09	505.83	0.197119	0.0914424	-0.0506933	0.337695
Os01g0112201|Os01g0112201|chr1|+	96.3	6.38084e+17	chr1:637962-638924	0.00,29.71,27.65,13.02	70.38	20.99,24.21,12.91,12.82	70.93	0.00134736	0.295926	-0.37045	0.00586462
Os01g0112300|Os01g0112300|chr1|-	924.6	640817	chr1:640675-641192	223.19,48.93	272.12	159.70,42.46	202.16	0.409245	0.0302213	0.0378926	0.568729
Os01g0112500|Os01g0112500|chr1|-	1310.9	648676648298	chr1:648244-649131	76.00,110.41,46.37	232.78	52.89,155.09,73.72	281.69	0.00108803	0.138736	0.161106	0.00488317
Os01g0113700|Os01g0113700|chr1|-	169.2	7.43635e+17	chr1:742669-743977	1.41,17.93,22.38,3.07	44.79	0.00,9.72,39.80,8.76	58.28	0.00278066	0.265012	0.301948	0.0108911
Os01g0114300|Os01g0114300|chr1|+	11474.5	773263773659	chr1:772470-773782	30.95,98.78,50.39	180.13	79.16,90.23,41.65	211.05	8.66e-05	0.203265	-0.223386	0.000536093
Os01g0115200|Os01g0115200|chr1|+	17.7	808592	chr1:808533-808854	12.97,42.75	55.72	24.74,31.15	55.89	0.0190793	0.209884	-0.221872	0.0538067
Os01g0115752|Os01g0115752|chr1|+	4.4	859632	chr1:859587-859738	27.00,4.32	31.32	NA	NA	NA	NA	NA	NA
Os01g0115900|Os01g0115900|chr1|+	507.2	869225	chr1:869182-869297	20.27,19.19	39.46	106.08,74.57	180.65	0.39744	0.0735281	-0.0570367	0.557154
Os01g0116600|Os01g0116600|chr1|-	2015.1	930129	chr1:929909-930241	218.48,85.23	303.71	165.46,60.65	226.11	0.752023	0.0123973	-0.0137273	0.844075
Os01g0116900|Os01g0116900|chr1|+	19.9	955702	chr1:955567-955746	26.48,10.65	37.12	13.40,6.86	20.26	0.683975	0.0517682	0.0537309	0.794838
Os01g0117050|Os01g0117050|chr1|-	11	961760	chr1:961556-961973	21.12,0.40	21.52	NA	NA	NA	NA	NA	NA
Os01g0117900|Os01g0117900|chr1|+	1463	10119971012322	chr1:1011937-1012384	197.91,13.40,12.16	223.47	357.17,50.60,42.86	450.63	0.00607044	0.0930208	0.113819	0.0208405
Os01g0118000|Os01g0118000|chr1|+	7508.2	1019250	chr1:1018968-1019489	129.87,59.03	188.9	436.68,308.37	745.05	0.0108319	0.101398	0.0833778	0.0337107
Os01g0118100|Os01g0118100|chr1|+	2740.8	10297971029911	chr1:1029243-1030057	105.89,172.43,84.00	362.32	0.00,177.80,125.81	303.61	9.06e-20	0.292255	0.333811	4.34e-18
Os01g0118400|Os01g0118400|chr1|-	12788.5	1057296	chr1:1057227-1058574	NA	NA	152.81,163.84	316.65	NA	NA	NA	NA
Os01g0118600|Os01g0118600|chr1|-	19.1	10671781066851	chr1:1066555-1067891	NA	NA	NA	NA	NA	NA	NA	NA
Os01g0118700|Os01g0118700|chr1|-	1912.2	1072441	chr1:1072255-1073647	65.76,24.46	90.21	149.90,31.87	181.77	0.0664498	0.0957836	-0.111288	0.14786
Os01g0119050|Os01g0119050|chr1|-	37.6	10900641089963	chr1:1089866-1090174	NA	NA	39.17,16.07,17.08	72.32	NA	NA	NA	NA
Os01g0119500|Os01g0119500|chr1|+	777.7	1106478	chr1:1106419-1106577	96.73,38.75	135.48	131.89,41.37	173.26	0.347337	0.047246	-0.053484	0.507863
Os01g0120300|Os01g0120300|chr1|-	2954.3	11461421145968	chr1:1145874-1146320	388.59,103.39,59.08	551.06	244.06,92.32,95.48	431.86	1.45e-07	0.140031	0.162833	1.72e-06
Os01g0120400|Os01g0120400|chr1|-	264.7	11555151155425	chr1:1155357-1155685	51.65,50.35,5.92	107.92	59.64,102.86,21.53	184.02	0.0043535	0.154518	0.167108	0.0158469
Os01g0120500|Os01g0120500|chr1|-	769.1	11604241160275	chr1:1160175-1160657	108.39,31.97,29.32	169.68	167.49,57.46,49.49	274.43	0.634369	0.0284933	0.0243278	0.757881
Os01g0120600|Os01g0120600|chr1|+	119.6	11679741168161	chr1:1167809-1168344	33.13,42.74,16.58	92.45	0.00,73.82,33.90	107.71	5.41e-08	0.358356	0.3867	6.95e-07
Os01g0120800|Os01g0120800|chr1|-	4876.7	11722691172104	chr1:1171915-1172687	358.43,224.48,107.86	690.76	274.14,200.27,155.72	630.13	4.21e-05	0.090979	0.114062	0.000283707
Os01g0121100|Os01g0121100|chr1|+	3695.7	1186502	chr1:1186261-1186630	393.99,70.97	464.96	263.27,78.50	341.76	0.00538037	0.0770498	0.0979943	0.0189473
Os01g0121200|Os01g0121200|chr1|-	13.8	1187004	chr1:1186829-1187242	NA	NA	16.31,6.65	22.96	NA	NA	NA	NA
Os01g0121500|Os01g0121500|chr1|-	39.4	1217502	chr1:1217450-1217778	NA	NA	24.36,14.61	38.97	NA	NA	NA	NA
Os01g0121600|Os01g0121600|chr1|-	763.5	12235411223351	chr1:1223255-1223887	10.88,46.30,15.85	73.02	35.24,66.88,20.77	122.89	0.0523191	0.137781	-0.152714	0.122134
Os01g0121700|Os01g0121700|chr1|-	1002	1.22422e+20	chr1:1223889-1224326	184.56,75.96,68.97,105.02	434.51	140.50,71.97,77.81,83.46	373.75	0.46995	0.0672118	0.0214098	0.62442
Os01g0121800|Os01g0121800|chr1|+	142.7	12363021236690	chr1:1235881-1236829	26.34,53.44,11.04	90.81	0.00,55.87,21.39	77.25	1.09e-06	0.290024	0.413212	1.08e-05
Os01g0123900|Os01g0123900|chr1|-	259437	1.33892e+27	chr1:1338243-1339098	0.00,1000.84,859.41,99.12,97.29	2056.66	0.00,753.08,1838.27,187.49,308.29	3087.14	5.01e-52	0.242692	0.227372	7.57e-50
Os01g0124000|Os01g0124000|chr1|-	28635.4	1341661	chr1:1341417-1342277	286.47,53.87	340.34	428.64,209.43	638.07	1.14e-08	0.169941	0.182506	1.66e-07
Os01g0124100|Os01g0124100|chr1|-	348.4	13452241345035	chr1:1344747-1346047	34.11,0.00,9.27	43.38	41.62,24.89,15.59	82.1	0.0880978	0.303167	0.117234	0.182842
Os01g0124200|Os01g0124200|chr1|-	1272.1	1.3482e+20	chr1:1347646-1348723	26.53,18.19,32.09,8.52	85.33	0.00,48.34,94.81,50.51	193.66	8.58e-11	0.310911	0.32002	1.74e-09
Os01g0125550|Os01g0125550|chr1|-	27.8	14020111401668	chr1:1401440-1402460	17.49,16.68,5.53	39.69	7.41,8.59,5.57	21.57	0.270506	0.118934	0.132201	0.425418
Os01g0125700|Os01g0125700|chr1|-	78.6	14114871411171	chr1:1410985-1411924	4.20,40.88,14.58	59.65	0.00,29.76,10.53	40.28	0.390999	0.0703989	0.114861	0.551143
Os01g0125900|Os01g0125900|chr1|+	861.6	1427478	chr1:1427272-1427861	161.67,53.49	215.16	210.97,72.49	283.46	0.856058	0.00712704	0.00812345	0.914142
Os01g0126200|Os01g0126200|chr1|+	57.8	14453461445406	chr1:1445312-1445598	69.65,19.31,7.45	96.42	43.85,14.54,10.08	68.47	0.154458	0.082009	0.117113	0.281788
Os01g0126600|Os01g0126600|chr1|+	1308.3	14500361450286	chr1:1449860-1450365	188.98,40.98,27.50	257.46	185.86,42.48,32.86	261.19	0.491872	0.0224549	0.0276998	0.643408
Os01g0127300|Os01g0127300|chr1|-	11163.6	1504250	chr1:1504038-1504575	376.44,103.46	479.91	321.66,141.17	462.83	0.00173966	0.0894282	0.101988	0.00731231
Os01g0127400|Os01g0127400|chr1|+	240	15107341510848	chr1:1510483-1510951	64.80,60.22,34.73	159.75	48.86,70.94,23.73	143.53	0.875746	0.117288	0.0129357	0.927008
Os01g0127450|Os01g0127450|chr1|+	102.1	1512537	chr1:1512262-1512767	39.67,10.35	50.02	41.90,15.03	56.94	0.488652	0.0570912	0.0669577	0.640487
Os01g0127700|Os01g0127700|chr1|+	192.9	15212841521471	chr1:1521049-1521579	2.98,31.64,12.68	47.3	62.14,83.99,28.84	174.97	0.000423681	0.292144	-0.254112	0.00215475
Os01g0127900|Os01g0127900|chr1|+	16.8	15390991539291	chr1:1538947-1539571	5.87,14.94,5.56	26.36	20.53,17.20,2.64	40.36	0.00972396	0.285945	-0.311745	0.0308996
Os01g0128100|Os01g0128100|chr1|-	301.5	1562771	chr1:1562514-1562873	NA	NA	110.59,25.71	136.3	NA	NA	NA	NA
Os01g0128300|Os01g0128300|chr1|-	177.7	1569790	chr1:1569623-1569880	25.59,4.33	29.93	105.41,20.02	125.43	0.840445	0.0148917	0.0161525	0.904238
Os01g0128400|Os01g0128400|chr1|-	4188.1	1571746	chr1:1571479-1572178	174.56,90.26	264.82	213.85,116.28	330.14	0.771805	0.0113896	0.0118899	0.857532
Os01g0128800|Os01g0128800|chr1|+	5374.9	1605608	chr1:1605203-1605717	379.95,124.70	504.65	633.57,185.87	819.44	0.397732	0.0202763	-0.0232406	0.557367
Os01g0130200|Os01g0130200|chr1|-	690	16855211685203	chr1:1685096-1685810	81.30,37.04,18.35	136.69	23.82,13.53,9.81	47.16	0.191739	0.0896874	0.0886132	0.331586
Os01g0130900|Os01g0130900|chr1|-	494.2	1.71266e+20	chr1:1711966-1712947	0.43,15.86,7.22,5.51	29.01	46.94,8.56,61.01,17.42	133.92	0.24816	0.542407	-0.150901	0.399455
Os01g0131300|Os01g0131300|chr1|+	682144	17393071739649	chr1:1738868-1739758	630.39,760.87,171.15	1562.42	797.57,905.17,362.63	2065.37	0.000333498	0.066034	0.0353692	0.00175879
Os01g0131800|Os01g0131800|chr1|+	156.9	1.75736e+20	chr1:1757253-1757624	62.11,49.42,60.45,15.06	187.04	55.01,59.90,51.32,20.25	186.48	0.655574	0.0850657	0.0222627	0.773928
Os01g0132000|Os01g0132000|chr1|-	2005.5	1.76052e+20	chr1:1760253-1760705	7.93,12.79,9.64,5.93	36.29	153.70,270.73,171.38,125.06	720.88	0.988609	0.0332003	-0.00171088	0.994353
Os01g0132500|Os01g0132500|chr1|+	15	17821331782284	chr1:1781949-1782774	20.54,5.13,3.02	28.68	5.23,23.72,8.27	37.22	0.000101508	0.575413	0.321552	0.000617318
Os01g0132700|Os01g0132700|chr1|-	25.4	17881441788072	chr1:1787939-1788183	10.23,18.92,13.14	42.3	17.97,30.37,6.97	55.31	0.0606932	0.184695	-0.211933	0.137505
Os01g0132766|Os01g0132766|chr1|-	150.1	1.80295e+27	chr1:1802002-1803280	6.95,20.76,21.17,44.27,25.06	118.21	3.44,0.00,0.00,31.73,17.36	52.53	0.000947735	0.354708	0.277474	0.00433288
Os01g0132800|Os01g0132800|chr1|-	2310.1	1.81332e+20	chr1:1813018-1813456	178.13,198.63,82.98,108.51	568.24	178.59,121.30,88.85,109.48	498.22	0.514226	0.10608	0.0297899	0.662833
Os01g0133400|Os01g0133400|chr1|+	7225.3	1848845	chr1:1848569-1849078	445.06,40.88	485.93	539.80,83.54	623.33	0.0089824	0.0498943	0.0784464	0.0289614
Os01g0133500|Os01g0133500|chr1|+	16.1	18562111856425	chr1:1856034-1856593	8.44,10.39,5.85	24.67	27.67,16.31,4.41	48.39	0.0333199	0.229835	-0.247426	0.0846459
Os01g0134500|Os01g0134500|chr1|+	1553.7	1891932	chr1:1891631-1892206	142.59,58.64	201.23	176.61,74.45	251.06	0.905206	0.00513482	0.00559959	0.945323
Os01g0134700|Os01g0134700|chr1|+	204.8	1905136	chr1:1904619-1905212	17.38,7.41	24.79	26.65,8.46	35.11	0.616656	0.0579539	-0.0646805	0.74363
Os01g0135700|Os01g0135700|chr1|-	13670.5	1.93159e+20	chr1:1931072-1931904	16.48,3.43,0.41,5.44	25.76	366.76,103.08,98.03,86.51	654.38	0.804013	0.158261	0.0203155	0.881556
Os01g0135900|Os01g0135900|chr1|+	146548	1941597	chr1:1941378-1941676	287.48,626.53	914.01	1263.12,1706.06	2969.18	2.16e-09	0.110884	-0.0960494	3.62e-08
Os01g0136300|Os01g0136300|chr1|-	28.8	19557121955444	chr1:1955224-1955914	7.64,15.92,9.04	32.59	14.80,23.35,4.48	42.63	0.0720874	0.17221	-0.199992	0.156991
Os01g0136400|Os01g0136400|chr1|-	7383.2	1958137	chr1:1957952-1959041	227.05,37.37	264.42	329.51,101.61	431.12	0.00251863	0.0943602	0.114552	0.0100128
Os01g0137066|Os01g0137066|chr1|-	17.2	1984523	chr1:1984342-1984644	16.88,16.07	32.95	8.96,27.26	36.22	0.0229235	0.264914	0.273506	0.0623458
Os01g0137500|Os01g0137500|chr1|+	35.3	2014951	chr1:2014791-2015024	21.70,8.51	30.21	19.71,8.28	27.99	0.905404	0.0141251	0.0155773	0.945323
Os01g0137550|Os01g0137550|chr1|-	14.8	2016192	chr1:2015900-2016431	NA	NA	NA	NA	NA	NA	NA	NA
Os01g0138400|Os01g0138400|chr1|+	6.6	2057446	chr1:2057381-2057531	NA	NA	19.78,8.83	28.6	NA	NA	NA	NA
Os01g0138500|Os01g0138500|chr1|+	799.6	20618962062020	chr1:2061697-2062126	107.09,40.66,12.94	160.69	171.76,45.71,21.50	238.98	0.511591	0.0617546	-0.0356021	0.660534
Os01g0138600|Os01g0138600|chr1|-	200.4	2063776	chr1:2063662-2064735	9.38,16.52	25.9	NA	NA	NA	NA	NA	NA
Os01g0138900|Os01g0138900|chr1|-	2925.7	20750362074927	chr1:2074796-2075100	125.67,121.72,71.84	319.22	219.91,281.13,122.76	623.8	0.800166	0.0693808	0.00421505	0.878786
Os01g0139000|Os01g0139000|chr1|+	7.5	2.0812e+20	chr1:2081140-2081529	NA	NA	19.22,21.58,14.77,6.43	62	NA	NA	NA	NA
Os01g0139200|Os01g0139200|chr1|-	52231.5	20848892084647	chr1:2084493-2085816	186.48,592.57,145.35	924.4	129.68,679.12,193.28	1002.07	4.88e-05	0.07232	0.0984178	0.000321029
Os01g0139700|Os01g0139700|chr1|-	540.3	21023112102131	chr1:2102035-2102672	40.07,24.19,21.97	86.22	38.84,11.68,23.57	74.09	0.977628	0.122883	-0.0189974	0.987823
Os01g0140400|Os01g0140400|chr1|+	13.7	2137118	chr1:2136652-2137201	NA	NA	19.75,13.96	33.7	NA	NA	NA	NA
Os01g0140500|Os01g0140500|chr1|+	48638	2138367	chr1:2138287-2138445	2174.27,434.70	2608.97	1985.00,337.58	2322.58	0.0402083	0.0212705	-0.0292147	0.0983543
Os01g0141000|Os01g0141000|chr1|+	67.8	22034842203630	chr1:2202278-2203727	18.81,4.92,0.91	24.64	12.26,9.05,5.38	26.69	0.0170803	0.304045	0.332914	0.0491185
Os01g0141100|Os01g0141100|chr1|-	9957.6	2.21599e+20	chr1:2215674-2216048	328.59,327.02,186.20,72.61	914.43	426.68,439.96,292.04,187.23	1345.91	4.17e-05	0.0730618	0.0903215	0.000281116
Os01g0141600|Os01g0141600|chr1|+	1205.2	22502792250386	chr1:2250094-2250685	139.45,191.47,63.23	394.15	46.50,141.32,53.17	240.99	7.24e-05	0.160845	0.123363	0.000457814
Os01g0141700|Os01g0141700|chr1|-	473.2	22511232250895	chr1:2250821-2251335	133.49,46.98,24.69	205.16	143.37,38.93,10.39	192.69	0.0133781	0.0933819	-0.112669	0.0401435
Os01g0141900|Os01g0141900|chr1|+	210	22658022265990	chr1:2265483-2266122	104.91,30.34,25.67	160.91	63.39,24.87,19.55	107.82	0.367448	0.06396	0.0578585	0.527818
Os01g0142100|Os01g0142100|chr1|-	48903.8	2266572	chr1:2266390-2266904	1028.65,332.33	1360.98	646.85,337.36	984.21	1.82e-07	0.098588	0.107717	2.13e-06
Os01g0142200|Os01g0142200|chr1|+	283.9	2273626	chr1:2273302-2273857	42.63,7.31	49.95	54.06,14.51	68.56	0.36561	0.0652329	0.0831075	0.526051
Os01g0142300|Os01g0142300|chr1|+	230.4	2278611	chr1:2278074-2278793	33.56,15.94	49.5	34.38,26.45	60.83	0.225712	0.112798	0.115337	0.372761
Os01g0142500|Os01g0142500|chr1|-	336.9	2.28268e+20	chr1:2282001-2282977	41.18,64.65,12.10,11.46	129.39	29.98,81.00,20.42,12.99	144.39	0.119949	0.110631	0.0930926	0.232868
Os01g0142600|Os01g0142600|chr1|+	58.1	2292358	chr1:2292239-2292545	38.79,9.29	48.08	NA	NA	NA	NA	NA	NA
Os01g0143100|Os01g0143100|chr1|-	345.5	23503222350101	chr1:2349977-2350583	66.18,88.79,13.66	168.64	0.00,101.10,16.51	117.61	3.13e-11	0.392457	0.432319	6.83e-10
Os01g0143800|Os01g0143800|chr1|-	83932.2	23748302374703	chr1:2374582-2374923	1802.19,751.21,394.64	2948.04	730.98,424.29,274.71	1429.98	3.47e-11	0.100136	0.100258	7.54e-10
Os01g0144000|Os01g0144000|chr1|-	486.7	23790572378969	chr1:2378875-2379354	44.40,50.51,16.81	111.72	56.77,96.01,34.17	186.95	0.128564	0.093758	0.0869952	0.245554
Os01g0144100|Os01g0144100|chr1|-	10850	2383816	chr1:2383747-2383872	304.88,110.62	415.5	348.71,152.50	501.21	0.20512	0.0380302	0.0418499	0.347809
Os01g0144200|Os01g0144200|chr1|+	339.1	2388325	chr1:2388211-2388463	70.26,40.35	110.61	83.96,28.28	112.24	0.0681079	0.112835	-0.122205	0.150445
Os01g0144340|Os01g0144340|chr1|-	355.6	2391496	chr1:2391336-2391968	45.60,25.87	71.47	49.05,42.74	91.79	0.183118	0.103658	0.104186	0.320648
Os01g0144600|Os01g0144600|chr1|+	329.7	2.40556e+20	chr1:2405435-2405890	148.92,66.58,65.98,9.44	290.91	125.03,63.35,56.12,19.08	263.58	0.197037	0.0514234	0.0434516	0.337695
Os01g0144700|Os01g0144700|chr1|+	607.8	24077352407916	chr1:2407668-2408037	150.58,62.15,35.84	248.57	128.85,17.31,37.15	183.31	0.604552	0.1556	-0.0433701	0.735592
Os01g0144800|Os01g0144800|chr1|+	159.8	24145272414706	chr1:2414271-2414771	3.33,16.04,12.54	31.91	15.83,14.62,11.95	42.39	0.0335287	0.268993	-0.288249	0.0850268
Os01g0147200|Os01g0147200|chr1|+	809.8	25651132565235	chr1:2564788-2565323	136.64,91.51,60.16	288.31	116.85,147.26,89.37	353.47	0.00231609	0.143364	0.127854	0.00932181
Os01g0147700|Os01g0147700|chr1|-	1291.1	2579856	chr1:2579590-2580144	181.69,71.59	253.28	134.53,94.85	229.38	0.00252446	0.130854	0.137481	0.0100299
Os01g0148000|Os01g0148000|chr1|+	1024.6	2603221	chr1:2602352-2603593	51.48,43.88	95.37	23.94,30.71	54.65	0.230169	0.101789	0.0979702	0.377766
Os01g0148050|Os01g0148050|chr1|+	1675.3	2612633	chr1:2612506-2612752	121.37,79.24	200.61	168.93,96.55	265.48	0.489793	0.0313144	-0.0319901	0.641593
Os01g0148100|Os01g0148100|chr1|-	213.8	26139142613797	chr1:2613693-2614004	44.66,47.53,20.77	112.96	89.90,56.34,30.47	176.71	0.16566	0.113382	-0.0843937	0.297624
Os01g0148400|Os01g0148400|chr1|+	626.4	26375332637713	chr1:2637436-2637952	58.31,108.79,23.27	190.36	55.48,107.88,51.58	214.94	0.0135786	0.117738	0.131215	0.0406512
Os01g0148500|Os01g0148500|chr1|-	326.6	26411792641082	chr1:2640949-2641281	51.49,56.22,25.00	132.7	29.99,85.49,33.75	149.23	0.00716274	0.187024	0.144482	0.0239447
Os01g0148700|Os01g0148700|chr1|+	570	26553952655481	chr1:2655283-2655572	107.12,61.75,19.73	188.59	138.20,98.54,50.53	287.26	0.0201731	0.086894	0.10689	0.0562075
Os01g0149400|Os01g0149400|chr1|+	139882	26747652674929	chr1:2674414-2675097	689.63,834.00,284.86	1808.5	441.40,657.93,200.63	1299.96	0.124223	0.0449574	0.0272537	0.239092
Os01g0149700|Os01g0149700|chr1|-	12.9	2688423	chr1:2687836-2689032	NA	NA	NA	NA	NA	NA	NA	NA
Os01g0149800|Os01g0149800|chr1|-	3780357	2.69358e+20	chr1:2693279-2693634	4593.79,6966.12,2808.74,1571.65	15940.3	11173.12,10764.68,5483.06,3431.05	30851.9	5.86e-07	0.0880986	-0.0185862	6.14e-06
Os01g0149900|Os01g0149900|chr1|-	1056.6	26993222699194	chr1:2699127-2700020	37.63,6.12,16.35	60.1	72.83,19.89,32.70	125.42	0.801789	0.0567569	0.0272905	0.87971
Os01g0150000|Os01g0150000|chr1|-	13756.5	2707810	chr1:2707662-2707984	253.26,99.65	352.91	649.38,192.72	842.1	0.0496504	0.0535102	-0.0567841	0.116829
Os01g0150100|Os01g0150100|chr1|+	103.1	27170822717318	chr1:2717045-2717497	43.07,53.05,7.42	103.54	16.14,61.13,18.61	95.88	3.63e-05	0.247639	0.294887	0.00024857
Os01g0150200|Os01g0150200|chr1|+	182.8	27209102720978	chr1:2720778-2721034	29.41,38.61,17.47	85.48	76.90,91.33,20.28	188.51	0.0701694	0.0967709	-0.104417	0.154096
Os01g0150800|Os01g0150800|chr1|+	10.4	27472272747322	chr1:2747134-2747438	NA	NA	18.20,15.73,11.35	45.29	NA	NA	NA	NA
Os01g0151100|Os01g0151100|chr1|+	8938.8	2768149	chr1:2766244-2768383	0.00,167.36	167.36	0.00,192.57	192.57	NA	0	NA	NA
Os01g0151200|Os01g0151200|chr1|+	16039.6	2.77384e+20	chr1:2773746-2774125	1179.24,849.02,387.04,190.68	2605.98	641.24,414.80,432.61,237.01	1725.65	1.27e-23	0.166347	0.163644	7.86e-22
Os01g0151400|Os01g0151400|chr1|+	479.7	27813652781542	chr1:2781056-2781665	70.81,58.68,18.70	148.19	26.94,99.03,38.69	164.66	6.8e-08	0.314223	0.321366	8.53e-07
Os01g0151500|Os01g0151500|chr1|+	41.3	27904082790490	chr1:2790215-2790517	NA	NA	32.77,30.83,20.61	84.22	NA	NA	NA	NA
Os01g0151600|Os01g0151600|chr1|+	320.9	2.79532e+20	chr1:2795158-2795796	83.26,87.03,40.98,16.53	227.8	52.58,130.67,79.13,41.99	304.37	9.66e-07	0.192746	0.218357	9.69e-06
Os01g0151700|Os01g0151700|chr1|+	20.9	2803414	chr1:2803301-2803651	11.10,10.35	21.44	14.41,7.39	21.8	0.337317	0.143527	-0.145896	0.497527
Os01g0151900|Os01g0151900|chr1|+	97.6	2.80752e+20	chr1:2805911-2808270	0.00,9.57,13.97,4.19	27.74	NA	NA	NA	NA	NA	NA
Os01g0152050|Os01g0152050|chr1|-	61.1	2812551	chr1:2812427-2814129	14.63,5.46	20.09	NA	NA	NA	NA	NA	NA
Os01g0152700|Os01g0152700|chr1|-	16035.4	2838085	chr1:2838041-2838171	258.37,168.58	426.94	212.65,165.98	378.63	0.210879	0.0435227	0.0440814	0.354533
Os01g0152950|Os01g0152950|chr1|-	229.8	28480242847531	chr1:2847310-2848849	24.02,34.43,18.76	77.21	0.52,29.92,16.95	47.39	0.00111451	0.300127	0.341427	0.00498998
Os01g0152951|Os01g0152951|chr1|+	89.5	2851680	chr1:2851445-2851952	0.00,29.06	29.06	9.18,22.40	31.58	0.00160464	0.29069	-0.405162	0.00683778
Os01g0153100|Os01g0153100|chr1|-	520435	28578792857503	chr1:2857432-2858128	1874.67,877.90,496.33	3248.89	1878.58,585.41,410.52	2874.51	4.78e-06	0.0765137	-0.0744666	4.07e-05
Os01g0153300|Os01g0153300|chr1|+	502555	2872471	chr1:2872115-2872629	1690.60,1116.73	2807.33	1190.95,702.19	1893.14	0.0635106	0.0268779	-0.0270654	0.142545
Os01g0153400|Os01g0153400|chr1|+	802	2882316	chr1:2882181-2882421	126.24,79.29	205.53	97.81,72.62	170.43	0.427761	0.0403156	0.0408995	0.585954
Os01g0154600|Os01g0154600|chr1|+	29.7	2.93269e+20	chr1:2932646-2932980	12.28,24.23,12.25,4.14	52.91	27.06,47.41,10.80,8.20	93.46	0.303181	0.116024	-0.0887818	0.461705
Os01g0155400|Os01g0155400|chr1|-	1382.7	2971345	chr1:2971230-2971726	187.22,64.78	252	237.72,81.05	318.77	0.939183	0.00280494	-0.00319356	0.966196
Os01g0155500|Os01g0155500|chr1|+	208.3	29836032983956	chr1:2983215-2984007	56.04,22.96,10.69	89.69	56.24,13.97,9.93	80.15	0.502564	0.0816729	-0.0762332	0.653117
Os01g0155600|Os01g0155600|chr1|-	2921.2	2.98687e+27	chr1:2986346-2986986	173.48,101.79,250.83,178.03,76.87	781	175.29,60.66,216.11,158.74,96.23	707.04	0.341307	0.0634784	0.0225474	0.501662
Os01g0157800|Os01g0157800|chr1|-	148.6	3041531	chr1:3041333-3041858	59.08,18.86	77.93	53.56,24.55	78.11	0.313434	0.0723193	0.080695	0.472279
Os01g0157900|Os01g0157900|chr1|+	2739.9	30469193046994	chr1:3046608-3047107	86.48,114.55,31.68	232.71	174.87,257.01,106.35	538.23	0.0494235	0.061457	0.0743149	0.116421
Os01g0158000|Os01g0158000|chr1|+	411.1	30519203052064	chr1:3051825-3052194	116.26,31.99,3.66	151.91	112.13,46.22,18.52	176.88	0.00160181	0.131353	0.17252	0.00683019
Os01g0158100|Os01g0158100|chr1|-	2251.7	30528243052477	chr1:3052228-3053151	72.55,139.68,54.91	267.14	20.13,81.06,64.35	165.55	1.36e-06	0.18318	0.229286	1.32e-05
Os01g0158200|Os01g0158200|chr1|+	224.9	30569023057057	chr1:3056778-3057129	29.52,45.79,24.24	99.55	32.26,92.45,62.71	187.42	0.0150212	0.124408	0.151301	0.0441056
Os01g0158400|Os01g0158400|chr1|-	1861.5	30587463058593	chr1:3058490-3059040	11.74,27.57,6.01	45.32	127.26,156.46,65.23	348.95	0.646931	0.159967	-0.0356902	0.767521
Os01g0158900|Os01g0158900|chr1|-	573.5	3085804	chr1:3085691-3085988	125.15,72.37	197.52	83.74,72.88	156.62	0.0601082	0.0989368	0.0999011	0.136489
Os01g0159300|Os01g0159300|chr1|-	2422.3	3100461	chr1:3100304-3100634	111.86,20.49	132.35	275.31,80.75	356.05	0.0811598	0.0719708	0.0789139	0.171737
Os01g0159400|Os01g0159400|chr1|-	7142.3	3108577	chr1:3108284-3108796	328.32,148.20	476.52	354.58,190.61	545.19	0.190887	0.0386164	0.0409195	0.330712
Os01g0159800|Os01g0159800|chr1|+	118.3	31302613130448	chr1:3129967-3130580	34.73,12.20,13.73	60.65	30.79,34.64,18.26	83.69	0.139438	0.212787	0.142304	0.260798
Os01g0160100|Os01g0160100|chr1|-	179.7	31365203136427	chr1:3136314-3136672	69.39,41.75,11.95	123.09	63.09,70.89,28.49	162.47	0.00272296	0.175416	0.174734	0.0107037
Os01g0162400|Os01g0162400|chr1|+	38.4	3258296	chr1:3257944-3258412	NA	NA	NA	NA	NA	NA	NA	NA
Os01g0164400|Os01g0164400|chr1|+	1377.2	3.32692e+20	chr1:3326826-3327440	160.97,33.63,11.08,22.00	227.68	220.02,67.87,9.85,5.70	303.44	0.00660424	0.0940459	-0.0918844	0.0223364
Os01g0164500|Os01g0164500|chr1|-	547.3	3328889	chr1:3328595-3329144	115.25,43.41	158.66	74.30,35.30	109.6	0.391348	0.0484764	0.052335	0.551411
Os01g0164600|Os01g0164600|chr1|-	2923.5	3333242	chr1:3333182-3333330	180.70,135.19	315.89	192.66,261.07	453.73	5.69e-05	0.147421	0.145101	0.000369062
Os01g0164700|Os01g0164700|chr1|+	126.8	33429873343062	chr1:3342881-3343189	59.44,45.24,9.79	114.47	70.02,58.34,24.14	152.49	0.122442	0.0727705	0.102962	0.236436
Os01g0165800|Os01g0165800|chr1|-	401.6	3386858	chr1:3386634-3387174	106.94,23.46	130.41	108.68,16.77	125.45	0.309885	0.0462292	-0.063485	0.468672
Os01g0166100|Os01g0166100|chr1|+	785.9	34001623400438	chr1:3400085-3400505	91.82,118.15,33.26	243.22	137.81,172.70,38.47	348.98	0.427015	0.0265075	-0.0227065	0.58559
Os01g0166300|Os01g0166300|chr1|+	9.4	3403438	chr1:3403351-3403485	4.61,28.36	32.96	10.86,25.32	36.18	0.110036	0.160342	-0.192171	0.217261
Os01g0166700|Os01g0166700|chr1|+	2000.2	3.42512e+20	chr1:3425022-3425440	267.96,65.09,83.97,79.66	496.67	284.28,81.28,144.36,101.57	611.49	0.0296375	0.0746051	0.0650942	0.0770704
Os01g0167100|Os01g0167100|chr1|+	34.6	3433122	chr1:3432918-3433576	29.28,10.39	39.66	19.30,8.87	28.17	0.633545	0.0529632	0.0578818	0.757283
Os01g0167400|Os01g0167400|chr1|+	1503.6	3446245	chr1:3445220-3446452	42.15,8.21	50.36	101.39,32.95	134.34	0.23165	0.082247	0.0880119	0.379573
Os01g0167500|Os01g0167500|chr1|-	609.2	34473443447082	chr1:3446960-3447420	114.21,58.04,27.75	200	161.23,129.05,44.25	334.54	0.193438	0.0955651	0.0714668	0.333634
Os01g0167800|Os01g0167800|chr1|-	10.5	34682523468127	chr1:3468027-3468351	18.86,7.14,4.25	30.25	19.30,11.32,6.08	36.7	0.500861	0.0975855	0.0855202	0.651751
Os01g0167900|Os01g0167900|chr1|-	63.3	3473985	chr1:3473842-3475288	NA	NA	27.88,14.06	41.94	NA	NA	NA	NA
Os01g0168100|Os01g0168100|chr1|-	30163.8	3479566	chr1:3479457-3480825	221.45,81.73	303.18	842.29,266.86	1109.15	0.299719	0.0289772	-0.0275947	0.458141
Os01g0168200|Os01g0168200|chr1|-	1097.1	3489741	chr1:3489422-3489876	152.97,28.70	181.67	225.06,39.45	264.51	0.798818	0.00883505	-0.0120663	0.877706
Os01g0168300|Os01g0168300|chr1|-	466.7	34935993493355	chr1:3493272-3493833	90.87,10.87,22.95	124.69	127.98,24.70,30.72	183.39	0.872493	0.0475021	0.0224429	0.925225
Os01g0168500|Os01g0168500|chr1|+	902	3510195	chr1:3509922-3510256	125.42,38.12	163.54	174.07,44.80	218.87	0.504851	0.0284051	-0.0341021	0.654909
Os01g0168600|Os01g0168600|chr1|+	157.9	35155063515752	chr1:3515091-3515882	29.28,10.10,5.76	45.15	31.46,34.26,20.23	85.95	0.00574768	0.282622	0.258319	0.0199433
Os01g0168800|Os01g0168800|chr1|-	120	3.51705e+20	chr1:3516808-3517144	NA	NA	40.50,66.06,54.32,17.59	178.47	NA	NA	NA	NA
Os01g0169500|Os01g0169500|chr1|-	1471.6	3559860	chr1:3559709-3560303	164.46,34.44	198.9	147.07,34.64	181.71	0.658513	0.0174811	0.0226542	0.776429
Os01g0169800|Os01g0169800|chr1|-	129.7	3577896	chr1:3577845-3578173	23.14,12.03	35.17	47.42,31.70	79.13	0.551864	0.0586043	0.0556532	0.694861
Os01g0169900|Os01g0169900|chr1|-	2189	3592047	chr1:3591827-3593313	175.39,54.22	229.6	125.66,126.08	251.74	2.06e-09	0.264695	0.273149	3.47e-08
Os01g0170051|Os01g0170051|chr1|+	338.6	3601866	chr1:3600619-3601950	NA	NA	1.58,82.93	84.51	NA	NA	NA	NA
Os01g0170100|Os01g0170100|chr1|+	41.1	3615587	chr1:3615469-3615757	27.16,10.40	37.56	27.46,5.65	33.11	0.287416	0.106247	-0.126545	0.445376
Os01g0170600|Os01g0170600|chr1|+	21989.4	36504133650513	chr1:3650284-3650603	398.28,407.62,206.06	1011.96	1266.94,986.61,414.64	2668.2	1.84e-06	0.0812584	-0.0788198	1.75e-05
Os01g0170800|Os01g0170800|chr1|+	51.1	3.66409e+20	chr1:3663950-3664722	21.04,1.85,20.73,3.22	46.83	5.79,0.00,21.77,6.17	33.74	0.00334108	0.317028	0.326392	0.0126437
Os01g0171000|Os01g0171000|chr1|-	176.3	36679003667649	chr1:3667531-3668072	19.49,21.70,20.76	61.96	0.43,77.88,46.93	125.24	0.000373828	0.311175	0.363472	0.00193603
Os01g0171800|Os01g0171800|chr1|-	250.4	3.69635e+20	chr1:3696158-3696500	68.77,15.66,12.39,7.72	104.54	122.93,38.51,27.11,28.59	217.14	0.0883057	0.0917019	0.0954485	0.183215
Os01g0172000|Os01g0172000|chr1|-	309.8	37056733705558	chr1:3705444-3705804	96.74,56.04,31.39	184.18	103.31,74.49,30.00	207.8	0.97811	0.0541856	0.00154487	0.988156
Os01g0172100|Os01g0172100|chr1|+	575.7	37134163713528	chr1:3713336-3713628	39.65,95.15,81.32	216.12	106.95,106.47,83.51	296.93	9.42e-05	0.176723	-0.175452	0.000577715
Os01g0172200|Os01g0172200|chr1|-	172.4	37141393713864	chr1:3713763-3714244	43.67,43.51,15.85	103.02	72.49,89.45,27.14	189.08	0.722677	0.050776	0.0320375	0.823617
Os01g0172300|Os01g0172300|chr1|-	303.3	3720325	chr1:3720178-3720453	63.04,28.98	92.02	56.46,56.19	112.65	0.0079376	0.18387	0.185563	0.0261644
Os01g0172400|Os01g0172400|chr1|-	97522.5	37250043724797	chr1:3724687-3725416	361.60,580.51,272.87	1214.97	374.76,1117.60,447.78	1940.13	8.53e-06	0.104457	0.0981633	6.88e-05
Os01g0172800|Os01g0172800|chr1|+	18668.8	3736511	chr1:3735961-3736718	203.37,84.46	287.83	517.85,267.48	785.34	0.144876	0.0471586	0.0445027	0.268584
Os01g0173100|Os01g0173100|chr1|-	3785.5	3742952	chr1:3742779-3743044	198.88,48.59	247.46	245.75,74.52	320.27	0.297561	0.0363316	0.0437178	0.456053
Os01g0174000|Os01g0174000|chr1|-	302.3	3.81134e+20	chr1:3810950-3811397	39.50,16.23,22.17,6.30	84.2	124.13,24.65,44.20,8.07	201.05	0.0390546	0.148287	-0.129751	0.0960026
Os01g0174100|Os01g0174100|chr1|-	247	38184863818221	chr1:3818143-3818753	16.17,19.38,20.17	55.72	33.37,19.73,52.08	105.17	0.455744	0.160227	0.0102685	0.611615
Os01g0174300|Os01g0174300|chr1|-	1719.4	3820389	chr1:3820247-3820535	86.59,24.98	111.57	263.95,49.25	313.19	0.111431	0.0666475	-0.0772343	0.219447
Os01g0174500|Os01g0174500|chr1|-	45.6	38275183827318	chr1:3827141-3827616	28.67,23.53,2.96	55.15	25.96,33.79,8.65	68.4	0.0676095	0.140229	0.163572	0.149739
Os01g0174700|Os01g0174700|chr1|-	69.3	38358723835587	chr1:3835220-3836451	0.00,23.60,7.44	31.04	0.00,21.51,2.30	23.82	0.169301	0.143093	-0.185585	0.302824
Os01g0174900|Os01g0174900|chr1|+	354.4	38452373845401	chr1:3845152-3845495	49.47,73.54,13.04	136.05	24.02,57.26,31.48	112.77	0.000112036	0.18333	0.226067	0.000674084
Os01g0175000|Os01g0175000|chr1|-	11043.8	38465553846409	chr1:3846298-3846727	585.39,240.87,121.31	947.57	478.50,320.13,195.98	994.62	1.57e-09	0.136687	0.138989	2.7e-08
Os01g0175100|Os01g0175100|chr1|-	71603	38556213855373	chr1:3855199-3856033	663.84,282.93,249.61	1196.38	439.31,343.85,223.27	1006.43	0.000111254	0.118371	0.091405	0.000670622
Os01g0176700|Os01g0176700|chr1|+	255.8	39550793955342	chr1:3954356-3955414	33.92,16.98,2.96	53.86	52.19,16.02,14.09	82.29	0.366822	0.120608	0.0251954	0.527327
Os01g0177200|Os01g0177200|chr1|+	1389.4	3.99507e+20	chr1:3994826-3995319	150.29,60.65,40.73,37.58	289.26	142.09,112.45,62.50,35.62	352.66	0.245285	0.145594	0.0460267	0.396116
Os01g0178000|Os01g0178000|chr1|-	3000.6	40522384052005	chr1:4051897-4052709	166.17,129.51,63.08	358.77	190.53,129.31,95.02	414.87	0.306132	0.0532133	0.0234069	0.464511
Os01g0178100|Os01g0178100|chr1|+	88.8	40627984063051	chr1:4062727-4063097	37.02,9.74,8.97	55.73	55.28,10.71,19.53	85.51	0.539264	0.067413	0.0278461	0.684638
Os01g0178200|Os01g0178200|chr1|+	9.2	4.066e+20	chr1:4065883-4066345	4.14,3.77,14.50,5.27	27.68	12.73,14.84,17.60,12.96	58.13	0.342613	0.221074	-0.077255	0.503222
Os01g0178300|Os01g0178300|chr1|-	762.8	4.06665e+20	chr1:4066383-4066698	74.69,85.98,80.27,60.23	301.18	151.40,121.94,73.14,58.42	404.89	7.75e-05	0.141594	-0.147359	0.000485862
Os01g0178400|Os01g0178400|chr1|-	14.1	40689074068728	chr1:4068649-4069249	NA	NA	10.20,9.17,8.11	27.48	NA	NA	NA	NA
Os01g0178500|Os01g0178500|chr1|-	767.8	40742424074097	chr1:4073972-4074332	173.38,104.98,55.99	334.34	33.36,51.75,28.89	113.99	0.000152327	0.225927	0.182398	0.000884535
Os01g0178900|Os01g0178900|chr1|+	122.9	4108276	chr1:4106828-4109013	19.87,10.87	30.74	NA	NA	NA	NA	NA	NA
Os01g0179000|Os01g0179000|chr1|-	342.4	41118194110566	chr1:4110469-4112126	NA	NA	25.33,30.17,22.39	77.89	NA	NA	NA	NA
Os01g0179200|Os01g0179200|chr1|+	805.6	41221984122318	chr1:4121922-4122422	129.43,16.21,17.24	162.89	160.08,29.10,31.90	221.07	0.131596	0.0705523	0.0776958	0.249582
Os01g0179300|Os01g0179300|chr1|+	1916.3	4.12587e+20	chr1:4125815-4126204	150.37,172.41,144.96,98.43	566.17	200.49,199.79,245.91,143.46	789.66	0.154212	0.0632033	0.0507776	0.281378
Os01g0179400|Os01g0179400|chr1|+	1204.6	4140342	chr1:4140186-4140582	171.56,35.67	207.23	149.03,47.56	196.59	0.0830775	0.0697972	0.0862443	0.174826
Os01g0179500|Os01g0179500|chr1|+	1408.6	4149938	chr1:4149280-4150172	97.43,44.81	142.24	56.05,74.10	130.15	2.37e-05	0.254312	0.256133	0.000170918
Os01g0179600|Os01g0179600|chr1|-	105	4153203	chr1:4152964-4154674	NA	NA	25.70,3.12	28.82	NA	NA	NA	NA
Os01g0179800|Os01g0179800|chr1|-	56.7	41678024167542	chr1:4167269-4167934	16.37,19.99,4.83	41.2	35.40,37.19,3.64	76.24	0.250442	0.0695112	-0.107342	0.402343
Os01g0180300|Os01g0180300|chr1|-	67081.3	4208828	chr1:4208594-4210587	354.49,322.72	677.21	0.00,477.55	477.55	1.98e-80	0.523457	0.558897	6.41e-78
Os01g0180400|Os01g0180400|chr1|-	20.8	4215152	chr1:4214986-4215669	NA	NA	NA	NA	NA	NA	NA	NA
Os01g0180600|Os01g0180600|chr1|-	128.8	4234837	chr1:4234617-4235239	35.95,14.98	50.93	32.90,15.91	48.81	0.7311	0.0318286	0.034411	0.829635
Os01g0180700|Os01g0180700|chr1|-	68	4.24588e+20	chr1:4245452-4246311	18.72,9.85,13.78,11.84	54.18	0.00,9.71,7.21,7.23	24.14	0.0408237	0.345451	0.261473	0.0994287
Os01g0181000|Os01g0181000|chr1|-	276.5	42730884272935	chr1:4272828-4273371	59.46,37.00,25.64	122.11	46.05,46.44,45.16	137.65	0.00743555	0.152434	0.167052	0.0247166
Os01g0181166|Os01g0181166|chr1|-	19.6	4278180	chr1:4277993-4278517	24.79,5.25	30.04	NA	NA	NA	NA	NA	NA
Os01g0181300|Os01g0181300|chr1|-	11.1	4281760	chr1:4281601-4281971	NA	NA	17.06,5.11	22.17	NA	NA	NA	NA
Os01g0182200|Os01g0182200|chr1|-	7099.2	43138674313811	chr1:4313724-4314126	160.79,245.93,65.22	471.94	202.88,476.21,158.56	837.64	8.46e-05	0.0984987	0.102813	0.000525585
Os01g0182300|Os01g0182300|chr1|-	427.2	4318089	chr1:4318001-4318780	NA	NA	33.00,27.59	60.6	NA	NA	NA	NA
Os01g0182400|Os01g0182400|chr1|-	13.4	43230574322971	chr1:4322758-4323165	NA	NA	10.78,15.44,9.48	35.71	NA	NA	NA	NA
Os01g0182500|Os01g0182500|chr1|+	39.6	4.32829e+20	chr1:4327876-4328688	17.44,14.87,5.94,9.76	48.01	17.75,20.01,13.18,10.25	61.2	0.656309	0.108958	0.0512967	0.774521
Os01g0182600|Os01g0182600|chr1|-	2.74239e+06	4329653	chr1:4329451-4330030	6847.27,3678.51	10525.8	4511.86,3822.47	8334.33	2.94e-52	0.109165	0.110768	4.49e-50
Os01g0182900|Os01g0182900|chr1|+	1159.1	43929814393235	chr1:4392293-4393509	51.90,119.60,38.10	209.59	6.85,96.73,43.73	147.31	2.46e-06	0.201114	0.245758	2.28e-05
Os01g0183000|Os01g0183000|chr1|+	5.2	4.39694e+20	chr1:4396893-4397260	11.83,12.80,4.62,0.48	29.72	11.18,9.57,11.51,2.65	34.91	0.0958657	0.234071	0.172566	0.195281
Os01g0183100|Os01g0183100|chr1|+	3362.5	4401770	chr1:4400713-4401981	132.82,53.15	185.96	54.96,43.47	98.43	0.00829767	0.155835	0.156528	0.0271446
Os01g0183633|Os01g0183633|chr1|-	204.7	4.42418e+20	chr1:4423903-4424259	60.36,38.36,18.28,12.23	129.22	56.39,48.84,22.57,12.49	140.29	0.535454	0.0707287	0.0396996	0.681602
Os01g0183800|Os01g0183800|chr1|+	7536.4	4437613	chr1:4436618-4437874	244.37,124.28	368.65	86.58,97.51	184.09	1.34e-05	0.192565	0.18516	0.000103145
Os01g0183850|Os01g0183850|chr1|+	11.5	4438705	chr1:4438266-4439157	NA	NA	NA	NA	NA	NA	NA	NA
Os01g0184000|Os01g0184000|chr1|+	80.9	44478554447983	chr1:4447758-4448108	38.80,31.70,16.86	87.36	38.56,43.12,18.11	99.79	0.670307	0.0692411	0.0316099	0.784643
Os01g0184500|Os01g0184500|chr1|-	4741.4	4486386	chr1:4486319-4486450	289.97,201.01	490.98	129.19,97.44	226.63	0.603699	0.0205462	0.0193775	0.73483
Os01g0184700|Os01g0184700|chr1|+	13.5	4494401	chr1:4494267-4494463	NA	NA	18.04,9.12	27.16	NA	NA	NA	NA
Os01g0184800|Os01g0184800|chr1|-	519.3	4494888	chr1:4494786-4495028	83.33,54.21	137.54	81.87,67.88	149.75	0.311004	0.0591489	0.0597723	0.469817
Os01g0184900|Os01g0184900|chr1|+	2790.1	45040564504221	chr1:4503870-4504375	264.32,250.37,140.35	655.03	187.83,185.93,94.04	467.8	0.806428	0.0152352	-0.00693764	0.882855
Os01g0185200|Os01g0185200|chr1|-	603.8	45146124514532	chr1:4514379-4514701	90.27,78.07,32.79	201.14	137.87,112.67,44.24	294.78	0.63006	0.0188905	-0.0214193	0.754538
Os01g0185400|Os01g0185400|chr1|+	319	45396514539933	chr1:4539376-4540077	119.85,95.26,30.88	245.99	66.68,70.43,22.68	159.79	0.222162	0.0699172	0.0655828	0.368303
Os01g0185500|Os01g0185500|chr1|+	14.8	4.54618e+20	chr1:4546094-4546549	5.28,15.49,9.72,4.45	34.93	13.41,2.33,12.46,6.48	34.67	0.88684	0.376146	-0.0112253	0.933955
Os01g0185900|Os01g0185900|chr1|+	4.8	4567838	chr1:4567676-4568562	NA	NA	16.65,6.20	22.85	NA	NA	NA	NA
Os01g0186200|Os01g0186200|chr1|-	346	45815534581314	chr1:4581149-4581635	47.18,72.71,11.88	131.76	14.37,96.81,20.58	131.76	1.32e-05	0.248986	0.283347	0.000101948
Os01g0186600|Os01g0186600|chr1|+	14.4	4615725	chr1:4614891-4615896	17.02,11.40	28.42	NA	NA	NA	NA	NA	NA
Os01g0186700|Os01g0186700|chr1|-	3608.5	46220854621907	chr1:4621801-4622379	212.71,63.50,31.15	307.37	375.96,98.16,88.12	562.24	0.124644	0.0553833	0.0442139	0.239724
Os01g0187400|Os01g0187400|chr1|+	1534.5	46843494684559	chr1:4684119-4684736	237.24,79.41,56.14	372.79	176.25,161.73,66.76	404.74	5.28e-05	0.200926	0.152775	0.000345698
Os01g0187500|Os01g0187500|chr1|+	79.9	46929144693024	chr1:4692794-4693112	32.86,31.66,23.84	88.36	36.55,30.62,15.95	83.13	0.220822	0.0779141	-0.0915211	0.366737
Os01g0187900|Os01g0187900|chr1|-	1134.4	4714886	chr1:4714779-4715515	122.57,21.54	144.12	140.96,51.80	192.76	0.00868609	0.119259	0.142975	0.0281528
Os01g0188100|Os01g0188100|chr1|+	21266.6	4730998	chr1:4730835-4731168	440.61,112.42	553.04	830.54,267.29	1097.83	0.0670287	0.0401911	0.0450762	0.148795
Os01g0188400|Os01g0188400|chr1|-	3249.8	47395384739416	chr1:4739310-4739607	116.56,145.36,77.94	339.86	188.77,273.80,117.75	580.32	0.860429	0.0441031	-0.00371428	0.91656
Os01g0188900|Os01g0188900|chr1|-	38122.8	4761416	chr1:4761331-4761643	1033.23,542.05	1575.27	540.47,331.27	871.75	0.0757689	0.0359125	0.035898	0.162743
Os01g0189800|Os01g0189800|chr1|-	256.1	4796376	chr1:4796203-4796461	88.91,26.50	115.4	64.62,28.81	93.44	0.199742	0.078743	0.0887317	0.340929
Os01g0190000|Os01g0190000|chr1|+	14613.3	48019574802053	chr1:4801871-4802140	601.76,686.52,164.74	1453.02	480.55,416.21,123.94	1020.7	0.0764267	0.0647088	-0.037354	0.163723
Os01g0190300|Os01g0190300|chr1|+	7713.6	4818844	chr1:4818467-4818952	93.08,38.91	131.98	359.81,151.27	511.08	0.978766	0.001186	0.00104959	0.988405
Os01g0190400|Os01g0190400|chr1|-	72.6	48204494820257	chr1:4820119-4820685	33.99,33.15,8.74	75.88	11.81,29.33,14.11	55.26	0.00256745	0.234188	0.265147	0.0101789
Os01g0191100|Os01g0191100|chr1|+	10569.3	48541754854305	chr1:4854103-4854368	266.71,325.47,195.80	787.99	322.69,514.34,293.58	1130.61	0.0642215	0.0530608	0.0498255	0.143826
Os01g0191200|Os01g0191200|chr1|-	443059	4872362	chr1:4872209-4872595	3421.20,1567.38	4988.58	2164.57,976.34	3140.91	0.751288	0.0033474	-0.00351518	0.843777
Os01g0191500|Os01g0191500|chr1|+	724.2	4.89654e+20	chr1:4896461-4896824	137.49,65.74,78.88,40.26	322.38	218.50,59.52,175.05,90.43	543.5	0.019834	0.118888	0.0916414	0.0555009
Os01g0191700|Os01g0191700|chr1|+	5452.8	49091234909324	chr1:4908901-4909405	273.13,57.60,35.15	365.88	475.57,178.37,100.32	754.27	0.000602826	0.11599	0.111309	0.00293699
Os01g0191900|Os01g0191900|chr1|-	348.9	4918163	chr1:4917930-4918651	124.79,21.57	146.36	52.72,19.59	72.31	0.0278995	0.123541	0.148686	0.0732699
Os01g0192300|Os01g0192300|chr1|-	2038.9	49718384971665	chr1:4971465-4972053	135.53,193.64,142.90	472.07	115.95,110.38,105.92	332.25	0.417397	0.0779737	-0.0250492	0.576395
Os01g0192600|Os01g0192600|chr1|-	43.5	49825934982399	chr1:4982286-4982738	20.34,5.89,6.38	32.61	34.89,41.16,18.13	94.18	0.10304	0.256416	0.174459	0.206682
Os01g0193600|Os01g0193600|chr1|-	172.9	5021235	chr1:5021083-5021622	69.39,27.21	96.6	52.77,25.01	77.79	0.567725	0.0398709	0.0432709	0.706796
Os01g0194200|Os01g0194200|chr1|-	18.6	5053437	chr1:5053175-5053983	NA	NA	16.28,6.32	22.61	NA	NA	NA	NA
Os01g0194300|Os01g0194300|chr1|-	2566.5	5060791	chr1:5060605-5061119	151.40,83.09	234.5	178.14,81.80	259.94	0.350353	0.0396555	-0.0420001	0.510777
Os01g0194600|Os01g0194600|chr1|+	1831.2	5086381	chr1:5085833-5086606	NA	NA	117.11,37.93	155.05	NA	NA	NA	NA
Os01g0195000|Os01g0195000|chr1|+	108.2	51016515101989	chr1:5100748-5102074	21.83,10.53,1.60	33.96	12.28,12.13,7.90	32.31	0.00942983	0.262747	0.287652	0.0301569
Os01g0195400|Os01g0195400|chr1|-	347.9	5131872	chr1:5131704-5132915	NA	NA	34.25,29.09	63.34	NA	NA	NA	NA
Os01g0195500|Os01g0195500|chr1|-	4806.8	5138696	chr1:5138467-5138843	278.64,62.06	340.71	393.93,56.93	450.86	0.029384	0.0558846	-0.0774239	0.0764879
Os01g0196500|Os01g0196500|chr1|-	101.4	5214117	chr1:5214025-5214360	59.87,7.65	67.52	49.52,27.58	77.1	0.00063499	0.244417	0.284073	0.00307409
Os01g0196600|Os01g0196600|chr1|+	362.6	52187555220062	chr1:5218573-5220224	0.83,29.34,7.33	37.51	32.83,53.29,18.29	104.42	0.0107641	0.2923	-0.295273	0.0335318
Os01g0197200|Os01g0197200|chr1|-	271.2	5.24754e+20	chr1:5247242-5247611	10.28,26.88,32.40,18.90	88.47	27.36,11.71,43.94,24.65	107.65	0.657502	0.195098	-0.0297193	0.775597
Os01g0197400|Os01g0197400|chr1|+	3059	52607735260845	chr1:5260573-5260957	343.11,61.83,56.09	461.03	226.00,61.19,48.91	336.1	0.0609586	0.071806	0.0611556	0.137962
Os01g0197500|Os01g0197500|chr1|-	16.7	5264911	chr1:5264537-5265028	56.76,7.40	64.16	26.06,4.69	30.75	0.61111	0.0371837	0.0521947	0.739938
Os01g0198200|Os01g0198200|chr1|-	9683.2	5329090	chr1:5328808-5329228	717.11,37.08	754.19	702.95,84.40	787.35	2.37e-05	0.0580297	0.107664	0.000170918
Os01g0198900|Os01g0198900|chr1|+	4439	5.37406e+20	chr1:5373712-5374757	4.83,43.22,11.36,4.47	63.88	18.10,100.32,84.45,44.45	247.32	0.00110774	0.273379	0.128553	0.00496305
Os01g0199900|Os01g0199900|chr1|+	571.8	5412608	chr1:5412554-5412736	108.62,46.21	154.84	110.80,35.75	146.55	0.287782	0.0545123	-0.0612317	0.445784
Os01g0200000|Os01g0200000|chr1|-	526.8	5413729	chr1:5413629-5413847	59.35,22.32	81.67	104.02,52.76	156.77	0.318499	0.0632275	0.0646003	0.477388
Os01g0200350|Os01g0200350|chr1|+	12.9	5431410	chr1:5431037-5431516	NA	NA	12.75,8.53	21.28	NA	NA	NA	NA
Os01g0200400|Os01g0200400|chr1|-	3569	5435669	chr1:5435532-5435774	102.03,31.60	133.63	273.17,74.26	347.43	0.58984	0.0227329	-0.0245779	0.724686
Os01g0200500|Os01g0200500|chr1|+	517.2	54456775445954	chr1:5445523-5446168	42.71,89.73,45.08	177.52	0.00,107.56,65.99	173.55	5.53e-08	0.240593	0.311064	7.08e-07
Os01g0200700|Os01g0200700|chr1|+	4.80642e+07	54794625479564	chr1:5479359-5479653	38931.92,36594.06,26656.48	102182	50051.47,35940.11,26781.96	112774	2.06e-138	0.0628189	-0.0553224	1.22e-135
Os01g0201100|Os01g0201100|chr1|+	124.5	5.50888e+20	chr1:5508580-5509500	0.00,17.93,16.19,9.02	43.15	17.78,0.00,32.54,13.65	63.97	0.481246	0.415624	0.0210475	0.634761
Os01g0201200|Os01g0201200|chr1|-	578.7	55107665510591	chr1:5510523-5510990	104.37,13.98,5.77	124.12	163.57,31.29,23.98	218.84	0.024887	0.0934387	0.116798	0.0666116
Os01g0201900|Os01g0201900|chr1|-	405.3	55918395591629	chr1:5591486-5591863	110.91,1.69,5.35	117.95	94.27,11.15,7.84	113.26	0.0471669	0.107981	0.14107	0.111897
Os01g0202500|Os01g0202500|chr1|+	18802.8	56411275641260	chr1:5640766-5641327	149.50,155.57,130.52	435.58	15.31,143.54,124.33	283.18	9.47e-14	0.289148	0.312035	2.81e-12
Os01g0202700|Os01g0202700|chr1|+	12.5	56552925655369	chr1:5655105-5655570	NA	NA	18.31,25.55,7.29	51.15	NA	NA	NA	NA
Os01g0203000|Os01g0203000|chr1|-	2903.8	56693625669176	chr1:5669103-5670094	143.54,72.22,132.62	348.38	67.37,113.44,149.77	330.58	1.56e-05	0.208228	0.199079	0.000117753
Os01g0203300|Os01g0203300|chr1|-	66.4	5.6761e+27	chr1:5675508-5676277	18.01,27.86,8.20,9.75,4.77	68.6	0.00,7.15,21.08,3.76,3.98	35.97	0.00111574	0.507597	0.349113	0.00499197
Os01g0203400|Os01g0203400|chr1|+	405	56858595686189	chr1:5685594-5686334	45.71,27.60,14.83	88.14	76.36,12.63,6.13	95.12	0.000142778	0.284169	-0.296457	0.000834308
Os01g0204000|Os01g0204000|chr1|-	53.3	5719307	chr1:5718944-5719559	43.88,6.20	50.08	19.32,18.44	37.76	0.000166536	0.364546	0.401718	0.000958469
Os01g0205100|Os01g0205100|chr1|+	177.5	57641585764318	chr1:5764031-5764603	87.46,55.23,36.44	179.13	78.45,51.18,42.72	172.35	0.362474	0.04444	0.0516131	0.522987
Os01g0205200|Os01g0205200|chr1|-	548.8	57656335764758	chr1:5764651-5766659	1.86,33.32,36.24	71.42	0.00,0.00,48.50	48.5	1.73e-08	0.492579	0.291852	2.45e-07
Os01g0205300|Os01g0205300|chr1|+	83.6	5.76916e+20	chr1:5769040-5769460	30.02,17.52,12.56,15.02	75.13	44.25,24.69,29.67,25.52	124.12	0.455234	0.0774686	0.0637958	0.611133
Os01g0205600|Os01g0205600|chr1|+	140.6	57735735774031	chr1:5773300-5774174	1.44,24.12,5.97	31.53	36.85,24.36,7.17	68.38	6.48e-05	0.493229	-0.457203	0.000415341
Os01g0205700|Os01g0205700|chr1|-	3523.2	5774568	chr1:5774302-5774863	274.98,104.46	379.44	264.51,129.68	394.19	0.104239	0.053678	0.0584105	0.208478
Os01g0206200|Os01g0206200|chr1|-	298.6	5794914	chr1:5794820-5795346	68.30,30.40	98.7	45.64,43.02	88.67	0.0131009	0.17722	0.181255	0.0394943
Os01g0206600|Os01g0206600|chr1|+	991.9	58082655808339	chr1:5808210-5808457	96.05,142.91,70.10	309.06	123.42,198.24,72.42	394.08	0.39891	0.043047	-0.0387667	0.558236
Os01g0206800|Os01g0206800|chr1|-	22.1	5815095	chr1:5814841-5815344	NA	NA	20.45,7.54	27.99	NA	NA	NA	NA
Os01g0207400|Os01g0207400|chr1|-	6966.6	5837770	chr1:5837602-5838639	NA	NA	345.42,98.20	443.62	NA	NA	NA	NA
Os01g0208000|Os01g0208000|chr1|+	21.5	58631595863338	chr1:5862946-5863499	NA	NA	20.78,19.19,18.20	58.17	NA	NA	NA	NA
Os01g0208600|Os01g0208600|chr1|+	208.1	58979325898037	chr1:5897826-5898195	45.44,102.00,34.64	182.09	46.79,99.02,29.50	175.31	0.571624	0.0219727	-0.0309142	0.709761
Os01g0208700|Os01g0208700|chr1|+	20751	59092385909435	chr1:5908973-5909531	621.12,258.48,201.54	1081.15	468.97,444.96,417.52	1331.45	1.89e-25	0.22228	0.221856	1.28e-23
Os01g0209000|Os01g0209000|chr1|+	585.4	5.91637e+20	chr1:5916312-5916699	96.40,86.64,123.89,49.29	356.22	21.62,107.96,155.51,53.96	339.05	4.86e-07	0.206853	0.192009	5.2e-06
Os01g0209200|Os01g0209200|chr1|+	62.3	59338865933986	chr1:5933833-5934091	22.90,28.18,16.10	67.18	35.30,37.93,20.46	93.69	0.636005	0.0358992	-0.037166	0.759346
Os01g0209400|Os01g0209400|chr1|-	658.9	59348215934726	chr1:5934681-5934979	65.38,79.57,46.20	191.15	122.11,139.61,71.66	333.39	0.454454	0.0267451	-0.0302511	0.610579
Os01g0210500|Os01g0210500|chr1|-	9464.1	6008194	chr1:6007891-6008574	438.23,173.30	611.54	377.66,239.30	616.96	0.000105797	0.104482	0.110611	0.000640109
Os01g0210600|Os01g0210600|chr1|-	449226	6011146	chr1:6010835-6011818	832.40,345.51	1177.91	2704.22,850.09	3554.31	0.000209877	0.054153	-0.0538852	0.00118069
Os01g0210800|Os01g0210800|chr1|+	11.8	60292666029370	chr1:6029147-6029539	9.52,9.54,6.35	25.41	4.31,17.20,9.87	31.38	0.119247	0.237307	0.174725	0.231817
Os01g0211600|Os01g0211600|chr1|-	119.9	60769936076863	chr1:6076753-6078239	NA	NA	9.69,18.23,13.10	41.02	NA	NA	NA	NA
Os01g0212400|Os01g0212400|chr1|+	588.5	6.13882e+20	chr1:6138657-6139129	94.47,48.82,75.90,29.69	248.89	46.84,73.19,193.17,84.34	397.54	2.29e-14	0.273807	0.297379	7.28e-13
Os01g0212700|Os01g0212700|chr1|-	41.4	6172351	chr1:6172224-6173186	NA	NA	15.06,12.00	27.07	NA	NA	NA	NA
Os01g0213400|Os01g0213400|chr1|-	120.4	61998926199343	chr1:6199246-6200202	6.41,5.02,11.57	22.99	19.51,17.56,25.78	62.84	0.54664	0.0928605	-0.0414205	0.690902
Os01g0214200|Os01g0214200|chr1|-	6694.7	6242712	chr1:6242554-6242869	325.32,89.83	415.15	308.46,119.26	427.72	0.0358466	0.0624476	0.0722874	0.089688
Os01g0214300|Os01g0214300|chr1|+	115.1	6.25313e+20	chr1:6253040-6253393	25.81,27.01,40.21,38.49	131.52	0.00,11.06,50.80,39.18	101.04	5.31e-06	0.29215	0.28376	4.47e-05
Os01g0214400|Os01g0214400|chr1|+	1851.1	6256855	chr1:6256620-6256991	229.97,81.92	311.89	132.94,59.71	192.64	0.250833	0.0472836	0.0511233	0.402871
Os01g0214500|Os01g0214500|chr1|+	39.3	6.25825e+20	chr1:6258141-6258566	21.71,1.44,4.72,2.76	30.64	73.98,15.80,21.95,2.30	114.03	0.82194	0.129943	-0.00989414	0.89194
Os01g0214600|Os01g0214600|chr1|+	52.8	62703806270480	chr1:6270311-6270666	NA	NA	61.00,43.83,19.46	124.29	NA	NA	NA	NA
Os01g0217000|Os01g0217000|chr1|-	20.8	6.38811e+20	chr1:6387725-6388300	NA	NA	26.81,21.67,11.28,8.95	68.71	NA	NA	NA	NA
Os01g0217500|Os01g0217500|chr1|+	40.7	6.41959e+27	chr1:6419515-6419921	25.08,13.51,14.14,15.51,5.94	74.17	47.66,29.21,23.73,11.79,2.23	114.62	0.0125103	0.166844	-0.19511	0.0380141
Os01g0217800|Os01g0217800|chr1|+	382.5	6.43537e+20	chr1:6435270-6435950	53.49,51.09,43.72,17.64	165.95	132.21,37.50,93.85,55.30	318.85	0.492347	0.190276	0.0146531	0.643844
Os01g0218032|Os01g0218032|chr1|+	2964.4	64557306455907	chr1:6455325-6455977	311.48,82.05,44.66	438.19	322.67,134.09,122.97	579.72	3.87e-08	0.154247	0.168599	5.09e-07
Os01g0218500|Os01g0218500|chr1|+	23.4	6499674	chr1:6499218-6499779	18.32,3.90	22.22	NA	NA	NA	NA	NA	NA
Os01g0218700|Os01g0218700|chr1|-	1042	6.50105e+20	chr1:6500709-6501333	169.24,117.94,72.68,69.74	429.59	81.34,25.13,96.95,112.29	315.71	4.55e-14	0.331242	0.27851	1.4e-12
Os01g0218800|Os01g0218800|chr1|-	496.8	6.50767e+20	chr1:6507406-6507790	177.23,28.27,44.55,16.98	267.02	119.71,23.58,38.66,22.93	204.89	0.0387543	0.079415	0.0951401	0.0954268
Os01g0218900|Os01g0218900|chr1|-	765.3	65185716518281	chr1:6518188-6518664	43.24,72.52,17.99	133.75	40.83,58.46,32.76	132.06	0.137687	0.113583	0.0485276	0.258567
Os01g0219000|Os01g0219000|chr1|+	115.6	6.5238e+27	chr1:6523644-6524579	19.38,16.03,21.59,20.37,14.09	91.46	24.53,0.00,0.00,45.46,21.35	91.33	0.0221864	0.411327	0.191703	0.0606949
Os01g0219100|Os01g0219100|chr1|+	76.5	65280886528169	chr1:6527936-6528269	41.52,14.93,17.63	74.09	83.39,21.34,21.61	126.34	0.153743	0.0995692	-0.0998383	0.28072
Os01g0219300|Os01g0219300|chr1|+	67.8	65349426535664	chr1:6534612-6535739	NA	NA	25.73,16.77,4.91	47.4	NA	NA	NA	NA
Os01g0220300|Os01g0220300|chr1|+	2065.9	6586852	chr1:6586632-6587051	234.80,63.94	298.75	197.57,80.21	277.78	0.0384327	0.0747214	0.0862198	0.0947607
Os01g0220400|Os01g0220400|chr1|-	4017.9	65873556587263	chr1:6587149-6587507	224.90,350.22,85.95	661.07	229.88,252.43,119.22	601.53	0.503331	0.110131	0.0277836	0.65367
Os01g0220700|Os01g0220700|chr1|-	33.4	6612205	chr1:6611871-6612554	NA	NA	31.32,6.08	37.4	NA	NA	NA	NA
Os01g0221000|Os01g0221000|chr1|+	282.5	66252986625518	chr1:6625041-6625828	65.86,86.35,13.03	165.25	54.55,58.17,6.48	119.21	0.250484	0.0590625	-0.0686138	0.402362
Os01g0221100|Os01g0221100|chr1|-	59.5	66284816628370	chr1:6627163-6629173	0.00,65.86,4.92	70.77	14.36,26.39,9.34	50.09	0.0588771	0.403637	0.136093	0.134069
Os01g0221300|Os01g0221300|chr1|-	59.1	66429016642827	chr1:6642691-6643163	19.88,32.37,18.11	70.35	7.97,29.89,7.58	45.45	0.898053	0.197728	-0.0295314	0.940576
Os01g0221400|Os01g0221400|chr1|+	15166.5	6.6501e+20	chr1:6649853-6650479	30.99,49.70,48.00,23.26	151.95	617.43,252.78,369.33,326.53	1566.07	0.10749	0.245732	-0.0389143	0.213467
Os01g0221600|Os01g0221600|chr1|+	467.4	6662351	chr1:6661739-6662546	53.12,16.45	69.57	115.98,24.90	140.88	0.305144	0.0597063	-0.0706881	0.463499
Os01g0221800|Os01g0221800|chr1|+	2523.2	66673996667514	chr1:6667326-6667624	198.38,184.56,175.15	558.09	133.39,222.17,223.08	578.64	3.37e-05	0.124939	0.123808	0.000233296
Os01g0221900|Os01g0221900|chr1|-	27.6	66678276667738	chr1:6667639-6667969	14.99,26.04,21.64	62.67	NA	NA	NA	NA	NA	NA
Os01g0222500|Os01g0222500|chr1|-	37.8	66998156699764	chr1:6699647-6700016	19.27,9.90,10.91	40.09	19.95,15.93,13.96	49.84	0.615262	0.0805075	0.0360116	0.743016
Os01g0222600|Os01g0222600|chr1|-	2.16143e+06	6704479	chr1:6704210-6704746	3183.69,1422.78	4606.47	3684.12,1253.32	4937.44	2.23e-09	0.0550255	-0.0612123	3.73e-08
Os01g0222700|Os01g0222700|chr1|-	72.6	67061856706023	chr1:6705857-6706490	18.56,29.83,12.66	61.05	0.00,50.14,21.44	71.58	0.000239745	0.304013	0.316127	0.0013218
Os01g0223200|Os01g0223200|chr1|-	1180.4	6725206	chr1:6725142-6725414	44.03,27.57	71.59	175.28,85.37	260.65	0.362705	0.0575285	-0.0499362	0.523146
Os01g0223300|Os01g0223300|chr1|+	391.2	67338496734038	chr1:6733535-6734116	10.45,37.37,25.64	73.45	18.08,22.89,19.00	59.97	0.132174	0.15923	-0.16669	0.250386
Os01g0223500|Os01g0223500|chr1|-	123	6765272	chr1:6764758-6765497	73.40,7.28	80.68	64.05,7.64	71.69	0.734859	0.0163369	0.0274363	0.831938
Os01g0223600|Os01g0223600|chr1|-	52.9	6766716	chr1:6766525-6767413	32.69,2.00	34.69	25.34,18.67	44	0.000243696	0.366568	0.413558	0.00133983
Os01g0223700|Os01g0223700|chr1|-	22457.9	67746836774528	chr1:6774241-6776704	0.00,161.28,68.10	229.38	0.00,333.03,96.33	429.36	0.0404476	0.0725301	-0.0798393	0.0987349
Os01g0224166|Os01g0224166|chr1|+	177.5	6828780	chr1:6828512-6828909	NA	NA	34.33,11.19	45.52	NA	NA	NA	NA
Os01g0224300|Os01g0224300|chr1|+	12.7	6.83499e+20	chr1:6834918-6835330	15.16,7.00,8.50,0.65	31.3	51.61,14.53,10.34,5.94	82.42	0.349531	0.193302	-0.0497221	0.50975
Os01g0224400|Os01g0224400|chr1|+	83.5	68408176840946	chr1:6840743-6841154	35.71,41.92,3.56	81.19	11.08,31.20,20.26	62.55	2.28e-06	0.280105	0.408103	2.12e-05
Os01g0224500|Os01g0224500|chr1|-	2267.5	68417456841637	chr1:6841503-6841947	289.50,67.55,33.96	391.02	211.16,56.67,37.05	304.88	0.103836	0.0477899	0.0621772	0.207799
Os01g0224700|Os01g0224700|chr1|+	18.4	6860747	chr1:6860288-6860820	18.55,8.72	27.27	16.35,8.72	25.07	0.829647	0.0280608	0.0297395	0.896999
Os01g0225000|Os01g0225000|chr1|-	71.8	6879856	chr1:6879666-6880600	24.49,6.84	31.33	31.47,22.23	53.7	0.0665523	0.195645	0.198964	0.148016
Os01g0225100|Os01g0225100|chr1|+	997.3	68961746896290	chr1:6895885-6896382	179.03,35.94,20.81	235.78	173.43,36.77,35.57	245.78	0.0783753	0.0564686	0.0780807	0.166933
Os01g0225200|Os01g0225200|chr1|+	209.7	6903976	chr1:6903409-6904188	71.58,31.35	102.93	56.07,28.23	84.3	0.657881	0.0302995	0.0323638	0.775916
Os01g0225300|Os01g0225300|chr1|+	812.7	69091336909395	chr1:6908950-6909532	160.67,96.78,48.67	306.12	126.37,71.84,54.77	252.97	0.204542	0.0575094	0.0441375	0.346978
Os01g0225400|Os01g0225400|chr1|-	162.4	69099476909886	chr1:6909776-6910190	39.28,20.57,9.23	69.08	38.76,45.06,18.21	102.03	0.0392783	0.188728	0.13575	0.0964633
Os01g0226250|Os01g0226250|chr1|-	670.5	6967679	chr1:6967631-6968009	22.09,15.24	37.33	36.04,57.04	93.09	0.0336456	0.204555	0.18602	0.08524
Os01g0226300|Os01g0226300|chr1|+	35.7	6.96978e+20	chr1:6969617-6970100	12.05,7.65,6.10,6.35	32.15	11.04,43.11,28.94,27.70	110.78	0.0274819	0.275158	0.14182	0.0723636
Os01g0227100|Os01g0227100|chr1|+	142302	70301367030330	chr1:7029872-7030496	1425.63,745.50,493.80	2664.93	977.65,1006.69,627.58	2611.92	1.06e-23	0.160656	0.141819	6.59e-22
Os01g0227300|Os01g0227300|chr1|+	484.5	70471607047351	chr1:7047030-7047512	52.27,60.74,25.46	138.47	87.46,118.04,57.65	263.14	0.295478	0.0451245	0.0521472	0.454022
Os01g0227350|Os01g0227350|chr1|-	393	70490337048309	chr1:7048240-7049193	76.84,22.24,9.29	108.38	169.73,52.88,32.80	255.4	0.270985	0.044513	0.0459047	0.425968
Os01g0227500|Os01g0227500|chr1|+	3722.9	70558497056062	chr1:7055497-7056264	61.38,150.31,56.45	268.14	111.57,197.34,93.69	402.6	0.633865	0.0704014	-0.0196866	0.757487
Os01g0227800|Os01g0227800|chr1|+	395.1	7073436	chr1:7072982-7073792	114.68,50.09	164.77	21.12,19.61	40.74	0.0321831	0.177464	0.149431	0.0822731
Os01g0228300|Os01g0228300|chr1|-	188.6	7.08636e+20	chr1:7085830-7086539	70.91,33.07,28.92,11.07	143.98	34.32,7.48,63.42,27.07	132.3	7.52e-09	0.406261	0.33596	1.15e-07
Os01g0228600|Os01g0228600|chr1|-	1831.3	71005307100335	chr1:7100259-7100778	76.97,98.98,37.45	213.4	37.11,216.24,207.37	460.72	1.66e-21	0.280136	0.380812	9.11e-20
Os01g0228800|Os01g0228800|chr1|-	122.4	71050497104794	chr1:7104723-7105615	25.45,5.70,6.46	37.6	17.40,10.21,10.68	38.3	0.0808695	0.222255	0.219283	0.171262
Os01g0229100|Os01g0229100|chr1|-	303.8	71256617125549	chr1:7125448-7125730	156.16,41.39,21.87	219.42	112.17,60.36,20.00	192.53	0.0443925	0.129084	0.102209	0.106837
Os01g0229200|Os01g0229200|chr1|+	5596.9	71368837137185	chr1:7136309-7137297	539.96,113.99,95.21	749.17	291.31,97.03,106.12	494.45	5.94e-07	0.131606	0.141819	6.21e-06
Os01g0229300|Os01g0229300|chr1|+	39.4	71641237164211	chr1:7164014-7164350	9.50,27.73,4.35	41.58	9.76,37.37,10.41	57.54	0.255607	0.0763	0.117848	0.407967
Os01g0229400|Os01g0229400|chr1|-	10.9	7.16497e+20	chr1:7164661-7165019	8.71,13.70,14.31,2.12	38.84	12.67,12.07,4.93,3.39	33.06	0.197172	0.219312	-0.1332	0.337717
Os01g0229500|Os01g0229500|chr1|+	70.1	7175546	chr1:7175425-7175967	30.04,11.92	41.96	23.07,12.85	35.91	0.486563	0.0736593	0.0788429	0.63878
Os01g0229600|Os01g0229600|chr1|+	138.1	71765877176919	chr1:7176344-7177058	NA	NA	12.22,17.64,9.12	38.98	NA	NA	NA	NA
Os01g0230200|Os01g0230200|chr1|-	47.4	7.21701e+20	chr1:7216452-7217063	24.82,21.92,5.70,3.08	55.52	17.13,5.81,11.78,4.72	39.45	0.0959616	0.260216	0.124361	0.195415
Os01g0231500|Os01g0231500|chr1|+	213.4	7.27247e+20	chr1:7272337-7273196	30.97,2.30,16.60,8.56	58.44	46.20,9.28,27.73,13.31	96.52	0.845778	0.0599799	0.0346673	0.907494
Os01g0231700|Os01g0231700|chr1|-	11365.6	7279053	chr1:7278841-7279182	419.83,134.35	554.18	534.01,223.97	757.98	0.033131	0.0530525	0.0588148	0.0842484
Os01g0231800|Os01g0231800|chr1|+	436.5	72855477285833	chr1:7285448-7285922	49.56,12.92,10.95	73.44	143.73,16.45,31.57	191.75	0.566894	0.0901611	-0.058682	0.706184
Os01g0231900|Os01g0231900|chr1|+	1867.5	7294159	chr1:7293699-7294222	177.31,124.62	301.93	161.99,80.74	242.72	0.055181	0.0801117	-0.0821601	0.127304
Os01g0232300|Os01g0232300|chr1|+	2179.1	73318237332044	chr1:7331717-7332166	279.46,200.96,81.91	562.32	23.13,155.67,94.70	273.5	3.81e-29	0.412398	0.405606	2.91e-27
Os01g0232400|Os01g0232400|chr1|+	1531.5	73389287339066	chr1:7338729-7339163	151.87,145.25,62.19	359.31	30.17,177.39,107.17	314.73	7.36e-19	0.326811	0.357182	3.33e-17
Os01g0232700|Os01g0232700|chr1|+	4539	73516087351868	chr1:7351571-7352082	181.95,282.95,140.61	605.52	40.00,206.31,280.49	526.8	2.79e-33	0.300224	0.356362	2.52e-31
Os01g0232800|Os01g0232800|chr1|-	7327.9	7352439	chr1:7352342-7352770	385.99,216.31	602.3	459.13,311.48	770.61	0.0885498	0.0450593	0.0459641	0.183636
Os01g0233000|Os01g0233000|chr1|-	258430	73642837363989	chr1:7363747-7364478	2092.87,1018.46,668.67	3780	3267.29,1449.40,926.92	5643.62	0.0176868	0.0252669	-0.0247555	0.0505604
Os01g0233900|Os01g0233900|chr1|-	11.6	74053487405099	chr1:7404895-7405490	8.45,9.56,3.18	21.19	9.17,12.49,6.36	28.01	0.476757	0.0769099	0.0994601	0.630882
Os01g0234001|Os01g0234001|chr1|-	35.8	74149537414574	chr1:7414496-7415116	NA	NA	NA	NA	NA	NA	NA	NA
Os01g0234100|Os01g0234100|chr1|+	75.6	7422337	chr1:7421333-7422583	NA	NA	31.47,12.61	44.08	NA	NA	NA	NA
Os01g0234900|Os01g0234900|chr1|-	771	7451142	chr1:7450847-7451503	151.18,38.46	189.63	129.28,42.52	171.8	0.308845	0.0446918	0.0535279	0.467551
Os01g0235100|Os01g0235100|chr1|+	54.2	74595847459694	chr1:7459501-7459858	43.25,14.42,5.16	62.83	87.17,27.50,14.27	128.95	0.691021	0.0285453	0.0325661	0.800947
Os01g0235300|Os01g0235300|chr1|+	855	7.47237e+20	chr1:7472013-7472657	126.99,91.74,23.28,33.29	275.29	174.49,92.29,34.85,50.71	352.34	0.75371	0.071302	0.0101815	0.845495
Os01g0235350|Os01g0235350|chr1|-	13.4	7473215	chr1:7472869-7473462	14.97,6.71	21.68	19.86,9.40	29.27	0.928913	0.0117558	0.0124996	0.959736
Os01g0235400|Os01g0235400|chr1|-	353.5	7477903	chr1:7477689-7478220	58.12,24.41	82.53	97.98,34.92	132.9	0.597929	0.0330173	-0.0359312	0.73089
Os01g0235800|Os01g0235800|chr1|+	949	7511407	chr1:7511153-7511677	186.18,43.14	229.32	127.73,44.80	172.53	0.0859865	0.0715436	0.0856502	0.179782
Os01g0236300|Os01g0236300|chr1|+	98.4	75514097551758	chr1:7551346-7551877	2.03,50.89,13.75	66.67	18.05,30.52,9.72	58.29	0.00258049	0.27921	-0.350847	0.0102243
Os01g0236700|Os01g0236700|chr1|+	1836.4	75761147576406	chr1:7575974-7576451	96.19,101.49,65.06	262.74	232.95,178.52,137.72	549.19	0.356672	0.0612149	-0.0512134	0.51724
Os01g0236800|Os01g0236800|chr1|-	407.8	7578298	chr1:7578099-7578992	79.58,14.48	94.06	62.26,22.38	84.64	0.0684102	0.11047	0.136319	0.150933
Os01g0237100|Os01g0237100|chr1|-	591.7	7.5907e+20	chr1:7590436-7590784	90.85,75.51,87.17,28.31	281.85	93.36,87.69,158.85,63.94	403.85	0.000231077	0.141943	0.142708	0.00128109
Os01g0238500|Os01g0238500|chr1|+	1428.4	7.66765e+20	chr1:7667608-7668075	45.76,32.60,23.20,13.25	114.82	266.37,329.82,211.95,91.20	899.34	0.259729	0.116388	0.0472382	0.413274
Os01g0238600|Os01g0238600|chr1|+	729.5	76724697672583	chr1:7672259-7672716	107.60,78.58,36.90	223.09	133.19,143.03,78.07	354.29	0.0123047	0.106403	0.102664	0.0374859
Os01g0238800|Os01g0238800|chr1|-	124	76774097677296	chr1:7677179-7677489	31.40,25.30,10.16	66.86	45.34,62.05,24.19	131.58	0.145044	0.125057	0.1027	0.268844
Os01g0238900|Os01g0238900|chr1|+	6553.6	7685595	chr1:7685353-7685823	465.66,119.58	585.23	354.69,97.76	452.45	0.644841	0.0117416	0.0143091	0.766028
Os01g0239000|Os01g0239000|chr1|-	2884.7	76872697687025	chr1:7686910-7687458	125.20,242.26,120.26	487.72	1.50,157.80,144.72	304.02	4.22e-22	0.251771	0.361578	2.41e-20
Os01g0239200|Os01g0239200|chr1|-	365674	77185477718464	chr1:7718284-7718603	1120.41,1719.72,752.27	3592.4	1489.99,2886.33,1467.57	5843.89	7.32e-11	0.056918	0.0620963	1.5e-09
Os01g0239700|Os01g0239700|chr1|+	9323.3	7.74233e+20	chr1:7741929-7742838	131.66,74.68,131.14,68.43	405.91	73.14,98.10,200.83,84.75	456.83	9.02e-06	0.164251	0.144641	7.21e-05
Os01g0241000|Os01g0241000|chr1|+	36.1	78052327805571	chr1:7804989-7805709	0.00,17.60,3.70	21.3	4.24,15.50,8.78	28.52	0.927225	0.282813	-0.13092	0.958602
Os01g0241100|Os01g0241100|chr1|-	32.4	78069697806769	chr1:7806654-7807193	31.81,6.80,4.03	42.64	17.68,16.90,7.76	42.34	0.00791318	0.328441	0.30958	0.0261039
Os01g0242300|Os01g0242300|chr1|+	102	7855572	chr1:7855256-7855708	29.21,5.47	34.68	67.67,20.92	88.58	0.339882	0.0784162	0.0859609	0.5004
Os01g0242500|Os01g0242500|chr1|-	282.4	78580477857968	chr1:7857828-7858168	57.48,56.36,31.35	145.19	78.65,79.85,19.56	178.06	0.0569585	0.106073	-0.122881	0.130547
Os01g0242600|Os01g0242600|chr1|-	4038.6	78624667862172	chr1:7862067-7863119	84.77,110.75,77.60	273.12	160.71,208.57,82.52	451.8	0.00951325	0.101477	-0.0722507	0.0303564
Os01g0242900|Os01g0242900|chr1|+	3062.6	7878609	chr1:7878510-7878746	76.36,30.40	106.76	238.98,98.83	337.81	0.876888	0.00781006	0.00734723	0.927386
Os01g0243000|Os01g0243000|chr1|-	114.8	78804267880063	chr1:7879977-7881117	20.03,1.94,7.88	29.86	13.11,13.84,8.21	35.16	0.194916	0.328637	0.256236	0.335317
Os01g0243100|Os01g0243100|chr1|+	17.4	7894617	chr1:7894231-7894718	20.60,3.70	24.3	22.41,9.35	31.76	0.212076	0.142132	0.166665	0.356268
Os01g0243200|Os01g0243200|chr1|-	172.7	78953437895089	chr1:7894972-7895515	34.22,59.37,15.29	108.88	14.78,63.57,27.68	106.02	0.000919549	0.174896	0.229544	0.00422186
Os01g0246100|Os01g0246100|chr1|-	428.5	8047547	chr1:8047392-8047876	77.20,45.09	122.29	73.17,45.33	118.5	0.82481	0.0138179	0.0142654	0.894009
Os01g0246400|Os01g0246400|chr1|+	14.9	8062503	chr1:8062244-8062877	NA	NA	NA	NA	NA	NA	NA	NA
Os01g0246500|Os01g0246500|chr1|-	29.5	8.06533e+20	chr1:8064880-8065578	35.02,13.58,7.03,6.21	61.84	15.20,16.86,7.50,2.59	42.16	0.319124	0.244657	0.121693	0.477913
Os01g0246700|Os01g0246700|chr1|+	11972.3	80863348086832	chr1:8086210-8086995	238.11,227.67,87.87	553.65	180.43,301.56,114.86	596.85	0.00011701	0.127769	0.129023	0.000699473
Os01g0247500|Os01g0247500|chr1|-	79.3	8.12609e+20	chr1:8125687-8126120	50.03,45.76,7.81,4.89	108.49	37.10,29.69,12.29,7.28	86.35	0.149361	0.109548	0.108885	0.274883
Os01g0248600|Os01g0248600|chr1|-	795.2	8179209	chr1:8179041-8179338	142.10,34.27	176.37	142.58,49.99	192.58	0.135654	0.0652865	0.0776856	0.255636
Os01g0248701|Os01g0248701|chr1|+	259.2	8192321	chr1:8191032-8192433	19.13,6.93	26.06	24.87,12.26	37.13	0.584459	0.0642664	0.0687971	0.720079
Os01g0249200|Os01g0249200|chr1|-	1503	82041018203927	chr1:8203829-8204631	52.44,21.34,17.84	91.62	113.51,159.24,74.88	347.63	0.00244716	0.245839	0.17022	0.00977059
Os01g0249300|Os01g0249300|chr1|-	5407.6	82127068212532	chr1:8212445-8212792	135.91,179.43,114.93	430.26	110.53,349.94,245.71	706.18	5.8e-08	0.159353	0.179069	7.38e-07
Os01g0249900|Os01g0249900|chr1|-	1006.2	82350578234866	chr1:8234628-8235833	0.73,97.21,39.21	137.15	0.00,75.14,29.44	104.59	0.987358	0.00970702	-0.000122989	0.993585
Os01g0250600|Os01g0250600|chr1|+	1746.6	8272296	chr1:8272175-8272377	163.44,115.75	279.19	219.93,108.84	328.77	0.0334377	0.0835401	-0.0862555	0.0848725
Os01g0250900|Os01g0250900|chr1|+	1046.6	8.28354e+27	chr1:8283469-8283931	190.14,193.02,131.78,66.70,70.98	652.61	113.71,143.16,110.34,63.28,39.48	469.98	0.342845	0.0741533	0.0236608	0.503393
Os01g0251000|Os01g0251000|chr1|+	405.5	82884458288846	chr1:8288399-8289029	35.47,68.72,24.56	128.75	0.96,53.26,33.54	87.76	4.57e-07	0.264556	0.366652	4.92e-06
Os01g0251100|Os01g0251100|chr1|+	148.2	8.29569e+20	chr1:8295632-8296272	64.48,89.60,32.57,3.29	189.94	16.95,47.03,50.56,15.79	130.32	8.6e-11	0.320296	0.353996	1.74e-09
Os01g0251200|Os01g0251200|chr1|+	453	83019418302228	chr1:8300818-8302397	16.10,54.64,12.82	83.56	0.00,66.37,22.30	88.67	0.000355771	0.192676	0.309547	0.00185739
Os01g0252100|Os01g0252100|chr1|+	4316.1	8.33358e+20	chr1:8333451-8333940	274.80,372.76,89.82,66.44	803.83	84.43,433.08,152.18,118.69	788.38	2.05e-23	0.234775	0.278632	1.26e-21
Os01g0252200|Os01g0252200|chr1|+	113.8	83374728337605	chr1:8337325-8337657	32.07,26.48,42.25	100.81	23.87,32.53,57.29	113.69	0.088009	0.108198	0.123654	0.182687
Os01g0252600|Os01g0252600|chr1|+	1655.2	83457878345910	chr1:8345588-8346010	208.05,117.45,44.51	370.01	179.98,131.39,75.72	387.09	0.00131356	0.0973256	0.115554	0.00574442
Os01g0252900|Os01g0252900|chr1|-	321.8	83595928359408	chr1:8358566-8359720	20.95,17.75,50.22	88.92	30.69,34.04,29.94	94.67	0.00613516	0.248521	-0.240709	0.0210016
Os01g0253100|Os01g0253100|chr1|-	2643	8367478	chr1:8367250-8367843	173.99,74.66	248.65	173.05,91.96	265.01	0.258081	0.0467444	0.0499001	0.411055
Os01g0253300|Os01g0253300|chr1|+	15403.9	83869218387105	chr1:8386842-8387177	942.45,335.78,351.36	1629.59	416.23,251.22,243.69	911.14	3.63e-07	0.121512	0.111161	4e-06
Os01g0253600|Os01g0253600|chr1|-	90.1	8.39677e+20	chr1:8396502-8396912	57.40,22.78,14.00,8.78	102.96	82.33,16.32,10.19,8.10	116.94	0.0784386	0.146538	-0.12052	0.166989
Os01g0253900|Os01g0253900|chr1|+	29.8	84077928408239	chr1:8407576-8408504	19.02,20.43,3.06	42.5	23.18,29.63,7.83	60.64	0.34691	0.0651682	0.0853646	0.507444
Os01g0254000|Os01g0254000|chr1|-	6164.5	8414065	chr1:8413924-8414589	307.31,161.43	468.74	446.08,234.04	680.12	0.99229	0.000275603	-0.000285086	0.996511
Os01g0254100|Os01g0254100|chr1|-	14915.6	8421488	chr1:8421153-8421670	748.04,230.29	978.33	551.44,199.95	751.39	0.142968	0.0307159	0.0352207	0.265907
Os01g0254200|Os01g0254200|chr1|-	11252.8	8.44485e+20	chr1:8444526-8444934	197.71,353.68,156.27,76.96	784.62	447.31,480.76,258.27,144.19	1330.53	0.10947	0.0944921	-0.0248088	0.216453
Os01g0254800|Os01g0254800|chr1|-	30.3	84663608466307	chr1:8466069-8466442	34.68,11.87,12.00	58.54	32.16,7.98,3.80	43.94	0.0835637	0.139593	-0.171423	0.17565
Os01g0254900|Os01g0254900|chr1|-	5595.1	8475722	chr1:8475524-8475934	278.14,67.47	345.61	414.53,133.43	547.96	0.0922326	0.0482831	0.0563261	0.189605
Os01g0255000|Os01g0255000|chr1|+	2352.3	8489520	chr1:8489254-8489690	244.98,54.70	299.68	243.09,82.99	326.08	0.0299104	0.0719801	0.0867982	0.0776402
Os01g0256400|Os01g0256400|chr1|+	251.3	8.54422e+20	chr1:8544118-8544540	53.73,30.87,53.12,26.43	164.14	99.01,53.10,88.66,33.99	274.76	0.306683	0.0382282	-0.0491308	0.465075
Os01g0256500|Os01g0256500|chr1|-	590900	8546361	chr1:8546184-8546869	841.24,438.35	1279.59	1419.46,744.61	2164.07	0.928256	0.00150785	0.00153434	0.959439
Os01g0256800|Os01g0256800|chr1|-	11.2	8561066	chr1:8560868-8561220	NA	NA	15.79,8.78	24.56	NA	NA	NA	NA
Os01g0256900|Os01g0256900|chr1|-	295.5	85710708570964	chr1:8570854-8571161	47.49,42.74,27.00	117.22	69.16,69.11,31.18	169.45	0.585767	0.0463094	-0.0327925	0.720998
Os01g0257100|Os01g0257100|chr1|-	884.8	8.57776e+20	chr1:8577246-8577934	NA	NA	36.87,46.61,55.39,40.01	178.88	NA	NA	NA	NA
Os01g0257400|Os01g0257400|chr1|-	552.5	8.5943e+20	chr1:8593858-8594776	50.05,18.68,13.23,9.70	91.66	35.58,38.56,22.70,29.12	125.96	0.000348683	0.263569	0.236499	0.0018247
Os01g0258700|Os01g0258700|chr1|-	3805	8659566	chr1:8659490-8659946	173.86,103.26	277.12	273.84,189.75	463.59	0.323098	0.0366873	0.0363063	0.482357
Os01g0259200|Os01g0259200|chr1|+	43689.6	8687332	chr1:8686610-8687505	474.81,172.96	647.77	413.16,326.91	740.07	1.34e-11	0.17472	0.181578	3.08e-10
Os01g0259600|Os01g0259600|chr1|-	3964.4	87014728701383	chr1:8701257-8701710	217.75,244.51,87.94	550.2	119.91,267.34,131.18	518.44	3.59e-09	0.164471	0.173831	5.76e-08
Os01g0259933|Os01g0259933|chr1|+	26.8	8723393	chr1:8723193-8723569	NA	NA	14.25,7.62	21.87	NA	NA	NA	NA
Os01g0260000|Os01g0260000|chr1|+	14.1	8733981	chr1:8733343-8734507	NA	NA	NA	NA	NA	NA	NA	NA
Os01g0260700|Os01g0260700|chr1|+	7096.2	87633298763400	chr1:8763078-8763449	363.59,348.78,230.76	943.13	260.62,354.70,237.63	852.95	0.00187403	0.0799629	0.0775004	0.00779266
Os01g0260800|Os01g0260800|chr1|+	212.6	87732168773381	chr1:8773106-8773466	54.83,36.41,35.75	127	70.89,63.28,40.48	174.64	0.798451	0.0756092	0.000190797	0.877563
Os01g0261100|Os01g0261100|chr1|+	1913.3	87920808792271	chr1:8791810-8792363	203.75,131.81,28.41	363.97	137.62,187.97,45.56	371.15	1.46e-06	0.189005	0.187628	1.41e-05
Os01g0261200|Os01g0261200|chr1|-	2953	87929658792760	chr1:8792663-8793596	141.82,70.60,34.68	247.09	286.42,80.70,67.28	434.39	0.229847	0.0999408	-0.0637276	0.377562
Os01g0261500|Os01g0261500|chr1|+	193.5	8812812	chr1:8812596-8812964	88.38,31.42	119.8	62.26,22.23	84.49	0.98931	0.000837609	0.000937384	0.994596
Os01g0262500|Os01g0262500|chr1|+	135.2	8885208	chr1:8885076-8885328	15.10,5.53	20.63	63.04,35.29	98.34	0.429467	0.0908373	0.0724409	0.587401
Os01g0262600|Os01g0262600|chr1|-	974.1	88858558885778	chr1:8885604-8886017	188.69,103.15,52.06	343.9	153.49,50.79,31.65	235.93	0.0542061	0.101897	-0.061692	0.125524
Os01g0262700|Os01g0262700|chr1|+	2413.3	88997888899983	chr1:8899632-8900089	344.76,149.42,49.64	543.82	202.68,164.63,58.60	425.91	4.17e-06	0.158085	0.155147	3.61e-05
Os01g0263500|Os01g0263500|chr1|+	251.8	89292638929437	chr1:8929211-8929638	39.00,72.65,45.81	157.46	77.75,61.03,20.62	159.4	1.53e-06	0.240085	-0.268323	1.47e-05
Os01g0263600|Os01g0263600|chr1|+	28.7	89485538948671	chr1:8948334-8948803	17.34,29.52,7.43	54.29	7.59,19.34,3.79	30.73	0.679992	0.0858107	0.0415867	0.792112
Os01g0264400|Os01g0264400|chr1|+	12	89869108987288	chr1:8986791-8987381	NA	NA	31.34,15.98,6.94	54.26	NA	NA	NA	NA
Os01g0264500|Os01g0264500|chr1|+	2537.9	89922338992322	chr1:8992152-8992512	131.93,221.75,92.81	446.49	109.48,175.53,123.45	408.46	0.014945	0.094367	0.0977307	0.0439317
Os01g0264700|Os01g0264700|chr1|-	339.8	9004582	chr1:9004435-9004811	26.45,10.74	37.18	104.03,18.61	122.64	0.058656	0.137042	-0.149557	0.133636
Os01g0264900|Os01g0264900|chr1|+	597	9016412	chr1:9016289-9016601	112.29,35.91	148.2	122.59,43.08	165.67	0.717883	0.0177273	0.0203929	0.820366
Os01g0265100|Os01g0265100|chr1|-	64.3	90200579019943	chr1:9019860-9020124	NA	NA	38.78,52.55,14.64	105.98	NA	NA	NA	NA
Os01g0265200|Os01g0265200|chr1|-	2059.5	90254579025080	chr1:9024947-9025708	161.62,175.86,56.83	394.31	63.18,104.72,65.93	233.83	3.62e-06	0.139684	0.166552	3.19e-05
Os01g0265400|Os01g0265400|chr1|-	11.3	9041007	chr1:9040911-9041418	12.64,11.02	23.67	NA	NA	NA	NA	NA	NA
Os01g0265700|Os01g0265700|chr1|-	636.5	9058097	chr1:9057859-9058541	128.17,32.43	160.6	93.76,30.20	123.96	0.399906	0.0416967	0.0499018	0.559162
Os01g0265800|Os01g0265800|chr1|-	1123.2	9064098	chr1:9063513-9064284	132.67,37.96	170.63	270.32,31.28	301.6	0.000457126	0.118756	-0.161278	0.0023014
Os01g0265900|Os01g0265900|chr1|-	258	9067809	chr1:9067640-9067935	72.25,22.80	95.05	79.63,21.10	100.73	0.610215	0.0304029	-0.0364324	0.739674
Os01g0266000|Os01g0266000|chr1|+	833.2	90835499083656	chr1:9083310-9083754	109.64,146.98,52.37	308.99	33.11,135.02,63.22	231.36	1.42e-07	0.211717	0.229101	1.69e-06
Os01g0266100|Os01g0266100|chr1|+	46.6	90882589088698	chr1:9088088-9088816	NA	NA	7.39,21.94,7.58	36.92	NA	NA	NA	NA
Os01g0266400|Os01g0266400|chr1|+	12	91140829114176	chr1:9113868-9114214	NA	NA	14.07,14.04,8.90	37.01	NA	NA	NA	NA
Os01g0266500|Os01g0266500|chr1|-	89.8	9.11478e+20	chr1:9114584-9114835	32.10,14.06,12.07,13.25	71.48	62.33,28.01,34.07,19.66	144.07	0.932441	0.0676238	0.0100583	0.961443
Os01g0266600|Os01g0266600|chr1|-	1642.5	9118227	chr1:9117986-9118496	138.27,43.28	181.55	229.41,97.18	326.6	0.152972	0.059168	0.0633979	0.279705
Os01g0267100|Os01g0267100|chr1|+	701.4	91653669165467	chr1:9165210-9165640	155.10,142.67,38.54	336.31	113.01,118.60,47.26	278.87	0.0500346	0.0559391	0.0831233	0.11752
Os01g0267200|Os01g0267200|chr1|+	14312.9	9169691	chr1:9169466-9169757	421.07,171.04	592.11	843.94,344.55	1188.49	0.963626	0.00104043	0.00108072	0.979852
Os01g0267400|Os01g0267400|chr1|-	160	91735029173408	chr1:9173199-9173678	60.12,74.87,13.16	148.15	68.56,66.01,16.01	150.58	0.668572	0.0669946	-0.00569258	0.783922
Os01g0267600|Os01g0267600|chr1|-	69.7	91794859179343	chr1:9179142-9179738	20.32,11.14,4.19	35.66	49.54,18.39,2.98	70.91	0.105244	0.128646	-0.161003	0.210131
Os01g0267900|Os01g0267900|chr1|-	13445.5	9.19601e+20	chr1:9195598-9196156	714.02,163.23,142.54,183.19	1202.99	728.24,160.60,171.28,144.01	1204.13	0.243222	0.0349972	-0.0214611	0.393569
Os01g0268300|Os01g0268300|chr1|+	3172.8	92366189236855	chr1:9236489-9236977	263.56,327.52,53.68	644.75	55.38,315.04,53.91	424.33	8.85e-18	0.278261	0.286309	3.71e-16
Os01g0268600|Os01g0268600|chr1|+	27.6	9.25288e+20	chr1:9252822-9253257	5.84,21.34,31.18,5.82	64.19	18.18,28.96,15.08,9.20	71.42	0.0195735	0.274676	-0.154848	0.0549141
Os01g0268800|Os01g0268800|chr1|+	2016.8	9264009	chr1:9263688-9264278	181.00,50.67	231.67	225.68,71.19	296.87	0.567954	0.0210857	0.0248398	0.706962
Os01g0268900|Os01g0268900|chr1|+	818.8	92681629268330	chr1:9268075-9268454	185.70,66.18,38.18	290.06	126.92,90.20,42.97	260.09	0.00303165	0.152227	0.1336	0.0116839
Os01g0269000|Os01g0269000|chr1|-	327.3	92690339268795	chr1:9268672-9269145	49.46,68.52,28.25	146.22	40.18,101.57,43.42	185.18	0.0346603	0.121244	0.128609	0.0872996
Os01g0269100|Os01g0269100|chr1|-	974.4	9274024	chr1:9273910-9274344	120.10,50.22	170.32	122.57,83.65	206.21	0.0254072	0.110778	0.115187	0.0677524
Os01g0270100|Os01g0270100|chr1|-	10476.1	9325821	chr1:9325675-9326095	403.60,92.33	495.93	649.74,181.64	831.37	0.159493	0.0323046	0.0386135	0.288823
Os01g0271000|Os01g0271000|chr1|+	61	93734509373519	chr1:9373229-9373641	20.87,9.28,37.59	67.74	40.32,28.69,44.03	113.04	0.114134	0.165408	-0.133096	0.223787
Os01g0271200|Os01g0271200|chr1|-	64.5	9373884	chr1:9373767-9374121	29.93,4.35	34.27	36.99,5.54	42.53	0.965089	0.00336484	0.00499409	0.980666
Os01g0271400|Os01g0271400|chr1|-	25148.2	9379171	chr1:9379032-9379325	569.73,272.33	842.06	589.03,338.43	927.46	0.0667387	0.0414906	0.0435849	0.148278
Os01g0271500|Os01g0271500|chr1|+	2686.5	9390360	chr1:9390029-9390517	269.65,63.85	333.5	295.14,98.49	393.62	0.0579886	0.0587553	0.0703045	0.132347
Os01g0272850|Os01g0272850|chr1|+	13970.1	9435894	chr1:9435351-9435979	575.78,146.31	722.09	259.02,107.10	366.12	0.000914681	0.0899069	0.100507	0.00420248
Os01g0273000|Os01g0273000|chr1|-	8358.8	94419139441839	chr1:9441706-9441962	101.63,334.59,141.73	577.94	264.62,414.10,250.78	929.49	0.0248944	0.133417	-0.0309363	0.0666177
Os01g0273300|Os01g0273300|chr1|+	1462.8	9456554	chr1:9454976-9456884	62.44,24.30	86.74	57.04,31.24	88.28	0.294754	0.0737265	0.0791979	0.453392
Os01g0273500|Os01g0273500|chr1|+	220.3	94748809474972	chr1:9474779-9475049	74.17,37.94,35.62	147.73	79.72,35.31,35.72	150.75	0.745643	0.026758	-0.0197975	0.839964
Os01g0273800|Os01g0273800|chr1|+	14.7	9493861	chr1:9493608-9493987	NA	NA	NA	NA	NA	NA	NA	NA
Os01g0275300|Os01g0275300|chr1|+	1796.1	96257399625865	chr1:9625553-9625951	53.55,94.31,57.10	204.96	17.38,89.39,67.30	174.07	0.000203889	0.161426	0.201374	0.0011505
Os01g0275600|Os01g0275600|chr1|-	5366.8	9631443	chr1:9631362-9631705	364.97,83.92	448.89	293.00,74.26	367.26	0.583472	0.01525	0.0191933	0.719298
Os01g0276000|Os01g0276000|chr1|-	4999.7	96583439658254	chr1:9658081-9658419	237.47,233.86,37.85	509.19	293.96,306.25,110.35	710.56	0.000675751	0.0809648	0.112029	0.00324721
Os01g0276100|Os01g0276100|chr1|+	3965.7	9669955	chr1:9669627-9670101	155.62,126.65	282.27	372.37,193.54	565.91	0.00252578	0.106686	-0.103704	0.010032
Os01g0276200|Os01g0276200|chr1|-	404.6	96711029670992	chr1:9670795-9671189	39.02,61.43,17.23	117.67	45.12,123.45,22.99	191.56	0.336039	0.122437	0.0285468	0.496036
Os01g0276400|Os01g0276400|chr1|-	133	96832009682763	chr1:9682683-9684110	17.01,15.50,1.45	33.95	22.39,24.75,9.10	56.23	0.128635	0.119109	0.116551	0.245617
Os01g0276500|Os01g0276500|chr1|-	692.2	96851549685047	chr1:9684878-9685279	101.37,57.01,41.72	200.1	136.93,48.44,39.12	224.49	0.0709137	0.103364	-0.0798617	0.155243
Os01g0276700|Os01g0276700|chr1|-	879.5	96946769694520	chr1:9694377-9695541	35.52,22.61,2.43	60.56	113.23,92.58,26.70	232.51	0.0687512	0.099536	0.105267	0.151556
Os01g0276800|Os01g0276800|chr1|-	5560.8	9702921	chr1:9702751-9703208	268.55,93.97	362.52	363.44,141.82	505.26	0.483098	0.0214739	0.0238076	0.636226
Os01g0276900|Os01g0276900|chr1|-	1680.7	9.71198e+20	chr1:9711707-9712134	NA	NA	219.35,74.41,75.58,44.06	413.4	NA	NA	NA	NA
Os01g0277100|Os01g0277100|chr1|+	45.8	9728495	chr1:9727698-9728555	16.89,4.96	21.85	NA	NA	NA	NA	NA	NA
Os01g0277500|Os01g0277500|chr1|+	429.7	9.7376e+20	chr1:9736278-9738131	36.14,19.24,18.78,18.49	92.67	3.09,9.76,13.56,10.49	36.9	0.00379078	0.30633	0.282125	0.0140547
Os01g0277600|Os01g0277600|chr1|-	271.5	9.73874e+20	chr1:9738446-9738838	87.30,60.98,24.82,18.01	191.11	74.44,29.05,66.15,18.68	188.33	0.00544529	0.226345	0.180298	0.0191085
Os01g0277700|Os01g0277700|chr1|+	212.4	9.75338e+20	chr1:9753195-9753685	65.25,60.20,56.14,11.05	192.64	13.98,43.32,90.13,28.20	175.63	2.34e-12	0.324961	0.369439	5.89e-11
Os01g0278000|Os01g0278000|chr1|-	170.9	9770129	chr1:9770061-9770372	NA	NA	30.23,16.90	47.13	NA	NA	NA	NA
Os01g0278050|Os01g0278050|chr1|+	432.9	97876929787748	chr1:9787450-9787835	11.62,25.32,18.65	55.59	12.19,30.34,19.52	62.05	0.949728	0.0334829	-0.0105069	0.972498
Os01g0278466|Os01g0278466|chr1|-	23.8	9809382	chr1:9808283-9809555	37.46,10.03	47.49	22.59,6.60	29.19	0.877807	0.0149025	0.0175579	0.927891
Os01g0278600|Os01g0278600|chr1|+	11	98225059822697	chr1:9822461-9822894	14.15,8.63,0.99	23.77	12.47,11.55,3.80	27.81	0.186316	0.14705	0.184391	0.324933
Os01g0278900|Os01g0278900|chr1|+	90557.1	9.86035e+20	chr1:9860208-9860697	2154.80,1301.50,699.58,417.72	4573.59	1281.94,1024.17,1077.63,639.52	4023.26	7.5e-71	0.182512	0.189252	1.91e-68
Os01g0279100|Os01g0279100|chr1|+	27757.3	9876286	chr1:9876001-9876532	945.90,324.60	1270.5	572.68,284.89	857.56	0.000123174	0.0767162	0.0832352	0.000731605
Os01g0279200|Os01g0279200|chr1|+	673.7	98852249885357	chr1:9885044-9885459	73.63,75.45,17.79	166.87	178.30,93.39,21.06	292.75	0.00123871	0.16781	-0.154892	0.00546201
Os01g0279300|Os01g0279300|chr1|+	40158.8	98887229888995	chr1:9888590-9889225	679.93,595.75,199.33	1475.01	972.03,744.64,322.82	2039.48	0.759582	0.0387847	0.00282124	0.849475
Os01g0279400|Os01g0279400|chr1|-	145.8	9889604	chr1:9889494-9889844	25.71,4.67	30.38	66.25,21.53	87.78	0.295098	0.0915527	0.0963192	0.453638
Os01g0279700|Os01g0279700|chr1|+	19465.7	99170879917154	chr1:9916859-9917245	278.47,496.93,103.89	879.28	172.69,642.42,165.88	980.99	1.94e-11	0.140662	0.147	4.37e-10
Os01g0279800|Os01g0279800|chr1|-	4112.5	9.91789e+20	chr1:9917595-9917943	294.35,159.36,328.24,104.53	886.48	149.35,144.66,315.22,120.29	729.52	4.24e-08	0.12732	0.135416	5.56e-07
Os01g0279900|Os01g0279900|chr1|+	531	9935688	chr1:9935432-9935962	92.45,40.03	132.48	102.13,38.60	140.73	0.611026	0.0278747	-0.0307706	0.739938
Os01g0280000|Os01g0280000|chr1|-	763.9	99371909936954	chr1:9936845-9937730	114.97,80.63,15.41	211.01	73.85,73.91,30.37	178.13	0.00106578	0.130271	0.153268	0.00479449
Os01g0280400|Os01g0280400|chr1|+	5019.7	99666169966770	chr1:9965465-9966929	0.00,179.24,45.36	224.61	0.00,109.92,17.52	127.44	0.129015	0.0644826	-0.0809049	0.246004
Os01g0281000|Os01g0281000|chr1|+	3091.5	10007528	chr1:10007172-10007699	166.80,39.29	206.09	349.74,95.98	445.72	0.469795	0.0246921	0.0283116	0.624278
Os01g0281400|Os01g0281400|chr1|-	1985	1.00219e+15	chr1:10021496-10022065	253.01,186.37,51.56	490.94	166.25,158.13,103.91	428.29	5.48e-08	0.137593	0.176256	7.03e-07
Os01g0281600|Os01g0281600|chr1|-	528.6	1.00486e+15	chr1:10048276-10048958	NA	NA	74.23,38.06,25.65	137.94	NA	NA	NA	NA
Os01g0283100|Os01g0283100|chr1|+	7338.2	10123625	chr1:10123279-10123767	246.70,162.63	409.33	369.60,219.07	588.66	0.421075	0.0251638	-0.0254678	0.579341
Os01g0283300|Os01g0283300|chr1|+	366332	10135054	chr1:10134221-10135281	424.84,232.42	657.25	2126.83,927.12	3053.95	0.0120461	0.050039	-0.0412148	0.0368689
Os01g0283500|Os01g0283500|chr1|-	301	10137827	chr1:10137689-10138825	27.59,13.21	40.79	50.03,20.32	70.35	0.698929	0.034933	-0.0366855	0.806514
Os01g0283700|Os01g0283700|chr1|+	8	10152196	chr1:10151960-10152426	NA	NA	15.51,8.48	23.99	NA	NA	NA	NA
Os01g0284700|Os01g0284700|chr1|+	4139.4	10196476	chr1:10196244-10196636	364.33,109.54	473.88	260.06,112.49	372.55	0.0201284	0.0707856	0.0798791	0.0561072
Os01g0285300|Os01g0285300|chr1|-	51.4	1.02183e+15	chr1:10217667-10218942	NA	NA	0.00,14.10,17.06	31.16	NA	NA	NA	NA
Os01g0286000|Os01g0286000|chr1|+	125.4	1.02678e+15	chr1:10267626-10267966	38.12,54.94,24.41	117.46	21.83,28.36,14.65	64.83	0.95768	0.0303095	0.00657725	0.976712
Os01g0286100|Os01g0286100|chr1|-	2103.6	10271273	chr1:10271082-10271586	301.38,38.01	339.39	156.96,31.61	188.57	0.0702344	0.055635	0.0787904	0.154145
Os01g0286600|Os01g0286600|chr1|+	10475.4	10295174	chr1:10294903-10295439	519.48,254.16	773.64	230.14,257.46	487.6	2.12e-12	0.19949	0.197846	5.38e-11
Os01g0286900|Os01g0286900|chr1|+	13.8	1.03146e+15	chr1:10314467-10314791	11.98,17.97,4.48	34.44	NA	NA	NA	NA	NA	NA
Os01g0287600|Os01g0287600|chr1|-	5.2	10342213	chr1:10342095-10342543	NA	NA	NA	NA	NA	NA	NA	NA
Os01g0287700|Os01g0287700|chr1|-	1329.7	10346469	chr1:10346360-10347089	138.32,33.63	171.95	122.14,36.96	159.1	0.415003	0.0367266	0.0447997	0.574295
Os01g0290000|Os01g0290000|chr1|-	31077	1.04924e+23	chr1:10492096-10492530	630.57,695.61,732.81,264.95	2323.93	168.01,436.18,735.58,317.34	1657.11	7.7e-48	0.206056	0.232113	1.08e-45
Os01g0290100|Os01g0290100|chr1|-	931.1	1.0497e+15	chr1:10496795-10497176	36.11,122.58,29.48	188.17	45.22,175.26,51.71	272.19	0.294282	0.0333107	0.0492077	0.452989
Os01g0290600|Os01g0290600|chr1|+	71.7	10509338	chr1:10509008-10510547	10.85,18.89	29.74	10.58,12.52	23.1	0.493796	0.0931801	-0.0941358	0.64495
Os01g0292200|Os01g0292200|chr1|+	7960.7	10627376	chr1:10627221-10627489	184.14,61.01	245.15	496.56,177.72	674.28	0.652989	0.014702	0.0148279	0.772098
Os01g0292700|Os01g0292700|chr1|+	50.4	1.06445e+31	chr1:10644470-10644902	75.60,35.69,5.15,27.99,13.71	158.13	73.50,26.81,17.83,32.50,13.96	164.6	0.364952	0.0962104	0.0394775	0.525686
Os01g0292900|Os01g0292900|chr1|+	3913.1	10656337	chr1:10655988-10656647	333.09,82.92	416.02	352.55,112.44	464.98	0.129627	0.0424895	0.051061	0.246821
Os01g0293000|Os01g0293000|chr1|-	2626.6	10657671	chr1:10657517-10658991	107.86,27.95	135.81	175.50,60.64	236.14	0.266303	0.0509946	0.0576386	0.420744
Os01g0293200|Os01g0293200|chr1|+	37.9	1.06768e+15	chr1:10676726-10678921	42.13,3.28,10.03	55.44	28.80,0.00,6.51	35.32	0.754924	0.0591631	-0.0335828	0.846381
Os01g0295700|Os01g0295700|chr1|-	1332.9	1.0806e+15	chr1:10805628-10806315	78.56,89.04,49.07	216.66	81.49,220.33,123.54	425.36	9.14e-05	0.171	0.177216	0.000562989
Os01g0296000|Os01g0296000|chr1|-	22.5	1.08198e+15	chr1:10819382-10819948	16.36,15.87,6.60	38.83	0.00,21.35,6.55	27.9	0.00314566	0.421324	0.283479	0.0120588
Os01g0296100|Os01g0296100|chr1|+	10570.4	10826807	chr1:10826442-10827012	421.90,161.25	583.15	312.82,131.26	444.08	0.50245	0.0190619	0.0209245	0.653034
Os01g0298301|Os01g0298301|chr1|-	13.2	10932993	chr1:10932506-10933129	NA	NA	15.06,7.80	22.86	NA	NA	NA	NA
Os01g0298500|Os01g0298500|chr1|-	182.3	1.09426e+15	chr1:10942080-10942788	213.56,7.55,17.17	238.29	113.85,0.00,5.66	119.51	0.151383	0.0563834	-0.0899258	0.277386
Os01g0299300|Os01g0299300|chr1|-	86.7	1.09695e+23	chr1:10968326-10970215	1.55,7.33,14.77,5.13	28.78	13.51,7.13,11.58,1.60	33.82	0.0015064	0.345611	-0.356182	0.00646794
Os01g0299400|Os01g0299400|chr1|+	114	1.09796e+23	chr1:10979518-10979983	86.73,25.69,28.63,20.24	161.29	16.27,31.18,48.65,20.10	116.19	3.31e-08	0.39771	0.373472	4.42e-07
Os01g0299500|Os01g0299500|chr1|-	241.2	1.0981e+15	chr1:10980770-10981017	80.58,30.90,26.19	137.66	79.97,28.82,18.69	127.47	0.36217	0.0436263	-0.0577942	0.522782
Os01g0300200|Os01g0300200|chr1|-	3325.8	1.09997e+15	chr1:10999481-10999881	202.91,188.85,67.48	459.24	287.11,317.10,137.11	741.32	0.0309895	0.0545431	0.0622675	0.0798032
Os01g0300600|Os01g0300600|chr1|-	1233.6	1.10258e+23	chr1:11025498-11025941	140.20,69.32,47.40,43.41	300.33	174.40,84.59,58.26,30.10	347.35	0.0867621	0.0578849	-0.0666148	0.181025
Os01g0301000|Os01g0301000|chr1|-	213	1.10654e+15	chr1:11064903-11066679	33.01,28.01,10.46	71.48	4.06,15.26,7.29	26.61	0.00764169	0.309233	0.254501	0.0253241
Os01g0301900|Os01g0301900|chr1|-	4183.2	11110066	chr1:11109845-11110480	91.31,18.59	109.9	306.29,43.67	349.95	0.235645	0.0443681	-0.0553033	0.384644
Os01g0302000|Os01g0302000|chr1|+	16745.5	1.1119e+15	chr1:11118903-11119269	91.03,154.67,95.93	341.62	742.63,759.06,318.55	1820.23	1.13e-08	0.141527	-0.121663	1.66e-07
Os01g0302250|Os01g0302250|chr1|-	389.5	1.11553e+15	chr1:11155049-11155899	52.72,18.09,8.35	79.16	46.98,8.22,6.99	62.19	0.471619	0.0963489	-0.0777026	0.625933
Os01g0302800|Os01g0302800|chr1|+	3169.7	1.1192e+15	chr1:11191761-11192209	55.64,106.48,37.65	199.77	148.97,141.85,60.87	351.69	0.0114273	0.145063	-0.104084	0.0352344
Os01g0303000|Os01g0303000|chr1|-	1.90242e+08	1.12031e+15	chr1:11202741-11203331	3921.32,31808.24,18670.79	54400.3	2388.21,20343.84,21133.63	43865.7	0	0.13857	0.128696	0
Os01g0303200|Os01g0303200|chr1|+	17.1	11221237	chr1:11221053-11221350	NA	NA	23.61,8.63	32.24	NA	NA	NA	NA
Os01g0303800|Os01g0303800|chr1|+	34.2	1.12465e+15	chr1:11246407-11246714	27.14,23.48,22.80	73.42	14.81,20.46,10.63	45.89	0.830132	0.125948	0.00143542	0.897306
Os01g0304000|Os01g0304000|chr1|-	10440.9	1.125e+23	chr1:11249650-11250025	177.33,116.13,222.86,108.80	625.11	829.29,258.38,367.52,154.13	1609.31	7.3e-24	0.231631	-0.216408	4.63e-22
Os01g0304300|Os01g0304300|chr1|+	27.6	1.12776e+15	chr1:11277387-11277787	18.64,11.07,1.20	30.9	14.64,31.97,12.07	58.67	0.000633824	0.353552	0.365074	0.00306959
Os01g0305200|Os01g0305200|chr1|+	285	11319966	chr1:11319928-11320141	27.47,5.10	32.57	159.67,32.57	192.24	0.85605	0.0128378	0.0120988	0.914142
Os01g0305900|Os01g0305900|chr1|+	211.2	1.13562e+15	chr1:11355933-11356897	26.01,26.16,12.59	64.75	116.12,39.39,23.20	178.71	0.00334581	0.248131	-0.212572	0.0126579
Os01g0306800|Os01g0306800|chr1|+	19344.7	1.14207e+15	chr1:11420497-11420973	911.44,473.71,315.20	1700.35	170.06,287.49,250.96	708.51	1.04e-38	0.296006	0.275278	1.19e-36
Os01g0306900|Os01g0306900|chr1|-	2414.9	11426537	chr1:11426384-11427066	134.07,29.74	163.81	142.00,27.77	169.77	0.663882	0.0179775	-0.023793	0.780429
Os01g0307562|Os01g0307562|chr1|-	12.1	11495995	chr1:11495911-11496222	NA	NA	NA	NA	NA	NA	NA	NA
Os01g0307624|Os01g0307624|chr1|-	11	11504266	chr1:11503983-11504425	NA	NA	16.37,8.13	24.5	NA	NA	NA	NA
Os01g0307686|Os01g0307686|chr1|-	1088.2	1.15051e+15	chr1:11504427-11505822	35.90,1.63,29.27	66.8	67.90,16.81,24.42	109.12	0.0328067	0.214404	-0.115092	0.0835875
Os01g0309800|Os01g0309800|chr1|+	30589.6	1.16117e+23	chr1:11611627-11612617	526.87,524.32,672.14,383.85	2107.18	0.00,260.19,520.00,310.84	1091.03	4.17e-61	0.26038	0.320977	7.97e-59
Os01g0309900|Os01g0309900|chr1|+	3527.6	11622368	chr1:11621564-11622515	260.81,68.48	329.29	171.71,79.01	250.72	0.00332231	0.10717	0.121919	0.0125874
Os01g0310100|Os01g0310100|chr1|-	203.1	1.16257e+15	chr1:11625344-11625907	61.29,38.38,13.18	112.85	50.62,29.75,11.00	91.37	0.940405	0.0144983	-0.00658706	0.966916
Os01g0310500|Os01g0310500|chr1|+	1572.1	1.1666e+15	chr1:11665834-11666375	133.90,287.71,93.60	515.21	0.00,213.50,46.94	260.44	1.09e-08	0.261334	0.188847	1.61e-07
Os01g0310600|Os01g0310600|chr1|-	186.5	11667409	chr1:11667241-11667683	48.56,8.41	56.97	19.29,6.14	25.43	0.302189	0.0938256	0.113661	0.460465
Os01g0310800|Os01g0310800|chr1|+	13.3	1.16815e+15	chr1:11681432-11682024	44.29,9.48,4.38	58.15	55.84,9.36,2.85	68.05	0.352012	0.0589222	-0.0774525	0.512276
Os01g0311100|Os01g0311100|chr1|+	56.5	11687321	chr1:11686442-11687434	NA	NA	NA	NA	NA	NA	NA	NA
Os01g0311300|Os01g0311300|chr1|-	59.5	1.16886e+15	chr1:11688304-11689046	21.49,13.40,2.15	37.04	4.74,12.95,5.33	23.02	0.00244107	0.374276	0.381742	0.00975226
Os01g0311400|Os01g0311400|chr1|+	284.5	1.16909e+15	chr1:11690379-11691169	36.43,10.80,5.80	53.03	31.85,30.51,17.00	79.35	0.00354394	0.285634	0.274673	0.0132645
Os01g0311500|Os01g0311500|chr1|+	128.2	1.16995e+15	chr1:11699245-11699890	14.08,58.28,37.81	110.18	23.48,51.53,23.49	98.5	0.0221903	0.110573	-0.161861	0.0606949
Os01g0313300|Os01g0313300|chr1|+	12.1	1.17843e+15	chr1:11784237-11784901	NA	NA	33.90,17.09,8.64	59.63	NA	NA	NA	NA
Os01g0314100|Os01g0314100|chr1|-	105.2	1.18044e+23	chr1:11804163-11804514	24.35,22.62,29.04,27.34	103.36	0.05,29.00,31.24,24.02	84.31	0.0128282	0.235014	0.179054	0.0388265
Os01g0314300|Os01g0314300|chr1|-	2853.5	1.18124e+15	chr1:11812190-11812506	80.06,119.23,66.75	266.04	157.34,240.90,110.43	508.67	0.443317	0.0338066	-0.0294619	0.600838
Os01g0314800|Os01g0314800|chr1|-	16394.5	1.1864e+31	chr1:11863733-11864157	60.87,8.07,1.45,5.42,7.76	83.58	776.33,82.16,66.42,57.89,112.83	1095.64	0.652569	0.0533975	0.0145004	0.771742
Os01g0316500|Os01g0316500|chr1|-	996	11953441	chr1:11953298-11953727	193.20,18.12	211.31	189.65,41.13	230.78	0.00435838	0.0924749	0.135592	0.0158557
Os01g0316600|Os01g0316600|chr1|+	390.4	1.19645e+15	chr1:11964344-11964656	33.59,47.94,22.80	104.33	78.87,71.60,40.03	190.5	0.272999	0.0920566	-0.0680072	0.428302
Os01g0316800|Os01g0316800|chr1|+	10562.1	1.19721e+23	chr1:11972013-11972355	544.30,112.90,101.43,82.90	841.53	1196.58,184.11,150.27,126.72	1657.69	0.000301553	0.0750421	-0.0740923	0.00161352
Os01g0317500|Os01g0317500|chr1|+	1767.7	12032102	chr1:12031970-12032234	107.35,57.75	165.1	129.60,91.36	220.96	0.203586	0.0636805	0.0647076	0.345643
Os01g0317800|Os01g0317800|chr1|+	2416.8	12068839	chr1:12067684-12068933	77.99,30.42	108.41	77.15,32.41	109.56	0.804123	0.0152182	0.0167988	0.881556
Os01g0318600|Os01g0318600|chr1|-	90.1	1.21069e+15	chr1:12106446-12107062	7.43,11.27,7.94	26.65	18.14,27.10,10.70	55.95	0.373898	0.106772	-0.058854	0.53401
Os01g0321300|Os01g0321300|chr1|-	11527.6	1.22355e+15	chr1:12235335-12235732	230.83,442.42,135.45	808.69	275.53,583.60,174.78	1033.91	0.506422	0.0189402	0.0155383	0.65621
Os01g0321700|Os01g0321700|chr1|-	151	1.22585e+23	chr1:12258225-12258666	33.74,27.56,40.28,12.60	114.18	51.85,27.67,45.62,18.88	144.02	0.651968	0.0852619	-0.0161325	0.771242
Os01g0321800|Os01g0321800|chr1|+	433.8	12268811	chr1:12268591-12268948	129.31,29.66	158.97	130.68,28.23	158.91	0.83661	0.00892836	-0.0115671	0.90165
Os01g0322700|Os01g0322700|chr1|+	4661.4	12302375	chr1:12301586-12302553	160.66,89.40	250.06	46.03,53.15	99.18	0.00222496	0.17838	0.163658	0.00899405
Os01g0322800|Os01g0322800|chr1|-	154.7	1.23034e+15	chr1:12303210-12303635	65.86,38.07,22.06	125.99	37.26,59.35,26.59	123.2	0.00596013	0.220305	0.171242	0.0205432
Os01g0323000|Os01g0323000|chr1|+	28.2	1.23314e+15	chr1:12331243-12331720	NA	NA	37.94,9.80,9.68	57.42	NA	NA	NA	NA
Os01g0323300|Os01g0323300|chr1|+	4605.7	1.2351e+15	chr1:12350529-12351519	298.97,98.72,55.11	452.8	240.16,81.39,61.54	383.09	0.152182	0.0389317	0.0394163	0.278536
Os01g0326000|Os01g0326000|chr1|+	41.6	1.25039e+15	chr1:12503555-12504201	15.57,3.50,4.17	23.24	45.91,16.81,8.21	70.93	0.810731	0.0863918	-0.0215164	0.885236
Os01g0326300|Os01g0326300|chr1|+	81.1	1.25188e+23	chr1:12518518-12519193	21.55,2.80,3.05,0.65	28.06	35.89,35.20,20.05,15.05	106.18	0.000654011	0.430292	0.306934	0.0031509
Os01g0327400|Os01g0327400|chr1|+	308559	12581904	chr1:12581162-12581956	80.65,131.36	212.01	806.37,1311.55	2117.92	0.992468	0.000330176	-0.000195565	0.996536
Os01g0327500|Os01g0327500|chr1|-	30.5	12583282	chr1:12583018-12583460	NA	NA	16.41,9.55	25.96	NA	NA	NA	NA
Os01g0327600|Os01g0327600|chr1|-	115.2	12585061	chr1:12584891-12585262	42.49,19.35	61.85	34.88,16.14	51.02	0.968731	0.00344226	0.00368986	0.982419
Os01g0328400|Os01g0328400|chr1|-	555374	1.26462e+23	chr1:12645637-12646401	0.00,1607.51,1416.57,476.61	3500.69	19.55,1437.17,2043.72,852.35	4352.79	3.42e-28	0.129026	0.12734	2.54e-26
Os01g0328500|Os01g0328500|chr1|+	108.2	1.26495e+23	chr1:12649360-12649997	86.49,44.19,18.19,7.08	155.95	51.90,56.15,13.45,16.15	137.65	0.00511424	0.196486	0.151615	0.018138
Os01g0328600|Os01g0328600|chr1|+	1276.8	12654143	chr1:12653940-12654287	146.77,42.27	189.04	186.28,81.85	268.13	0.0531899	0.0816589	0.0904227	0.123744
Os01g0328700|Os01g0328700|chr1|-	152050	12655108	chr1:12654949-12656449	716.63,168.90	885.53	712.29,452.96	1165.25	4.38e-22	0.19799	0.213356	2.49e-20
Os01g0328900|Os01g0328900|chr1|-	74.1	1.26676e+15	chr1:12667394-12667812	12.27,11.99,10.83	35.09	18.40,29.96,17.69	66.05	0.849622	0.111903	0.0220105	0.909588
Os01g0329400|Os01g0329400|chr1|-	207.2	12704941	chr1:12704754-12705283	47.16,22.24	69.4	81.65,26.10	107.75	0.253827	0.0782337	-0.0857342	0.406223
Os01g0329800|Os01g0329800|chr1|+	272.9	1.27301e+23	chr1:12729794-12730773	34.77,23.09,36.30,8.25	102.42	40.33,18.04,25.11,24.16	107.65	0.386233	0.179051	0.0320069	0.546983
Os01g0329900|Os01g0329900|chr1|+	198.7	1.27375e+15	chr1:12737215-12738082	NA	NA	28.13,26.45,20.66	75.25	NA	NA	NA	NA
Os01g0330100|Os01g0330100|chr1|+	5.4	1.27451e+23	chr1:12745078-12745467	NA	NA	9.18,11.36,15.39,6.59	42.52	NA	NA	NA	NA
Os01g0331900|Os01g0331900|chr1|+	157.5	1.28531e+15	chr1:12852922-12853407	13.89,51.57,23.51	88.97	39.28,51.25,22.48	113.02	0.00962376	0.19146	-0.190119	0.0306388
Os01g0332200|Os01g0332200|chr1|-	23.2	1.28756e+15	chr1:12875328-12875785	1.53,12.93,5.92	20.38	6.53,16.12,3.15	25.8	0.0547971	0.178027	-0.26934	0.126621
Os01g0332800|Os01g0332800|chr1|-	7345.9	1.29157e+15	chr1:12915416-12915782	162.56,162.32,70.35	395.23	202.57,368.81,216.40	787.78	3.7e-08	0.154164	0.149053	4.9e-07
Os01g0335700|Os01g0335700|chr1|-	213.5	13142150	chr1:13141838-13143800	30.20,6.61	36.81	23.09,9.35	32.43	0.284004	0.108654	0.128744	0.441301
Os01g0337600|Os01g0337600|chr1|-	4047.1	1.32469e+15	chr1:13246457-13247468	192.08,128.97,99.37	420.42	81.54,161.70,84.51	327.75	5.53e-05	0.208089	0.166398	0.000360405
Os01g0337700|Os01g0337700|chr1|+	50.4	1.32681e+15	chr1:13267927-13268256	46.45,21.26,8.11	75.83	42.42,26.78,1.41	70.61	0.46017	0.0988654	-0.0433069	0.616259
Os01g0337900|Os01g0337900|chr1|+	531.9	1.32818e+31	chr1:13281682-13282072	205.35,111.57,94.28,67.33,51.16	529.69	172.78,85.64,99.38,71.75,54.18	483.73	0.0894717	0.0640886	0.0524499	0.184945
Os01g0338000|Os01g0338000|chr1|+	6488.2	13288262	chr1:13287825-13288386	220.05,53.79	273.84	338.83,146.81	485.64	0.00148397	0.105874	0.11531	0.00638644
Os01g0338100|Os01g0338100|chr1|+	73	13294438	chr1:13294354-13294472	31.10,102.96	134.07	24.41,126.20	150.6	0.137259	0.0699114	0.0880785	0.258025
Os01g0338200|Os01g0338200|chr1|+	116.9	1.33049e+31	chr1:13304808-13305214	88.31,56.01,30.50,35.57,20.70	231.09	100.20,86.05,61.40,43.43,24.91	315.99	0.582683	0.0922724	0.0176139	0.718549
Os01g0338600|Os01g0338600|chr1|-	820	1.33196e+15	chr1:13319344-13319714	137.50,62.19,25.13	224.82	71.72,107.22,33.48	212.41	1.98e-06	0.273967	0.241539	1.86e-05
Os01g0339500|Os01g0339500|chr1|-	2083.6	1.33434e+15	chr1:13342858-13344233	35.18,160.77,31.14	227.09	0.00,145.95,46.06	192.01	2.3e-07	0.154917	0.277939	2.64e-06
Os01g0339900|Os01g0339900|chr1|+	3955	1.33573e+15	chr1:13357112-13357437	348.83,142.78,70.61	562.22	338.06,234.84,97.55	670.44	0.000925968	0.116223	0.10743	0.00424383
Os01g0341750|Os01g0341750|chr1|-	289.5	13488117	chr1:13488041-13488768	NA	NA	3.02,46.37	49.39	NA	NA	NA	NA
Os01g0342500|Os01g0342500|chr1|-	1314.3	13508562	chr1:13508334-13508882	64.55,35.10	99.64	132.25,27.29	159.54	0.000903107	0.181179	-0.206163	0.00416276
Os01g0342800|Os01g0342800|chr1|-	73.1	1.35314e+23	chr1:13531053-13531417	28.81,64.27,19.66,9.35	122.09	29.03,40.29,9.62,13.66	92.6	0.954207	0.148459	0.0107269	0.974404
Os01g0343200|Os01g0343200|chr1|+	107.1	1.35666e+15	chr1:13566433-13566826	43.97,49.24,16.80	110	58.42,61.89,13.52	133.84	0.308856	0.0516897	-0.0779142	0.467551
Os01g0343500|Os01g0343500|chr1|-	545.3	1.35824e+23	chr1:13582083-13582468	41.99,40.43,70.42,32.60	185.44	126.90,75.51,78.47,29.18	310.06	1.15e-06	0.208353	-0.205469	1.14e-05
Os01g0346250|Os01g0346250|chr1|+	38.3	13771601	chr1:13771346-13771989	44.37,12.04	56.42	NA	NA	NA	NA	NA	NA
Os01g0346400|Os01g0346400|chr1|-	229.4	1.36433e+15	chr1:13642999-13644537	6.88,15.52,4.68	27.08	NA	NA	NA	NA	NA	NA
Os01g0346700|Os01g0346700|chr1|-	1058.2	13779158	chr1:13779103-13779786	13.05,25.31	38.36	39.48,40.47	79.95	0.115467	0.153611	-0.144717	0.225718
Os01g0347100|Os01g0347100|chr1|-	119.7	1.38005e+15	chr1:13800227-13800772	24.33,33.63,19.78	77.74	33.02,56.63,32.54	122.19	0.611144	0.0427314	0.043299	0.739938
Os01g0348600|Os01g0348600|chr1|+	1060	1.38929e+23	chr1:13892836-13893168	172.76,93.06,111.62,19.82	397.26	195.96,150.14,192.32,52.27	590.68	0.000420879	0.103131	0.110732	0.00214469
Os01g0348700|Os01g0348700|chr1|+	9613.4	13897981	chr1:13897892-13898130	496.74,159.55	656.28	469.76,207.43	677.19	0.00978218	0.0632009	0.0707464	0.0310542
Os01g0349400|Os01g0349400|chr1|-	418.6	1.39228e+15	chr1:13922518-13922952	58.11,40.82,16.55	115.48	103.33,71.34,35.20	209.86	0.679228	0.024408	0.0230976	0.791519
Os01g0350900|Os01g0350900|chr1|+	2591.1	1.40191e+15	chr1:14018690-14019428	258.39,79.80,25.69	363.88	174.47,144.14,77.14	395.75	4.69e-14	0.269238	0.279227	1.44e-12
Os01g0351300|Os01g0351300|chr1|+	10.8	1.40638e+15	chr1:14063653-14064272	6.11,18.30,8.37	32.78	13.11,3.59,7.00	23.7	0.12008	0.40679	-0.0917438	0.233024
Os01g0353900|Os01g0353900|chr1|+	1134	14199338	chr1:14199042-14199400	180.63,29.27	209.89	141.38,27.25	168.63	0.547869	0.022149	0.0308882	0.691517
Os01g0354200|Os01g0354200|chr1|-	129.5	14225071	chr1:14224917-14225178	30.57,17.62	48.19	21.97,18.64	40.61	0.372549	0.0933642	0.0946273	0.532611
Os01g0354700|Os01g0354700|chr1|+	9.2	14256607	chr1:14256481-14256932	29.03,6.24	35.27	31.22,0.00	31.22	0.0135524	0.176921	-0.30278	0.0405856
Os01g0355500|Os01g0355500|chr1|-	478.6	14292314	chr1:14292232-14292566	64.54,21.79	86.33	70.35,32.67	103.03	0.327138	0.0647193	0.071211	0.486436
Os01g0355600|Os01g0355600|chr1|+	295.7	1.43161e+15	chr1:14316061-14316515	103.62,49.21,34.97	187.79	22.02,88.77,55.65	166.44	6.02e-12	0.419457	0.391752	1.45e-10
Os01g0355900|Os01g0355900|chr1|-	1724.2	14328950	chr1:14328744-14329380	245.75,32.44	278.19	146.48,33.94	180.43	0.0334939	0.0715057	0.0992806	0.0849586
Os01g0356400|Os01g0356400|chr1|-	6040.2	1.43406e+15	chr1:14340313-14340724	329.44,196.85,84.45	610.74	432.83,361.71,187.72	982.26	7.81e-05	0.0987641	0.0989234	0.000489247
Os01g0356500|Os01g0356500|chr1|-	28.2	1.43927e+15	chr1:14392126-14392817	16.20,16.56,10.33	43.09	7.45,24.59,4.16	36.2	0.768696	0.29497	0.0584842	0.855541
Os01g0357800|Os01g0357800|chr1|+	133.1	1.44765e+23	chr1:14476391-14476721	60.33,68.12,27.37,22.25	178.06	48.25,50.24,47.98,27.92	174.39	0.0203501	0.156577	0.13533	0.0566038
Os01g0357900|Os01g0357900|chr1|-	16633	1.44812e+15	chr1:14480896-14481553	0.00,62.85,14.92	77.77	232.18,398.41,108.42	739.01	3.09e-06	0.314177	-0.188021	2.79e-05
Os01g0358100|Os01g0358100|chr1|-	14.1	14486619	chr1:14486521-14487138	NA	NA	NA	NA	NA	NA	NA	NA
Os01g0358300|Os01g0358300|chr1|-	532.6	14506849	chr1:14506724-14506960	119.51,41.10	160.61	102.03,32.74	134.77	0.797677	0.012967	-0.0149159	0.876972
Os01g0359400|Os01g0359400|chr1|-	87.5	1.45809e+15	chr1:14578902-14581193	30.30,25.06,8.38	63.73	26.19,14.51,8.29	48.98	0.8759	0.0969768	0.0391946	0.927063
Os01g0359600|Os01g0359600|chr1|-	912.8	14587686	chr1:14587420-14591782	4.61,61.44	66.05	18.39,30.44	48.83	4.85e-05	0.306817	-0.37904	0.000319647
Os01g0360600|Os01g0360600|chr1|-	4540.1	14679639	chr1:14679412-14680009	378.65,92.67	471.31	347.79,91.66	439.46	0.653479	0.0119609	0.0148757	0.772607
Os01g0361500|Os01g0361500|chr1|-	702.8	14732109	chr1:14731960-14732374	80.07,20.99	101.07	148.85,52.25	201.1	0.318509	0.0521226	0.057386	0.477388
Os01g0361800|Os01g0361800|chr1|+	248.5	1.47481e+15	chr1:14747667-14748446	127.44,35.77,6.15	169.36	54.10,16.01,9.60	79.71	0.0491179	0.0841234	0.098652	0.11587
Os01g0362100|Os01g0362100|chr1|-	127.6	14755149	chr1:14755059-14755437	27.91,29.36	57.26	34.41,26.17	60.58	0.380574	0.0806686	-0.0807709	0.54085
Os01g0362533|Os01g0362533|chr1|+	1411	14771097	chr1:14770806-14771380	123.00,14.29	137.29	147.33,15.09	162.42	0.745727	0.011179	-0.0187313	0.839986
Os01g0363300|Os01g0363300|chr1|+	3006	14796901	chr1:14796604-14797185	153.53,48.93	202.46	257.72,88.89	346.61	0.700007	0.014778	0.0164436	0.807328
Os01g0363900|Os01g0363900|chr1|+	472.4	1.48219e+15	chr1:14821703-14822080	47.75,86.81,32.88	167.44	73.06,90.36,36.03	199.45	0.189992	0.0811306	-0.0525074	0.329721
Os01g0364400|Os01g0364400|chr1|-	1440.8	14856228	chr1:14856154-14857496	39.90,64.59	104.49	6.53,23.74	30.26	0.0903363	0.16613	0.145894	0.186534
Os01g0367300|Os01g0367300|chr1|-	1643.9	15007384	chr1:15007194-15007828	175.67,114.01	289.68	130.14,101.90	232.04	0.293556	0.0455762	0.045985	0.452098
Os01g0367400|Os01g0367400|chr1|-	5.6	15019920	chr1:15019776-15020099	NA	NA	NA	NA	NA	NA	NA	NA
Os01g0367700|Os01g0367700|chr1|+	4383	15067437	chr1:15066893-15067546	73.42,30.30	103.72	99.08,54.77	153.85	0.285159	0.0638634	0.0665962	0.442672
Os01g0367900|Os01g0367900|chr1|-	264	15076148	chr1:15075900-15076216	68.03,12.17	80.2	75.68,12.28	87.95	0.823534	0.0121367	-0.0171968	0.893222
Os01g0368900|Os01g0368900|chr1|+	45077.7	1.5125e+15	chr1:15124631-15125327	0.00,132.58,78.87	211.44	172.59,800.45,343.10	1316.14	4.84e-08	0.131133	-0.149232	6.29e-07
Os01g0369000|Os01g0369000|chr1|-	16298.1	15131136	chr1:15130957-15131601	456.58,171.28	627.86	514.32,221.26	735.58	0.255116	0.027997	0.0308197	0.407658
Os01g0372350|Os01g0372350|chr1|+	72.2	15342443	chr1:15340237-15342618	NA	NA	NA	NA	NA	NA	NA	NA
Os01g0372400|Os01g0372400|chr1|+	14.2	15345304	chr1:15344874-15345549	14.99,6.65	21.64	NA	NA	NA	NA	NA	NA
Os01g0374900|Os01g0374900|chr1|+	913.7	1.54573e+15	chr1:15457192-15457632	101.32,106.17,14.52	222	93.14,111.22,24.03	228.39	0.136945	0.0485646	0.0554152	0.257583
Os01g0375000|Os01g0375000|chr1|-	2833.9	15462518	chr1:15462430-15462768	241.22,189.16	430.38	179.73,124.36	304.09	0.409506	0.0305607	-0.0304328	0.568909
Os01g0375200|Os01g0375200|chr1|+	24.5	1.54932e+15	chr1:15493071-15493505	13.64,12.53,0.60	26.78	20.99,30.57,7.91	59.47	0.0724916	0.156575	0.20123	0.157528
Os01g0376700|Os01g0376700|chr1|-	797.2	1.55691e+15	chr1:15568817-15569199	78.83,48.05,19.70	146.59	189.76,104.46,42.13	336.36	0.612085	0.0263792	-0.0226534	0.740731
Os01g0377500|Os01g0377500|chr1|-	2188.3	15618466	chr1:15618290-15618549	113.55,57.97	171.52	190.19,83.46	273.65	0.466874	0.03299	-0.0344838	0.622069
Os01g0377700|Os01g0377700|chr1|+	1242.2	1.56491e+15	chr1:15648954-15649495	180.55,15.52,14.11	210.18	327.18,20.64,35.60	383.43	0.532326	0.0257156	0.016093	0.678551
Os01g0380800|Os01g0380800|chr1|+	256.9	15854359	chr1:15853158-15854547	56.20,12.68	68.87	14.39,13.00	27.39	0.0036354	0.290538	0.296398	0.0135638
Os01g0382000|Os01g0382000|chr1|+	9257.7	1.59347e+23	chr1:15934495-15935096	0.00,107.59,151.89,60.05	319.52	0.00,72.60,101.16,81.64	255.39	0.00323561	0.131723	0.0927274	0.0123272
Os01g0382700|Os01g0382700|chr1|+	5926.3	15980323	chr1:15980159-15980527	448.36,67.18	515.54	454.71,68.03	522.74	0.993553	0.000168787	-0.000250754	0.996932
Os01g0383700|Os01g0383700|chr1|+	6610	16056026	chr1:16055684-16056226	378.77,188.94	567.71	233.96,180.20	414.17	0.00108363	0.102287	0.104289	0.0048651
Os01g0383900|Os01g0383900|chr1|+	180.2	16067379	chr1:16066888-16067614	36.41,36.15	72.57	52.90,29.12	82.02	0.0720787	0.143173	-0.144665	0.156991
Os01g0384800|Os01g0384800|chr1|+	25859.9	16131126	chr1:16130515-16131288	187.17,101.49	288.66	429.80,195.31	625.11	0.240092	0.0391491	-0.0388624	0.389852
Os01g0386700|Os01g0386700|chr1|+	9076.9	1.62341e+15	chr1:16234057-16234494	196.34,209.21,102.31	507.86	160.04,244.07,91.72	495.83	0.299239	0.0803011	0.0491413	0.457635
Os01g0387133|Os01g0387133|chr1|-	967.1	16279815	chr1:16279637-16280251	63.73,14.37	78.1	64.91,22.74	87.65	0.244773	0.0754461	0.0903451	0.395684
Os01g0388200|Os01g0388200|chr1|-	22.6	16347833	chr1:16347138-16347986	30.60,6.09	36.69	NA	NA	NA	NA	NA	NA
Os01g0388500|Os01g0388500|chr1|+	684.2	1.63896e+15	chr1:16389372-16389805	113.04,94.61,153.75	361.41	31.27,95.11,129.90	256.28	3.18e-05	0.190769	0.177082	0.000221711
Os01g0389200|Os01g0389200|chr1|+	25.9	1.64153e+15	chr1:16415043-16416053	NA	NA	5.64,8.76,7.82	22.22	NA	NA	NA	NA
Os01g0389700|Os01g0389700|chr1|+	512.1	16436627	chr1:16435858-16436754	25.83,9.80	35.63	72.07,22.10	94.17	0.633577	0.0403672	-0.0418413	0.757283
Os01g0390300|Os01g0390300|chr1|-	8.4	16468950	chr1:16468776-16469055	NA	NA	18.60,4.72	23.33	NA	NA	NA	NA
Os01g0390400|Os01g0390400|chr1|+	342.2	1.64936e+15	chr1:16493469-16493905	104.97,26.45,4.91	136.32	121.33,45.55,17.91	184.79	0.0116218	0.113387	0.130234	0.0357493
Os01g0390600|Os01g0390600|chr1|+	105.5	16503232	chr1:16502929-16503583	63.38,11.02	74.41	37.43,6.58	44.02	0.983569	0.0013932	0.00189263	0.991434
Os01g0390900|Os01g0390900|chr1|-	650.5	1.65118e+15	chr1:16511589-16511859	37.87,66.95,41.34	146.16	40.75,138.80,57.82	237.36	0.499652	0.126681	0.0650291	0.650505
Os01g0391100|Os01g0391100|chr1|-	144	1.65392e+23	chr1:16537081-16539491	44.74,16.98,2.58,11.19	75.49	54.86,15.68,0.00,10.20	80.74	0.322248	0.0868037	-0.0855346	0.481647
Os01g0391500|Os01g0391500|chr1|+	122.9	1.65974e+15	chr1:16597353-16597614	76.18,66.67,20.88	163.73	67.81,65.19,19.12	152.12	0.81969	0.0213485	0.0131368	0.89072
Os01g0392100|Os01g0392100|chr1|+	137.8	1.66641e+23	chr1:16664094-16664435	46.44,22.84,36.22,16.96	122.47	38.57,35.64,78.51,34.57	187.29	0.00161725	0.173289	0.180412	0.00688018
Os01g0392800|Os01g0392800|chr1|+	221.7	1.67078e+23	chr1:16707708-16709593	88.83,3.13,11.53,33.91	137.4	28.19,8.45,5.79,15.23	57.66	0.306972	0.157606	0.064948	0.465355
Os01g0393000|Os01g0393000|chr1|+	220.2	1.67191e+15	chr1:16719069-16719361	170.27,39.73,22.45	232.45	133.93,29.27,17.75	180.95	0.92441	0.00916109	-0.00523588	0.956759
Os01g0495900|Os01g0495900|chr1|+	53065.2	1.70157e+23	chr1:17015125-17016308	0.00,214.73,362.31,145.90	722.94	0.00,0.00,429.81,199.47	629.29	1.47e-32	0.297023	0.30215	1.28e-30
Os01g0496900|Os01g0496900|chr1|-	419.8	17067438	chr1:17067155-17067704	96.94,33.24	130.18	66.52,51.11	117.63	0.00295651	0.179159	0.188809	0.0114487
Os01g0498200|Os01g0498200|chr1|+	4347.1	17157653	chr1:17157325-17157829	215.88,178.03	393.91	331.83,242.83	574.66	0.364668	0.0293931	-0.0291277	0.525483
Os01g0499300|Os01g0499300|chr1|-	758.6	17210436	chr1:17210285-17210728	140.42,53.63	194.05	68.60,56.26	124.86	0.00139695	0.174213	0.178927	0.0060581
Os01g0500400|Os01g0500400|chr1|+	627.3	1.72624e+31	chr1:17262122-17263525	34.46,33.29,27.83,19.56,16.23	131.37	24.00,0.00,13.64,23.22,16.16	77.02	0.0200112	0.288154	0.215107	0.0558709
Os01g0500500|Os01g0500500|chr1|-	506.7	17266340	chr1:17266201-17267199	110.53,43.00	153.54	94.33,35.95	130.28	0.938305	0.00413144	-0.00459443	0.965521
Os01g0500600|Os01g0500600|chr1|-	877	17277970	chr1:17275613-17278302	81.36,82.94	164.3	31.32,45.91	77.23	0.192742	0.0896498	0.08381	0.332743
Os01g0500750|Os01g0500750|chr1|-	2.3	1.72942e+15	chr1:17293876-17294332	NA	NA	14.03,9.37,2.96	26.36	NA	NA	NA	NA
Os01g0501000|Os01g0501000|chr1|-	687.8	1.73096e+15	chr1:17309357-17309697	67.10,91.64,39.42	198.16	88.76,108.67,53.68	251.11	0.999832	0.029696	-0.00443189	0.999909
Os01g0501700|Os01g0501700|chr1|-	5243.7	1.73414e+15	chr1:17341196-17341555	384.51,269.99,64.21	718.71	254.91,342.47,86.96	684.35	1.73e-08	0.16251	0.153512	2.45e-07
Os01g0501800|Os01g0501800|chr1|+	1.6318e+07	1.73504e+15	chr1:17349774-17350735	3150.25,9351.93,3471.03	15973.2	0.00,10135.38,4429.89	14565.3	0	0.197221	0.243035	0
Os01g0502400|Os01g0502400|chr1|+	2947.4	17404177	chr1:17404079-17404344	176.78,67.23	244.01	190.20,71.29	261.49	0.941936	0.00289157	-0.00323957	0.967878
Os01g0502700|Os01g0502700|chr1|+	128.5	17421067	chr1:17420867-17421239	52.30,7.68	59.97	52.37,12.22	64.59	0.351957	0.0611507	0.0833968	0.512271
Os01g0502800|Os01g0502800|chr1|-	34.4	1.74232e+23	chr1:17422805-17423264	22.37,26.03,12.82,5.95	67.16	8.15,12.82,27.26,9.53	57.77	0.000359868	0.357506	0.336656	0.00187501
Os01g0503400|Os01g0503400|chr1|-	11311.9	17454262	chr1:17454108-17454692	376.91,110.67	487.58	401.87,149.89	551.76	0.0972076	0.0446798	0.0514456	0.197584
Os01g0504100|Os01g0504100|chr1|-	1461	17490644	chr1:17490504-17491818	135.38,22.23	157.61	42.20,20.51	62.71	0.00162807	0.186017	0.212275	0.00691674
Os01g0504500|Os01g0504500|chr1|-	18.7	1.75047e+23	chr1:17504356-17504844	12.30,10.81,0.28,1.31	24.71	0.00,12.91,11.06,4.90	28.86	1.41e-05	0.497976	0.642017	0.000107885
Os01g0505400|Os01g0505400|chr1|+	14460.9	1.75646e+15	chr1:17564470-17564851	442.05,125.34,156.23	723.62	778.54,358.31,325.27	1462.12	0.0218061	0.0784135	0.051179	0.0599472
Os01g0505700|Os01g0505700|chr1|+	85.9	1.75861e+23	chr1:17585979-17586286	54.82,12.24,9.33,14.44	90.83	31.19,16.62,12.12,13.67	73.6	0.103231	0.179768	0.141608	0.206876
Os01g0506200|Os01g0506200|chr1|-	273.8	1.76127e+23	chr1:17612388-17612916	13.56,33.85,66.08,41.61	155.1	49.19,27.95,26.20,28.79	132.13	1.64e-06	0.284857	-0.304116	1.57e-05
Os01g0507000|Os01g0507000|chr1|+	166.3	1.76817e+31	chr1:17681486-17683246	18.44,0.00,19.52,15.27,9.26	62.49	35.81,0.00,9.74,24.72,3.66	73.93	0.0546163	0.279301	-0.175321	0.12632
Os01g0507300|Os01g0507300|chr1|+	470.7	17706186	chr1:17705762-17706358	86.54,29.56	116.1	112.94,45.20	158.14	0.566268	0.0312146	0.0346346	0.705779
Os01g0507500|Os01g0507500|chr1|+	2995.1	1.7713e+15	chr1:17712589-17713350	265.63,56.54,61.03	383.2	157.64,45.13,47.11	249.88	0.143061	0.0623261	0.0625508	0.266042
Os01g0507700|Os01g0507700|chr1|+	128411	17741818	chr1:17741464-17742165	1338.77,290.41	1629.19	2551.89,555.23	3107.12	0.96999	0.000440709	0.000546652	0.983012
Os01g0507900|Os01g0507900|chr1|+	4642.9	17751993	chr1:17751776-17752050	273.61,53.24	326.85	333.11,67.48	400.6	0.840995	0.00556336	0.00743837	0.904549
Os01g0508000|Os01g0508000|chr1|+	34.1	1.77646e+15	chr1:17764422-17764981	30.49,5.97,3.40	39.86	16.67,22.19,12.02	50.88	0.000222322	0.437294	0.414448	0.00123783
Os01g0508100|Os01g0508100|chr1|+	79.8	1.77682e+15	chr1:17767883-17768430	29.20,11.93,6.09	47.23	33.33,5.30,4.31	42.94	0.199405	0.157817	-0.149894	0.340488
Os01g0508500|Os01g0508500|chr1|+	1418.4	17798684	chr1:17798266-17798909	142.13,36.39	178.53	17.51,6.68	24.19	0.414591	0.0723045	0.0573018	0.573947
Os01g0510100|Os01g0510100|chr1|+	8424.1	17909812	chr1:17909675-17909948	305.84,140.25	446.09	319.27,201.86	521.13	0.0180055	0.0729521	0.0760608	0.0513134
Os01g0510500|Os01g0510500|chr1|+	997.8	1.79465e+15	chr1:17945068-17946961	24.80,88.93,8.97	122.71	6.00,72.72,19.86	98.57	0.000122798	0.141255	0.248042	0.000730373
Os01g0510600|Os01g0510600|chr1|-	2721.2	1.79482e+23	chr1:17947898-17948353	194.76,272.77,197.45,69.70	734.67	64.01,153.81,143.31,81.20	442.33	8.82e-10	0.143935	0.173656	1.58e-08
Os01g0510701|Os01g0510701|chr1|+	41.7	1.79601e+23	chr1:17959939-17960524	35.85,15.19,2.83,3.69	57.55	34.26,14.03,9.47,11.10	68.86	0.0272671	0.185449	0.184568	0.0718856
Os01g0510800|Os01g0510800|chr1|-	4015.7	17961252	chr1:17960934-17961531	300.05,134.70	434.74	205.97,131.03	337	0.0220062	0.0789798	0.0824417	0.0603566
Os01g0511000|Os01g0511000|chr1|-	13.2	17976102	chr1:17975819-17976787	NA	NA	21.32,6.07	27.39	NA	NA	NA	NA
Os01g0511100|Os01g0511100|chr1|-	292.5	17990921	chr1:17990871-17991208	29.03,9.37	38.4	69.22,45.39	114.61	0.0889732	0.152028	0.1375	0.184335
Os01g0511200|Os01g0511200|chr1|-	218.4	1.79949e+31	chr1:17994575-17994960	118.64,38.46,25.18,23.87,16.93	223.08	76.21,11.86,29.20,37.00,18.92	173.2	0.00131934	0.195715	0.154201	0.00576518
Os01g0511300|Os01g0511300|chr1|-	2131.1	17999470	chr1:17999354-17999876	174.91,28.46	203.37	126.40,58.08	184.48	3.61e-05	0.174889	0.20978	0.000247179
Os01g0511600|Os01g0511600|chr1|-	20957.2	1.80138e+15	chr1:18013671-18013998	312.54,236.21,107.01	655.75	871.87,541.68,270.88	1684.43	0.203427	0.0409981	-0.0306244	0.345592
Os01g0511700|Os01g0511700|chr1|+	227.8	1.80223e+23	chr1:18022167-18024790	82.08,30.23,0.22,14.37	126.89	50.69,14.78,8.23,11.06	84.76	0.209005	0.112611	0.0860576	0.352136
Os01g0512100|Os01g0512100|chr1|+	1554.7	1.80498e+15	chr1:18049702-18050038	196.07,232.52,59.19	487.78	217.07,248.97,38.62	504.66	0.0739819	0.0448189	-0.051436	0.159804
Os01g0512200|Os01g0512200|chr1|+	1354	18054523	chr1:18053497-18054683	60.51,23.07	83.58	50.73,19.51	70.24	0.980844	0.00173899	0.001936	0.989742
Os01g0513100|Os01g0513100|chr1|-	805.4	18087791	chr1:18087637-18088171	113.24,33.80	147.04	160.59,43.26	203.85	0.693471	0.0176546	-0.0210414	0.802886
Os01g0513400|Os01g0513400|chr1|+	2969.6	18128534	chr1:18128045-18128940	169.65,52.64	222.29	145.30,94.07	239.36	0.000316858	0.156182	0.167601	0.00168472
Os01g0513700|Os01g0513700|chr1|-	679	18135438	chr1:18135306-18135546	51.15,22.24	73.39	99.96,49.96	149.92	0.650339	0.0302058	0.0303336	0.770026
Os01g0514000|Os01g0514000|chr1|-	617.4	1.81591e+15	chr1:18158771-18159124	195.65,117.95,127.81	441.41	114.53,79.51,78.95	273	0.717461	0.0240442	0.0179433	0.820029
Os01g0514300|Os01g0514300|chr1|+	2386.9	18173311	chr1:18172915-18173514	156.84,61.14	217.98	109.92,76.85	186.77	0.00558258	0.130984	0.137752	0.0194955
Os01g0515300|Os01g0515300|chr1|+	27	18232856	chr1:18232447-18232914	NA	NA	18.35,13.49	31.84	NA	NA	NA	NA
Os01g0516600|Os01g0516600|chr1|+	93.6	1.82869e+15	chr1:18286806-18287188	39.08,14.88,2.41	56.37	26.74,36.01,20.46	83.21	5.81e-06	0.371921	0.38469	4.83e-05
Os01g0516700|Os01g0516700|chr1|-	325.4	18298285	chr1:18298222-18298969	6.32,33.86	40.18	12.56,35.68	48.24	0.238944	0.103073	-0.125237	0.388535
Os01g0519100|Os01g0519100|chr1|-	67.6	1.84394e+15	chr1:18438244-18439607	13.97,19.02,6.21	39.2	17.33,15.05,10.14	42.53	0.860433	0.131253	-0.020648	0.91656
Os01g0519400|Os01g0519400|chr1|+	315.7	1.84477e+15	chr1:18447510-18448941	96.79,25.81,19.67	142.28	52.17,0.61,30.65	83.43	0.0132481	0.229116	0.0726629	0.0398271
Os01g0520600|Os01g0520600|chr1|-	50.9	1.85321e+15	chr1:18531931-18532244	16.73,35.21,7.40	59.35	0.00,27.15,7.26	34.41	0.00295938	0.281935	0.29612	0.0114563
Os01g0521400|Os01g0521400|chr1|+	324.8	18597764	chr1:18596509-18598030	57.90,20.28	78.18	63.09,29.53	92.62	0.394579	0.0594282	0.0651419	0.554572
Os01g0524500|Os01g0524500|chr1|+	4484.3	1.87563e+23	chr1:18755972-18756827	244.46,226.51,207.98,152.11	831.06	62.98,80.00,100.82,114.56	358.35	1.24e-09	0.167726	0.16919	2.17e-08
Os01g0524700|Os01g0524700|chr1|+	169.2	1.8774e+15	chr1:18773612-18774373	73.53,20.51,16.71	110.74	61.83,17.17,14.55	93.55	0.94176	0.00465144	0.00548612	0.967818
Os01g0525700|Os01g0525700|chr1|+	26.1	18833481	chr1:18833287-18833746	NA	NA	NA	NA	NA	NA	NA	NA
Os01g0526100|Os01g0526100|chr1|+	218.5	1.88515e+23	chr1:18851284-18851781	23.33,35.56,70.59,23.96	153.44	38.72,22.24,50.85,32.34	144.15	0.459537	0.18476	-0.00989758	0.615814
Os01g0526200|Os01g0526200|chr1|+	291.4	1.88572e+15	chr1:18856855-18857380	81.00,35.99,5.37	122.36	90.88,49.62,11.18	151.68	0.207773	0.0628249	0.0750262	0.350626
Os01g0527400|Os01g0527400|chr1|+	2703.3	18938906	chr1:18938539-18939152	250.75,66.71	317.46	212.68,96.77	309.44	0.00344812	0.102579	0.116809	0.0129732
Os01g0527600|Os01g0527600|chr1|-	1507.3	18940512	chr1:18940405-18941511	119.81,22.07	141.88	78.54,21.79	100.34	0.21986	0.0616293	0.0788339	0.365561
Os01g0527700|Os01g0527700|chr1|-	4648	18961588	chr1:18961366-18961957	193.32,45.03	238.34	285.72,97.34	383.06	0.0600825	0.0651878	0.0754244	0.136455
Os01g0528000|Os01g0528000|chr1|+	10.2	18978165	chr1:18977977-18978485	58.82,0.79	59.6	31.83,2.78	34.61	0.100219	0.0670708	0.169346	0.202213
Os01g0528800|Os01g0528800|chr1|+	3599.9	1.90139e+15	chr1:19013839-19014116	258.07,300.33,142.42	700.82	254.06,391.38,188.36	833.8	0.0214657	0.0635387	0.0542166	0.0591617
Os01g0529800|Os01g0529800|chr1|+	12508.6	19060982	chr1:19059236-19061165	NA	NA	185.28,137.47	322.75	NA	NA	NA	NA
Os01g0530316|Os01g0530316|chr1|+	137.9	1.90831e+15	chr1:19083072-19083410	58.90,54.35,12.68	125.93	27.62,40.89,19.11	87.63	0.00549775	0.152495	0.191991	0.0192562
Os01g0530366|Os01g0530366|chr1|+	1809.6	1.90881e+15	chr1:19088032-19088267	177.95,156.84,34.63	369.41	259.10,190.24,52.90	502.24	0.619526	0.0457744	-0.0226952	0.74612
Os01g0530400|Os01g0530400|chr1|+	190.6	19093712	chr1:19093530-19094106	46.29,5.58	51.87	117.77,16.33	134.1	0.787667	0.0141982	0.0197507	0.869041
Os01g0530500|Os01g0530500|chr1|-	284.4	19095878	chr1:19095533-19096959	32.02,3.86	35.88	33.13,17.44	50.57	0.0116424	0.237288	0.271332	0.035804
Os01g0531200|Os01g0531200|chr1|-	581.7	1.91156e+15	chr1:19115109-19116367	66.71,67.51,17.91	152.13	8.79,64.91,16.31	90.01	3.03e-06	0.340851	0.270719	2.74e-05
Os01g0531400|Os01g0531400|chr1|-	6.3	19130525	chr1:19129984-19130852	NA	NA	NA	NA	NA	NA	NA	NA
Os01g0531500|Os01g0531500|chr1|+	12834.4	19139751	chr1:19139484-19139853	410.69,96.26	506.95	746.16,183.60	929.75	0.72851	0.00758966	0.00915759	0.827629
Os01g0532200|Os01g0532200|chr1|-	207.6	1.91787e+31	chr1:19177795-19178685	109.76,47.30,32.66,30.06,24.15	243.93	111.94,46.87,17.34,16.22,19.60	211.98	0.0570066	0.105337	-0.0966926	0.130634
Os01g0532300|Os01g0532300|chr1|-	577.9	19200261	chr1:19200043-19201308	51.79,8.23	60.02	26.74,8.78	35.51	0.174115	0.110064	0.139046	0.309136
Os01g0532700|Os01g0532700|chr1|-	31.2	19245386	chr1:19245258-19245627	38.93,12.37	51.3	NA	NA	NA	NA	NA	NA
Os01g0532800|Os01g0532800|chr1|+	5.3	1.92571e+15	chr1:19256958-19257225	16.54,10.97,4.77	32.28	11.14,11.04,5.40	27.58	0.414362	0.108476	0.0963164	0.573691
Os01g0533000|Os01g0533000|chr1|-	235.3	19258438	chr1:19258285-19258811	35.45,10.31	45.76	76.47,20.62	97.09	0.861066	0.0129257	-0.0146433	0.916679
Os01g0533500|Os01g0533500|chr1|-	65.7	1.93036e+15	chr1:19303370-19303970	34.49,40.31,20.70	95.5	10.48,31.45,19.00	60.93	0.0183374	0.189151	0.192892	0.0521105
Os01g0534700|Os01g0534700|chr1|+	570.1	1.93871e+15	chr1:19386554-19387433	24.85,12.19,6.39	43.44	40.87,32.35,6.74	79.95	0.988818	0.123896	0.0257438	0.994365
Os01g0534800|Os01g0534800|chr1|+	1116	1.93927e+15	chr1:19392330-19392811	0.00,65.04,21.19	86.23	40.37,106.98,25.35	172.7	1.31e-05	0.233758	-0.270883	0.000100741
Os01g0534900|Os01g0534900|chr1|-	2671.1	19394644	chr1:19394259-19394938	202.05,83.06	285.1	367.29,55.64	422.93	1.49e-07	0.159768	-0.197427	1.77e-06
Os01g0535900|Os01g0535900|chr1|+	492.8	1.94683e+23	chr1:19468105-19468979	150.95,60.04,98.07,21.15	330.21	50.65,29.25,77.70,21.68	179.28	8.96e-06	0.193285	0.191838	7.17e-05
Os01g0536000|Os01g0536000|chr1|-	843.3	19469415	chr1:19469286-19469544	139.85,31.89	171.74	200.64,68.92	269.57	0.0877358	0.0699882	0.0812802	0.182383
Os01g0536400|Os01g0536400|chr1|-	87.4	1.95055e+15	chr1:19505225-19505793	10.67,11.21,0.24	22.12	37.27,33.87,8.45	79.59	0.475983	0.0953192	0.097974	0.63005
Os01g0538000|Os01g0538000|chr1|+	333.8	1.96861e+15	chr1:19685989-19686253	82.67,81.45,34.63	198.75	85.15,88.26,42.57	215.97	0.53841	0.0228626	0.0302724	0.684049
Os01g0540400|Os01g0540400|chr1|+	6.9	19856575	chr1:19856424-19856852	NA	NA	NA	NA	NA	NA	NA	NA
Os01g0541600|Os01g0541600|chr1|-	391.6	1.99117e+15	chr1:19911254-19912319	26.59,37.30,10.31	74.2	0.00,39.21,25.21	64.42	7.33e-08	0.358356	0.444454	9.12e-07
Os01g0541800|Os01g0541800|chr1|+	32	1.99616e+15	chr1:19961499-19962098	NA	NA	63.32,31.06,4.92	99.3	NA	NA	NA	NA
Os01g0541900|Os01g0541900|chr1|-	670.5	1.99632e+15	chr1:19962996-19963431	113.56,34.31,17.49	165.37	136.74,54.87,43.11	234.73	0.0158143	0.104178	0.120251	0.0460672
Os01g0542000|Os01g0542000|chr1|+	2433.1	19973085	chr1:19972083-19973235	228.10,42.88	270.98	297.62,63.53	361.15	0.556803	0.0176698	0.0233709	0.698505
Os01g0542700|Os01g0542700|chr1|+	313.8	2.00343e+15	chr1:20034162-20034989	73.07,41.28,32.14	146.49	112.22,60.24,47.92	220.37	0.884818	0.010406	-0.00973778	0.932506
Os01g0546500|Os01g0546500|chr1|-	114.7	2.03139e+23	chr1:20312779-20314161	14.98,20.47,35.69,11.38	82.52	33.74,9.67,24.57,8.68	76.66	0.0109769	0.258593	-0.256734	0.0340803
Os01g0546800|Os01g0546800|chr1|-	363.1	2.03184e+15	chr1:20317881-20319355	25.73,17.63,19.82	63.19	20.74,43.85,43.98	108.57	0.0144646	0.21622	0.218809	0.0427516
Os01g0546900|Os01g0546900|chr1|+	47.2	20326017	chr1:20325795-20326360	45.95,19.56	65.51	25.83,13.75	39.58	0.602267	0.0488173	0.0508366	0.733843
Os01g0547000|Os01g0547000|chr1|+	21.3	2.03337e+31	chr1:20333581-20334675	30.49,38.58,12.00,5.78,1.18	88.03	10.12,15.02,6.07,6.04,4.53	41.77	0.00672581	0.182896	0.242126	0.0226708
Os01g0547200|Os01g0547200|chr1|-	343.6	2.03519e+15	chr1:20351579-20352764	24.36,20.90,6.12	51.38	0.00,33.38,15.75	49.13	5.87e-07	0.474114	0.548948	6.15e-06
Os01g0547500|Os01g0547500|chr1|-	55.6	20382764	chr1:20382594-20382933	65.12,0.53	65.65	52.87,3.17	56.03	0.120437	0.0484936	0.140776	0.23352
Os01g0547600|Os01g0547600|chr1|-	14.9	2.03862e+15	chr1:20386019-20386453	NA	NA	6.65,12.90,3.52	23.07	NA	NA	NA	NA
Os01g0548600|Os01g0548600|chr1|-	1603.8	20464879	chr1:20464724-20465172	NA	NA	237.36,111.71	349.07	NA	NA	NA	NA
Os01g0548750|Os01g0548750|chr1|-	184	2.04689e+15	chr1:20468224-20469249	NA	NA	130.56,28.27,26.97	185.79	NA	NA	NA	NA
Os01g0548900|Os01g0548900|chr1|-	1386.9	2.04812e+15	chr1:20481033-20481490	111.39,118.41,138.64	368.43	75.05,84.20,133.19	292.44	0.0526417	0.0791546	0.0771633	0.122645
Os01g0549200|Os01g0549200|chr1|-	120.1	2.04896e+15	chr1:20489274-20489836	75.62,19.14,2.88	97.64	45.58,20.46,14.49	80.53	0.000315584	0.208477	0.243999	0.00167863
Os01g0549400|Os01g0549400|chr1|+	1762.4	2.05276e+23	chr1:20527236-20528139	51.77,117.13,107.10,65.52	341.52	27.71,97.21,109.41,52.80	287.12	0.153518	0.0674489	0.0712361	0.280427
Os01g0549700|Os01g0549700|chr1|+	894.9	2.05468e+23	chr1:20546689-20547049	99.99,102.53,118.11,34.04	354.67	81.44,103.97,176.68,58.66	420.74	0.000181677	0.130344	0.136552	0.00103551
Os01g0550000|Os01g0550000|chr1|+	921.9	2.0576e+15	chr1:20575852-20576196	101.50,103.57,66.41	271.49	99.88,131.29,73.69	304.86	0.49565	0.0491553	0.0368725	0.646598
Os01g0550100|Os01g0550100|chr1|-	1821.1	2.05818e+15	chr1:20581641-20581970	55.34,148.16,50.17	253.67	55.63,261.10,122.64	439.36	0.000539725	0.0915443	0.129268	0.00266282
Os01g0550300|Os01g0550300|chr1|-	875000	20599480	chr1:20599417-20599853	2806.22,270.91	3077.14	4447.93,592.86	5040.79	2.76e-05	0.0295727	0.0465287	0.000195574
Os01g0551000|Os01g0551000|chr1|+	574.2	2.06647e+15	chr1:20664623-20665026	19.29,26.40,9.03	54.71	46.49,165.15,76.74	288.38	0.00274271	0.191311	0.179338	0.0107548
Os01g0551100|Os01g0551100|chr1|-	1840.3	20665685	chr1:20665555-20665942	230.69,40.63	271.32	235.14,53.85	288.99	0.247672	0.0365893	0.0488374	0.399032
Os01g0551400|Os01g0551400|chr1|+	42.5	20703038	chr1:20702530-20703089	NA	NA	18.36,5.90	24.26	NA	NA	NA	NA
Os01g0551900|Os01g0551900|chr1|-	644.7	2.07175e+15	chr1:20717129-20717805	125.96,47.87,14.79	188.62	66.32,38.05,11.91	116.28	0.113324	0.0974503	0.096977	0.222467
Os01g0552100|Os01g0552100|chr1|-	36.9	20731297	chr1:20731241-20731413	35.59,4.06	39.65	36.52,6.38	42.9	0.526977	0.046322	0.0696289	0.674315
Os01g0552300|Os01g0552300|chr1|+	4665.4	2.07422e+15	chr1:20742111-20742445	129.53,254.55,43.97	428.05	0.00,451.26,143.81	595.07	2.85e-36	0.302605	0.456132	2.89e-34
Os01g0555100|Os01g0555100|chr1|+	87.7	2.09372e+15	chr1:20937149-20937426	18.88,19.25,4.59	42.72	64.86,44.53,10.49	119.88	0.308014	0.0990935	-0.0853268	0.466712
Os01g0555200|Os01g0555200|chr1|-	201.2	2.0939e+15	chr1:20938063-20939718	35.95,33.39,8.24	77.57	0.09,29.17,9.45	38.71	4.15e-06	0.461068	0.432855	3.59e-05
Os01g0555300|Os01g0555300|chr1|-	531.2	2.09425e+15	chr1:20942294-20942784	72.00,86.85,49.69	208.54	76.02,100.84,62.88	239.74	0.467491	0.028164	0.0327811	0.62255
Os01g0555600|Os01g0555600|chr1|-	24.2	20950544	chr1:20950334-20950825	22.41,2.40	24.8	22.44,7.32	29.76	0.151377	0.149233	0.194213	0.277386
Os01g0555800|Os01g0555800|chr1|-	160	2.09544e+23	chr1:20954086-20954582	35.84,32.04,37.07,20.08	125.03	17.81,32.65,55.17,16.90	122.53	0.0472304	0.163975	0.0930741	0.112028
Os01g0557100|Os01g0557100|chr1|-	815.2	2.1057e+15	chr1:21056737-21057447	125.42,55.95,22.65	204.03	74.93,35.20,18.10	128.22	0.445115	0.030403	0.0424957	0.602273
Os01g0557400|Os01g0557400|chr1|+	114.7	2.10688e+23	chr1:21068507-21070085	20.79,22.23,3.57,3.59	50.18	29.07,4.78,7.07,7.08	48	0.856829	0.343422	-0.138262	0.914544
Os01g0557500|Os01g0557500|chr1|-	2160.7	2.10718e+15	chr1:21071493-21071907	33.82,48.34,20.26	102.42	243.53,205.17,72.34	521.04	0.0107	0.137183	-0.0960388	0.0333883
Os01g0558100|Os01g0558100|chr1|-	80.2	2.11155e+15	chr1:21114721-21115731	26.31,15.39,7.70	49.4	42.31,31.20,3.50	77	0.284357	0.110422	-0.0424934	0.441743
Os01g0558200|Os01g0558200|chr1|+	505.4	21124602	chr1:21124331-21124712	97.22,38.48	135.7	78.97,45.93	124.9	0.146922	0.0841675	0.089852	0.271587
Os01g0558300|Os01g0558300|chr1|-	1184.9	2.11252e+23	chr1:21124894-21125240	133.81,84.11,107.41,23.33	348.66	142.43,119.61,143.02,49.70	454.76	0.0228311	0.0705855	0.0777519	0.0621076
Os01g0558500|Os01g0558500|chr1|+	1526.5	21142885	chr1:21141795-21143034	129.01,36.26	165.27	79.87,24.50	104.36	0.76897	0.0153432	0.0178873	0.855774
Os01g0558600|Os01g0558600|chr1|-	118671	21143678	chr1:21143583-21143868	586.05,461.18	1047.23	1375.43,889.17	2264.61	0.00932849	0.0477419	-0.0451754	0.0298917
Os01g0558800|Os01g0558800|chr1|-	2925.8	2.11519e+15	chr1:21151632-21152287	184.20,198.06,49.51	431.78	79.30,128.65,59.46	267.42	1.12e-05	0.130068	0.164425	8.76e-05
Os01g0558825|Os01g0558825|chr1|+	94.7	21158617	chr1:21158318-21158672	NA	NA	28.25,5.54	33.79	NA	NA	NA	NA
Os01g0559000|Os01g0559000|chr1|+	254.1	21172512	chr1:21172371-21172652	73.35,25.29	98.64	49.21,11.98	61.19	0.37847	0.0606032	-0.069664	0.538821
Os01g0559100|Os01g0559100|chr1|+	416	21179795	chr1:21179610-21179923	58.06,25.57	83.64	112.14,40.56	152.69	0.51107	0.0401327	-0.0427484	0.66001
Os01g0559200|Os01g0559200|chr1|+	295.8	21183889	chr1:21183510-21184191	96.95,26.47	123.42	63.56,19.16	82.72	0.77122	0.0171538	0.0202527	0.857322
Os01g0559300|Os01g0559300|chr1|+	263	21187270	chr1:21187165-21187424	73.59,33.61	107.2	83.30,24.92	108.21	0.169611	0.0832545	-0.0935776	0.303211
Os01g0559550|Os01g0559550|chr1|+	69.5	21202824	chr1:21202664-21203220	59.45,11.32	70.77	42.72,11.63	54.35	0.438912	0.0540287	0.0691983	0.596549
Os01g0559600|Os01g0559600|chr1|+	168358	2.12346e+15	chr1:21234404-21234841	1419.89,1342.01,613.30	3375.21	1742.16,1919.96,824.36	4486.48	0.0393404	0.0323699	0.0232401	0.0965892
Os01g0559750|Os01g0559750|chr1|+	2.38348e+06	2.12429e+15	chr1:21242600-21243078	251.66,504.43,149.47	905.56	3741.37,2930.43,1071.84	7743.64	9.99e-21	0.205249	-0.0808785	5.21e-19
Os01g0560000|Os01g0560000|chr1|-	8628.9	21266058	chr1:21265844-21266429	394.02,135.26	529.27	445.10,205.60	650.69	0.0227751	0.0604127	0.066292	0.061981
Os01g0560200|Os01g0560200|chr1|+	638.9	2.12785e+23	chr1:21278432-21278782	141.21,78.36,43.26,50.38	313.21	176.69,90.04,62.13,68.20	397.06	0.587753	0.0292688	0.0215079	0.723149
Os01g0561500|Os01g0561500|chr1|-	154.2	2.13391e+15	chr1:21338587-21339336	67.91,14.42,7.74	90.08	73.61,6.99,5.92	86.52	0.202114	0.0968168	-0.103917	0.343759
Os01g0563000|Os01g0563000|chr1|+	289.9	21441216	chr1:21441102-21441272	109.86,36.86	146.73	119.48,44.09	163.57	0.713667	0.0183214	0.0208308	0.817346
Os01g0565900|Os01g0565900|chr1|+	236.5	2.16327e+31	chr1:21632670-21633055	178.68,53.31,54.73,18.05,22.08	326.85	135.92,40.14,60.17,25.58,29.70	291.52	0.00660998	0.105816	0.108601	0.02235
Os01g0566100|Os01g0566100|chr1|-	8365.8	21637385	chr1:21637043-21638384	422.71,104.24	526.94	167.53,76.63	244.16	0.000404294	0.116034	0.127382	0.00206729
Os01g0566500|Os01g0566500|chr1|-	230.8	2.16659e+15	chr1:21665793-21666014	NA	NA	80.38,84.47,28.72	193.57	NA	NA	NA	NA
Os01g0566900|Os01g0566900|chr1|-	18090.4	21699139	chr1:21699004-21699241	639.23,216.73	855.96	577.42,216.14	793.56	0.37667	0.0191665	0.0217669	0.537143
Os01g0570500|Os01g0570500|chr1|+	5975.5	2.18837e+15	chr1:21883649-21883968	352.63,226.19,66.15	644.97	239.30,205.10,40.02	484.42	0.407178	0.0726944	0.0213259	0.566558
Os01g0570700|Os01g0570700|chr1|+	31767.2	2.18976e+15	chr1:21896614-21897912	186.24,204.15,128.59	518.97	117.51,190.34,150.90	458.75	0.000201756	0.102705	0.119131	0.00113895
Os01g0570800|Os01g0570800|chr1|-	1991.4	2.19005e+15	chr1:21900131-21900895	30.94,33.22,14.92	79.08	130.04,208.54,74.93	413.5	0.419064	0.0842358	0.0531421	0.577798
Os01g0571000|Os01g0571000|chr1|+	29.8	2.19213e+23	chr1:21921219-21921691	4.25,4.40,11.21,3.54	23.4	33.21,22.67,30.41,14.08	100.37	0.150424	0.187082	-0.126436	0.276278
Os01g0571200|Os01g0571200|chr1|+	506.5	21935800	chr1:21935645-21935952	81.37,33.68	115.06	100.32,32.57	132.89	0.39775	0.0476524	-0.0537051	0.557367
Os01g0571300|Os01g0571300|chr1|+	86.4	21941623	chr1:21940734-21941766	NA	NA	48.62,24.79	73.42	NA	NA	NA	NA
Os01g0571700|Os01g0571700|chr1|+	4034.1	2.19631e+31	chr1:21962896-21963303	402.63,293.51,190.85,99.27,130.59	1116.85	282.23,199.72,122.91,80.88,68.51	754.25	0.314639	0.0340209	-0.0240049	0.473655
Os01g0571766|Os01g0571766|chr1|+	892	21964923	chr1:21964687-21964999	220.69,16.99	237.69	133.14,14.72	147.86	0.329322	0.028071	0.0496802	0.488677
Os01g0572100|Os01g0572100|chr1|+	69.2	21981704	chr1:21980743-21981874	33.99,13.44	47.43	34.72,5.54	40.26	0.0986067	0.145759	-0.176377	0.199612
Os01g0572300|Os01g0572300|chr1|+	1166.2	2.19966e+15	chr1:21995581-21997003	0.00,54.81,40.11	94.91	0.00,30.00,21.86	51.86	0.990206	0.0010469	-0.00101318	0.995034
Os01g0572700|Os01g0572700|chr1|-	88.1	22022143	chr1:22021859-22022379	50.49,15.33	65.82	49.41,13.30	62.71	0.776746	0.0208205	-0.0250119	0.860665
Os01g0574600|Os01g0574600|chr1|-	1699.9	2.20885e+23	chr1:22088203-22088525	170.13,185.74,96.92,56.56	509.35	133.79,141.97,129.40,104.63	509.79	8.04e-07	0.157746	0.153656	8.2e-06
Os01g0574800|Os01g0574800|chr1|-	5281.3	22098760	chr1:22098587-22099659	77.79,17.16	94.95	124.06,28.23	152.29	0.926918	0.00464332	0.00583334	0.958438
Os01g0575000|Os01g0575000|chr1|+	25998.7	22128548	chr1:22128044-22128667	696.64,128.24	824.89	806.08,195.51	1001.59	0.0269011	0.0397346	0.0517804	0.0711373
Os01g0575200|Os01g0575200|chr1|+	81.9	2.21421e+15	chr1:22141790-22142410	20.71,0.86,5.07	26.65	83.89,15.25,23.63	122.77	0.571724	0.0940921	0.0641251	0.709817
Os01g0575500|Os01g0575500|chr1|-	1715.8	2.21633e+23	chr1:22163110-22163410	76.29,150.75,69.49,32.36	328.89	5.18,244.69,134.57,44.76	429.21	1.59e-08	0.219893	0.247865	2.27e-07
Os01g0578000|Os01g0578000|chr1|-	341.6	2.23538e+15	chr1:22353340-22353901	106.37,67.00,23.26	196.63	65.08,52.28,4.84	122.2	0.348545	0.0870817	-0.0320886	0.508756
Os01g0579600|Os01g0579600|chr1|+	11.9	2.24304e+15	chr1:22430311-22430563	15.67,14.49,1.67	31.84	13.12,16.57,5.22	34.91	0.182362	0.116479	0.151839	0.31954
Os01g0579800|Os01g0579800|chr1|+	640.7	2.24382e+15	chr1:22437870-22438368	27.57,30.20,9.28	67.05	13.42,28.17,14.97	56.56	0.0198312	0.173916	0.209227	0.0555009
Os01g0579900|Os01g0579900|chr1|-	297.4	22439195	chr1:22439039-22439287	38.37,24.36	62.73	72.98,32.06	105.04	0.270238	0.0831139	-0.0851191	0.425151
Os01g0580000|Os01g0580000|chr1|-	84.3	22446526	chr1:22446284-22446572	38.24,7.23	45.46	58.72,14.58	73.3	0.585107	0.0399027	0.0500947	0.720609
Os01g0580200|Os01g0580200|chr1|+	256.4	22472282	chr1:22471873-22472582	24.28,2.50	26.78	31.15,12.39	43.55	0.0566713	0.191213	0.227272	0.129958
Os01g0580300|Os01g0580300|chr1|-	259.7	22473049	chr1:22472972-22473108	74.70,40.67	115.37	37.03,15.05	52.08	0.419234	0.0635395	-0.0624216	0.577947
Os01g0580500|Os01g0580500|chr1|+	222.8	2.24901e+23	chr1:22490015-22491081	16.02,21.50,12.92,2.49	52.92	0.00,0.00,57.06,28.35	85.41	2.19e-16	0.708861	0.775228	8.23e-15
Os01g0580800|Os01g0580800|chr1|-	2199.1	22494586	chr1:22494415-22495587	133.31,23.83	157.15	166.93,64.75	231.68	0.00318629	0.127832	0.149563	0.012175
Os01g0581300|Os01g0581300|chr1|+	5572.4	2.25385e+15	chr1:22538329-22538714	288.97,331.26,135.78	756.01	172.03,456.11,155.93	784.07	2.29e-07	0.162824	0.130154	2.63e-06
Os01g0582400|Os01g0582400|chr1|-	661.3	2.25918e+23	chr1:22591465-22591911	163.95,31.25,10.43,21.75	227.38	146.98,28.57,33.35,22.22	231.12	0.0487505	0.0989127	0.0971111	0.115149
Os01g0582600|Os01g0582600|chr1|+	11819.2	22606444	chr1:22604528-22606578	66.97,7.63	74.6	251.49,151.73	403.23	4e-06	0.274017	0.21096	3.49e-05
Os01g0583100|Os01g0583100|chr1|+	9042.3	22623901	chr1:22623384-22624058	395.95,191.60	587.55	292.40,244.26	536.66	9.17e-06	0.129049	0.132296	7.33e-05
Os01g0583200|Os01g0583200|chr1|-	88	2.26255e+15	chr1:22625190-22625566	21.08,42.68,15.27	79.03	25.63,31.57,9.81	67.01	0.153147	0.115746	-0.119985	0.279973
Os01g0583300|Os01g0583300|chr1|-	613.6	22632910	chr1:22632687-22633215	85.89,29.89	115.78	70.10,40.48	110.58	0.0795441	0.107908	0.116537	0.168951
Os01g0584100|Os01g0584100|chr1|+	130.6	22678838	chr1:22677778-22678971	NA	NA	28.46,6.78	35.24	NA	NA	NA	NA
Os01g0584800|Os01g0584800|chr1|+	895.7	2.27281e+15	chr1:22727939-22728458	220.07,58.79,31.97	310.82	52.17,29.20,38.12	119.49	2.31e-09	0.271402	0.26847	3.84e-08
Os01g0585100|Os01g0585100|chr1|+	91.5	2.27469e+15	chr1:22746547-22747134	NA	NA	75.70,23.91,19.42	119.04	NA	NA	NA	NA
Os01g0585300|Os01g0585300|chr1|-	62607.3	22754787	chr1:22754544-22755126	853.47,187.78	1041.24	1367.91,427.53	1795.44	0.000319459	0.057779	0.0675732	0.00169577
Os01g0585700|Os01g0585700|chr1|+	13074.2	22782500	chr1:22781631-22782686	396.84,148.27	545.11	362.79,165.88	528.67	0.132562	0.0417684	0.0459	0.251011
Os01g0586600|Os01g0586600|chr1|-	617.5	2.28207e+15	chr1:22820257-22820805	68.93,99.75,33.27	201.95	92.87,126.62,76.19	295.68	0.0716635	0.0929335	0.0855993	0.15636
Os01g0587000|Os01g0587000|chr1|-	10674.8	2.28558e+15	chr1:22855599-22856029	266.18,225.38,62.53	554.09	550.64,487.73,214.87	1253.24	0.00657985	0.0585999	0.0567712	0.0222655
Os01g0587400|Os01g0587400|chr1|-	35.2	22880028	chr1:22879903-22882479	NA	NA	NA	NA	NA	NA	NA	NA
Os01g0588700|Os01g0588700|chr1|+	1030.8	22936923	chr1:22936592-22937155	123.86,49.34	173.2	128.77,72.79	201.56	0.116333	0.0762602	0.0811186	0.227124
Os01g0588800|Os01g0588800|chr1|+	1314.5	2.29516e+15	chr1:22951320-22952073	165.59,29.87,17.81	213.27	160.45,41.47,22.66	224.58	0.195691	0.0619889	0.0653453	0.336314
Os01g0588900|Os01g0588900|chr1|-	91220.6	22955156	chr1:22955092-22955504	714.79,126.54	841.34	1724.87,359.39	2084.27	0.147359	0.0220258	0.0267879	0.272124
Os01g0589000|Os01g0589000|chr1|-	1472.2	22980346	chr1:22980283-22980722	217.14,70.61	287.76	193.51,60.39	253.9	0.838023	0.00753707	-0.00878355	0.902679
Os01g0589100|Os01g0589100|chr1|+	732.4	2.29856e+15	chr1:22985473-22985761	44.71,39.92,28.78	113.4	178.16,99.82,45.10	323.09	0.000923756	0.157209	-0.156446	0.00423519
Os01g0589500|Os01g0589500|chr1|-	5080.6	2.29964e+15	chr1:22996098-22996768	314.89,169.29,58.29	542.47	297.47,208.65,48.43	554.55	0.551497	0.0641785	0.0403569	0.694802
Os01g0589700|Os01g0589700|chr1|+	72.7	23002306	chr1:23001913-23002395	35.42,16.00	51.43	30.53,9.02	39.55	0.378924	0.0830972	-0.0922518	0.539231
Os01g0589800|Os01g0589800|chr1|+	2463.8	2.30048e+15	chr1:23004724-23004993	133.09,130.05,50.61	313.75	118.46,377.33,85.34	581.13	5.24e-06	0.234802	0.170467	4.42e-05
Os01g0590900|Os01g0590900|chr1|+	536.7	2.30949e+15	chr1:23094689-23095265	204.33,97.57,24.92	326.81	124.14,67.80,31.61	223.54	0.0211283	0.0698945	0.0864847	0.0584177
Os01g0591300|Os01g0591300|chr1|+	50	23119382	chr1:23119157-23119529	38.90,8.93	47.83	27.85,22.78	50.63	0.00520958	0.263228	0.281554	0.0184359
Os01g0592900|Os01g0592900|chr1|-	232.7	2.3175e+15	chr1:23174845-23175316	4.94,28.83,20.73	54.5	14.53,28.05,9.47	52.05	0.00311137	0.198427	-0.281312	0.011945
Os01g0593000|Os01g0593000|chr1|+	888.7	23213399	chr1:23213159-23213538	71.62,86.56	158.18	35.79,93.57	129.36	0.00213329	0.176106	0.181106	0.00868296
Os01g0593200|Os01g0593200|chr1|+	162.8	23226349	chr1:23226047-23226593	37.38,8.52	45.9	96.40,19.02	115.43	0.751037	0.0208315	-0.0249798	0.843698
Os01g0593500|Os01g0593500|chr1|-	191.6	2.32351e+15	chr1:23234831-23235436	48.29,28.13,12.83	89.24	42.80,18.79,18.37	79.96	0.440613	0.0859864	0.0412685	0.598047
Os01g0595100|Os01g0595100|chr1|+	97.5	2.33226e+15	chr1:23322587-23322888	51.03,54.58,18.43	124.04	49.13,78.24,27.70	155.07	0.138073	0.0945749	0.0977234	0.258991
Os01g0595300|Os01g0595300|chr1|+	164.6	23331344	chr1:23329802-23331600	25.10,13.77	38.87	17.11,8.72	25.83	0.890349	0.0166658	-0.0171393	0.935961
Os01g0595400|Os01g0595400|chr1|+	10416.3	23336973	chr1:23336896-23337404	469.09,65.50	534.59	687.03,164.36	851.4	0.000590177	0.0705252	0.0922966	0.00288294
Os01g0595600|Os01g0595600|chr1|+	111260	2.3345e+15	chr1:23344654-23345391	361.71,323.97,155.72	841.4	824.29,818.53,558.72	2201.53	7.69e-05	0.0687135	0.0734465	0.000482334
Os01g0595725|Os01g0595725|chr1|-	27.1	23347792	chr1:23347700-23348079	9.50,16.41	25.91	14.39,13.87	28.26	0.291184	0.142546	-0.143414	0.449548
Os01g0597600|Os01g0597600|chr1|+	1098.6	23448577	chr1:23447173-23448648	NA	NA	75.87,49.53	125.4	NA	NA	NA	NA
Os01g0597800|Os01g0597800|chr1|+	91.7	23457700	chr1:23456074-23457860	NA	NA	22.81,8.64	31.46	NA	NA	NA	NA
Os01g0598600|Os01g0598600|chr1|+	1197.5	23516572	chr1:23515624-23516739	62.24,56.04	118.28	90.33,43.67	134	0.016497	0.147895	-0.150959	0.0476734
Os01g0598900|Os01g0598900|chr1|-	7984.7	2.35302e+15	chr1:23530000-23530262	571.88,205.94,282.44	1060.26	451.46,182.36,284.90	918.72	0.0188778	0.0479761	0.0528038	0.0533657
Os01g0599550|Os01g0599550|chr1|-	493	2.35419e+15	chr1:23541691-23542373	47.74,17.52,7.53	72.79	51.79,14.48,6.40	72.67	0.508572	0.0568144	-0.0570218	0.657699
Os01g0600000|Os01g0600000|chr1|-	4736.9	2.35547e+23	chr1:23554314-23554738	66.86,52.05,73.88,95.41	288.2	95.04,0.00,229.73,318.21	642.98	3.58e-11	0.264784	0.227833	7.77e-10
Os01g0600200|Os01g0600200|chr1|+	770.6	2.35762e+15	chr1:23575962-23576491	146.46,127.01,37.84	311.32	79.52,131.39,67.81	278.72	2.49e-07	0.185159	0.205824	2.83e-06
Os01g0600300|Os01g0600300|chr1|+	1024.2	2.35801e+15	chr1:23579703-23580487	195.32,53.57,84.31	333.19	116.53,46.58,63.75	226.86	0.173391	0.0725297	0.0672514	0.308188
Os01g0600400|Os01g0600400|chr1|+	23	2.35859e+15	chr1:23585868-23586105	30.81,13.54,10.03	54.38	40.87,16.23,9.41	66.51	0.509132	0.0479255	-0.0589922	0.658357
Os01g0600900|Os01g0600900|chr1|+	7.23716e+06	2.36082e+15	chr1:23607833-23608466	18583.53,16382.05,3328.29	38293.9	642.82,1140.42,251.06	2034.3	8.75e-45	0.169297	0.0742514	1.15e-42
Os01g0601625|Os01g0601625|chr1|-	26.7	23635127	chr1:23634589-23635375	13.26,16.89	30.15	NA	NA	NA	NA	NA	NA
Os01g0601651|Os01g0601651|chr1|+	9.4	23640422	chr1:23640014-23640583	NA	NA	NA	NA	NA	NA	NA	NA
Os01g0602800|Os01g0602800|chr1|+	1145.3	23732821	chr1:23732500-23733020	103.31,39.03	142.34	185.03,63.10	248.13	0.666719	0.0199004	-0.021794	0.78256
Os01g0603000|Os01g0603000|chr1|-	1509.2	2.3741e+15	chr1:23740872-23741267	30.76,54.89,26.67	112.33	21.75,123.69,23.83	169.27	0.50817	0.242033	0.0517671	0.657375
Os01g0603300|Os01g0603300|chr1|+	48.6	2.3762e+15	chr1:23761714-23762330	19.50,17.93,10.00	47.43	5.79,56.01,11.06	72.85	0.0183825	0.390704	0.30592	0.0522158
Os01g0604700|Os01g0604700|chr1|-	1308.7	2.38155e+23	chr1:23815164-23815617	117.28,153.76,68.63,59.77	399.43	144.33,134.23,51.14,75.79	405.49	0.653895	0.0996038	-0.0169843	0.772817
Os01g0605650|Os01g0605650|chr1|+	190.8	23861519	chr1:23861127-23861581	50.75,25.36	76.11	30.91,24.65	55.56	0.197115	0.110463	0.112405	0.337695
Os01g0605700|Os01g0605700|chr1|+	479.9	2.38669e+23	chr1:23866739-23867182	52.56,54.07,38.17,43.51	188.3	46.86,67.73,45.50,30.26	190.35	0.495234	0.105021	-0.0316434	0.646243
Os01g0606000|Os01g0606000|chr1|+	30.4	2.38801e+23	chr1:23879926-23880377	NA	NA	22.77,21.88,25.93,17.82	88.4	NA	NA	NA	NA
Os01g0606050|Os01g0606050|chr1|+	34.8	23884214	chr1:23884110-23884347	21.58,2.80	24.38	23.06,8.10	31.16	0.176639	0.1451	0.181305	0.311911
Os01g0606400|Os01g0606400|chr1|+	5473.6	23896156	chr1:23895058-23896462	205.38,76.28	281.67	85.41,74.61	160.02	3.14e-05	0.195431	0.198072	0.000219641
Os01g0606900|Os01g0606900|chr1|+	4762.6	23912854	chr1:23912583-23913153	218.72,24.22	242.94	510.87,74.97	585.84	0.253654	0.0282747	0.0396519	0.405996
Os01g0607300|Os01g0607300|chr1|+	10.2	23937027	chr1:23936697-23937082	NA	NA	NA	NA	NA	NA	NA	NA
Os01g0607400|Os01g0607400|chr1|-	1091.2	2.39387e+23	chr1:23938395-23938782	105.13,213.24,86.63,28.40	433.41	53.50,140.48,83.45,53.01	330.44	8.13e-07	0.147552	0.181375	8.28e-06
Os01g0607800|Os01g0607800|chr1|+	443.6	2.39715e+31	chr1:23971222-23972250	65.37,77.11,26.26,19.61,9.41	197.75	0.63,101.80,11.50,22.88,18.26	155.08	3.18e-06	0.385117	0.174939	2.86e-05
Os01g0609300|Os01g0609300|chr1|-	1080	24075289	chr1:24075158-24075669	36.88,9.71	46.59	139.90,44.88	184.78	0.620451	0.0344696	0.0325565	0.746611
Os01g0609900|Os01g0609900|chr1|-	56.5	24107242	chr1:24107136-24107624	NA	NA	23.32,12.63	35.95	NA	NA	NA	NA
Os01g0610050|Os01g0610050|chr1|-	79.7	2.41252e+15	chr1:24124919-24125477	22.00,12.58,10.29	44.87	15.43,7.34,4.76	27.53	0.509767	0.0701742	-0.0763638	0.658913
Os01g0610100|Os01g0610100|chr1|+	4841.7	2.41294e+15	chr1:24129177-24129608	217.99,146.01,110.69	474.68	370.89,272.86,165.11	808.85	0.531312	0.0297488	-0.0119724	0.677524
Os01g0610300|Os01g0610300|chr1|+	872	2.4144e+15	chr1:24143772-24144259	61.20,95.92,36.01	193.13	0.00,145.85,63.84	209.7	3.02e-12	0.316885	0.374219	7.49e-11
Os01g0610400|Os01g0610400|chr1|+	941.9	24148735	chr1:24148411-24148946	108.73,25.05	133.78	127.15,46.87	174.03	0.0915812	0.0820891	0.0961635	0.188509
Os01g0610500|Os01g0610500|chr1|-	758.9	24151156	chr1:24151051-24151507	67.24,23.22	90.45	116.38,57.83	174.21	0.20765	0.0752676	0.0774527	0.350556
Os01g0610600|Os01g0610600|chr1|-	1988.8	24155813	chr1:24155644-24155999	192.74,70.66	263.4	166.84,75.19	242.03	0.293244	0.0424028	0.0467504	0.451898
Os01g0610700|Os01g0610700|chr1|-	1038.1	24163668	chr1:24163405-24163903	143.28,30.70	173.98	140.28,39.52	179.81	0.306866	0.0433427	0.054326	0.465298
Os01g0610800|Os01g0610800|chr1|-	9.7	24168312	chr1:24168211-24168433	NA	NA	NA	NA	NA	NA	NA	NA
Os01g0611900|Os01g0611900|chr1|-	20.9	24240068	chr1:24239871-24240436	15.07,6.37	21.44	NA	NA	NA	NA	NA	NA
Os01g0612000|Os01g0612000|chr1|-	665.2	24246063	chr1:24245885-24246449	156.25,36.47	192.72	87.64,31.84	119.48	0.108566	0.0772498	0.0908175	0.21521
Os01g0612200|Os01g0612200|chr1|+	1301.2	2.42597e+15	chr1:24259520-24259924	133.36,79.43,26.58	239.37	215.31,177.04,84.72	477.07	0.00285777	0.105812	0.111293	0.0111294
Os01g0612500|Os01g0612500|chr1|+	492	24280899	chr1:24280508-24280984	NA	NA	27.14,35.52	62.65	NA	NA	NA	NA
Os01g0612600|Os01g0612600|chr1|-	3419.9	2.42851e+15	chr1:24284667-24285306	161.09,24.33,27.04	212.46	150.53,32.05,30.14	212.72	0.347798	0.0505695	0.0539524	0.508194
Os01g0612700|Os01g0612700|chr1|+	85.9	2.42992e+15	chr1:24299097-24299501	30.23,47.06,13.69	90.99	4.65,38.27,11.52	54.44	0.00493421	0.246856	0.242503	0.0176005
Os01g0612800|Os01g0612800|chr1|+	1004.5	24300992	chr1:24300918-24301149	155.74,40.47	196.21	99.53,19.93	119.47	0.387782	0.0394245	-0.0486094	0.54847
Os01g0612900|Os01g0612900|chr1|+	332	2.43169e+15	chr1:24316612-24317277	45.22,29.36,12.32	86.89	123.74,88.49,40.36	252.6	0.594132	0.0304834	0.0286625	0.728347
Os01g0613900|Os01g0613900|chr1|-	269.2	24354263	chr1:24354171-24354496	70.73,24.86	95.6	95.87,41.94	137.81	0.461901	0.044263	0.0481573	0.617835
Os01g0614500|Os01g0614500|chr1|-	425.4	24369296	chr1:24368928-24369443	66.97,51.51	118.49	91.77,28.46	120.23	0.00118986	0.198044	-0.20979	0.00527276
Os01g0614900|Os01g0614900|chr1|-	811.1	2.4381e+15	chr1:24380665-24381043	115.48,123.23,31.45	270.17	106.79,94.60,27.26	228.64	0.544271	0.0424043	-0.03445	0.689512
Os01g0615000|Os01g0615000|chr1|+	3729.7	24387647	chr1:24387024-24387768	75.26,18.17	93.43	79.16,25.78	104.94	0.386203	0.051187	0.0615237	0.546983
Os01g0615100|Os01g0615100|chr1|+	9.1	2.43932e+15	chr1:24393039-24393444	NA	NA	22.10,9.15,6.02	37.27	NA	NA	NA	NA
Os01g0615500|Os01g0615500|chr1|-	23.7	24408485	chr1:24408323-24410310	NA	NA	NA	NA	NA	NA	NA	NA
Os01g0616100|Os01g0616100|chr1|+	3165.9	24436105	chr1:24434901-24436242	213.58,56.87	270.45	109.40,51.67	161.08	0.0104953	0.110513	0.123192	0.0328521
Os01g0616400|Os01g0616400|chr1|-	879.6	2.44722e+15	chr1:24471963-24472337	140.31,50.84,24.41	215.57	119.83,72.08,32.55	224.47	0.0284661	0.11705	0.11158	0.0745319
Os01g0616500|Os01g0616500|chr1|+	165.6	2.44832e+31	chr1:24483158-24483647	68.92,46.53,69.87,16.10,22.33	223.76	34.60,58.94,101.08,22.26,22.04	238.92	0.00824601	0.170754	0.159611	0.0270165
Os01g0616600|Os01g0616600|chr1|+	286.2	2.44848e+15	chr1:24484515-24485849	50.23,50.47,21.35	122.05	0.00,25.32,18.07	43.39	4.67e-07	0.411553	0.408045	5.02e-06
Os01g0617500|Os01g0617500|chr1|-	1945.6	2.45354e+23	chr1:24534952-24535763	142.79,158.37,123.42,106.77	531.36	39.25,182.96,122.81,127.99	473.01	8.02e-08	0.185751	0.182759	9.9e-07
Os01g0617700|Os01g0617700|chr1|+	9.6	2.45684e+23	chr1:24568210-24568621	21.73,12.71,9.38,9.00	52.82	NA	NA	NA	NA	NA	NA
Os01g0617800|Os01g0617800|chr1|-	829.6	24569285	chr1:24569066-24569616	94.73,60.74	155.47	100.91,77.87	178.78	0.406174	0.044877	0.0454339	0.56549
Os01g0618100|Os01g0618100|chr1|-	14603	24579784	chr1:24579647-24580010	354.92,195.00	549.92	478.81,285.53	764.33	0.481242	0.0189671	0.0194277	0.634761
Os01g0618200|Os01g0618200|chr1|+	249.9	2.45892e+15	chr1:24589146-24589410	33.04,43.97,33.45	110.47	73.56,81.29,49.01	203.87	0.173362	0.0624145	-0.0761816	0.308177
Os01g0618700|Os01g0618700|chr1|+	10.7	24615023	chr1:24614693-24615124	NA	NA	NA	NA	NA	NA	NA	NA
Os01g0618800|Os01g0618800|chr1|-	38022.9	24616450	chr1:24616200-24616741	1201.43,264.66	1466.09	711.55,306.11	1017.66	2.43e-12	0.120277	0.140598	6.1e-11
Os01g0618900|Os01g0618900|chr1|+	948.8	2.46318e+15	chr1:24631531-24632305	55.52,72.09,11.94	139.55	53.29,137.40,27.65	218.34	0.00341947	0.153781	0.165119	0.0128953
Os01g0619000|Os01g0619000|chr1|-	2199	24634064	chr1:24633835-24634667	244.60,116.36	360.96	162.59,95.27	257.86	0.223327	0.0471015	0.0489518	0.369574
Os01g0620100|Os01g0620100|chr1|-	571.3	2.4704e+15	chr1:24703783-24704062	160.73,56.05,19.78	236.56	108.73,62.19,26.73	197.66	0.00584169	0.129333	0.134355	0.0202209
Os01g0620301|Os01g0620301|chr1|+	4190.4	2.47128e+15	chr1:24712185-24713632	66.16,0.00,50.23	116.39	49.01,0.16,111.95	161.12	1.08e-05	0.26425	0.264584	8.46e-05
Os01g0620900|Os01g0620900|chr1|-	43.6	24741804	chr1:24741615-24742209	18.84,6.29	25.13	NA	NA	NA	NA	NA	NA
Os01g0621200|Os01g0621200|chr1|-	125.4	24753886	chr1:24753815-24754529	NA	NA	26.05,24.64	50.69	NA	NA	NA	NA
Os01g0621300|Os01g0621300|chr1|-	1519.1	24763188	chr1:24762949-24763587	95.65,11.55	107.2	244.89,35.16	280.05	0.630237	0.0178065	0.0244627	0.754611
Os01g0621600|Os01g0621600|chr1|-	14.5	2.47849e+15	chr1:24784580-24784989	9.10,18.32,4.34	31.75	13.16,11.80,6.47	31.43	0.720785	0.201389	-0.0538578	0.822451
Os01g0621700|Os01g0621700|chr1|+	91.6	2.47942e+23	chr1:24794124-24794415	36.27,34.59,14.58,11.91	97.35	86.15,63.41,42.28,18.26	210.1	0.638628	0.0889383	-0.0195198	0.761078
Os01g0621900|Os01g0621900|chr1|+	3117	2.4813e+15	chr1:24811978-24813336	24.36,82.08,32.49	138.92	18.98,224.20,86.68	329.87	0.010394	0.117801	0.111077	0.0326138
Os01g0622300|Os01g0622300|chr1|-	540.4	2.48243e+15	chr1:24824055-24824436	57.92,82.60,36.26	176.78	28.81,108.61,54.97	192.4	0.000351372	0.177891	0.1963	0.00183738
Os01g0622600|Os01g0622600|chr1|+	1931.5	2.48431e+15	chr1:24843008-24843466	39.87,74.78,41.26	155.9	83.15,205.67,89.77	378.59	0.896037	0.0636169	0.00317815	0.939432
Os01g0622700|Os01g0622700|chr1|-	4278	2.4844e+15	chr1:24843754-24844216	309.20,108.24,61.90	479.34	463.87,135.58,93.44	692.89	0.660756	0.0301373	-0.0172918	0.778151
Os01g0623200|Os01g0623200|chr1|-	690	24861847	chr1:24861659-24862282	NA	NA	148.47,56.90	205.37	NA	NA	NA	NA
Os01g0624500|Os01g0624500|chr1|+	10911.2	2.49426e+15	chr1:24942468-24942824	536.15,207.53,111.74	855.42	587.13,250.57,144.88	982.58	0.175503	0.029229	0.031636	0.310707
Os01g0625200|Os01g0625200|chr1|+	28.1	24962595	chr1:24962221-24962804	NA	NA	35.46,13.99	49.45	NA	NA	NA	NA
Os01g0625300|Os01g0625300|chr1|+	20.7	24968687	chr1:24967844-24969028	NA	NA	NA	NA	NA	NA	NA	NA
Os01g0625900|Os01g0625900|chr1|-	26.3	24982311	chr1:24981360-24982666	NA	NA	15.13,14.97	30.11	NA	NA	NA	NA
Os01g0626100|Os01g0626100|chr1|+	125.4	24995245	chr1:24994965-24995480	26.13,54.14	80.27	13.22,51.55	64.77	0.102058	0.12142	0.135757	0.205127
Os01g0626200|Os01g0626200|chr1|+	3078.6	25003007	chr1:25002693-25003199	267.72,66.37	334.09	224.70,82.73	307.43	0.0348342	0.0704429	0.0833173	0.0876015
Os01g0626400|Os01g0626400|chr1|+	42.9	25012135	chr1:25012062-25012324	NA	NA	50.93,19.56	70.49	NA	NA	NA	NA
Os01g0626500|Os01g0626500|chr1|-	849.3	2.50197e+15	chr1:25019184-25020259	0.00,65.89,19.22	85.11	0.00,68.65,19.68	88.33	0.961924	0.00302454	-0.00362496	0.978964
Os01g0626900|Os01g0626900|chr1|-	1910.8	2.50303e+15	chr1:25029897-25031396	35.38,98.33,60.50	194.21	44.94,104.68,71.50	221.13	0.893969	0.0328995	-0.0164279	0.937888
Os01g0627900|Os01g0627900|chr1|+	20	25066446	chr1:25066171-25066782	NA	NA	NA	NA	NA	NA	NA	NA
Os01g0627933|Os01g0627933|chr1|+	3452.6	25072599	chr1:25072280-25072804	305.29,85.10	390.39	111.27,63.29	174.56	0.000308249	0.144582	0.151808	0.00164298
Os01g0628700|Os01g0628700|chr1|+	108.4	25118202	chr1:25117640-25118339	50.20,5.96	56.16	37.27,9.84	47.11	0.148549	0.102747	0.142162	0.273894
Os01g0629400|Os01g0629400|chr1|+	1116	2.51379e+15	chr1:25137699-25138085	51.00,104.15,62.45	217.61	63.70,183.24,101.70	348.64	0.348678	0.051665	0.0382646	0.50885
Os01g0629750|Os01g0629750|chr1|-	234.4	2.51468e+15	chr1:25146416-25147128	32.68,36.92,4.65	74.24	28.64,45.60,12.04	86.28	0.0673591	0.108192	0.143563	0.149298
Os01g0629900|Os01g0629900|chr1|-	1250.8	25152259	chr1:25152137-25153055	104.39,22.89	127.28	137.85,26.34	164.18	0.660805	0.0194158	-0.0257023	0.778151
Os01g0631100|Os01g0631100|chr1|+	109.1	2.52334e+23	chr1:25233237-25233744	22.85,15.74,29.86,15.68	84.12	61.49,31.51,34.38,27.40	154.78	0.0690365	0.142158	-0.119158	0.152108
Os01g0631200|Os01g0631200|chr1|+	305.7	25237989	chr1:25237435-25238150	37.05,4.92	41.97	63.90,35.70	99.6	0.00375923	0.241207	0.243538	0.0139576
Os01g0631500|Os01g0631500|chr1|+	9.3	25273350	chr1:25272838-25273487	NA	NA	14.00,8.06	22.06	NA	NA	NA	NA
Os01g0631700|Os01g0631700|chr1|+	3.1	2.52862e+15	chr1:25285973-25286445	NA	NA	9.47,12.90,4.75	27.12	NA	NA	NA	NA
Os01g0633000|Os01g0633000|chr1|-	198516	2.53512e+15	chr1:25350732-25351254	1044.72,1633.62,935.41	3613.75	1324.41,1673.48,1064.81	4062.7	0.0506364	0.0401435	-0.0219586	0.118761
Os01g0633100|Os01g0633100|chr1|+	362.2	2.53616e+23	chr1:25361523-25361997	126.37,87.54,49.15,28.93	292	21.27,71.69,65.44,19.45	177.85	9.01e-09	0.313194	0.269378	1.36e-07
Os01g0633200|Os01g0633200|chr1|+	8096.1	25366930	chr1:25366449-25367037	442.51,51.28	493.79	351.12,74.93	426.05	0.00154732	0.0720216	0.104378	0.00662612
Os01g0635200|Os01g0635200|chr1|+	10857.5	25463482	chr1:25463434-25463636	391.09,174.81	565.9	513.15,210.91	724.06	0.492809	0.0176182	-0.0190959	0.644179
Os01g0635400|Os01g0635400|chr1|+	18.4	2.54742e+15	chr1:25473897-25474826	29.29,4.29,4.97	38.55	32.46,12.10,9.01	53.57	0.218913	0.153856	0.144207	0.364249
Os01g0635550|Os01g0635550|chr1|-	10916.1	25476694	chr1:25476474-25477555	145.76,24.68	170.44	306.27,106.05	412.32	0.00308615	0.112401	0.122575	0.0118587
Os01g0636700|Os01g0636700|chr1|-	851.3	25524446	chr1:25524250-25524568	141.81,42.78	184.59	134.15,60.93	195.08	0.0782182	0.0805765	0.0903828	0.166653
Os01g0637300|Os01g0637300|chr1|-	362.6	25551923	chr1:25551829-25552258	87.20,41.83	129.03	42.72,38.16	80.89	0.0320912	0.147622	0.147932	0.0820705
Os01g0637600|Os01g0637600|chr1|-	10821	25585954	chr1:25585800-25586081	314.37,59.70	374.07	380.29,89.03	469.32	0.254437	0.0301042	0.0392421	0.40705
Os01g0638600|Os01g0638600|chr1|+	1046.1	25617282	chr1:25615791-25617506	NA	NA	58.09,74.06	132.15	NA	NA	NA	NA
Os01g0639100|Os01g0639100|chr1|+	190.3	2.56403e+15	chr1:25640094-25640477	48.91,70.02,34.48	153.41	29.91,74.81,38.10	142.82	0.0684274	0.109394	0.110619	0.150942
Os01g0639200|Os01g0639200|chr1|-	758.3	2.56412e+15	chr1:25640744-25641268	20.77,24.39,12.17	57.33	119.82,142.34,77.23	339.39	0.819001	0.0152755	0.0105353	0.890388
Os01g0639600|Os01g0639600|chr1|+	2825.4	25682668	chr1:25681571-25682849	42.06,22.26	64.31	162.61,71.95	234.57	0.547466	0.0393375	-0.0347962	0.691469
Os01g0639900|Os01g0639900|chr1|+	5.13399e+06	2.57048e+23	chr1:25704646-25704986	5431.28,3740.22,1778.96,2738.44	13688.9	13585.99,12509.43,7280.55,8551.48	41927.5	3.25e-29	0.0727296	0.0511213	2.49e-27
Os01g0640700|Os01g0640700|chr1|-	6588.3	25748346	chr1:25748265-25748601	202.73,107.04	309.77	386.88,248.22	635.09	0.177281	0.0452894	0.0438916	0.312694
Os01g0640800|Os01g0640800|chr1|-	597.2	25752457	chr1:25752299-25752818	123.69,30.08	153.77	80.75,30.33	111.08	0.138363	0.0774296	0.0910591	0.259432
Os01g0641000|Os01g0641000|chr1|+	245.6	2.57618e+23	chr1:25761666-25762166	46.47,45.17,62.32,25.58	179.53	43.48,61.57,106.60,21.36	233	0.391769	0.123032	0.0557807	0.551825
Os01g0641100|Os01g0641100|chr1|+	117.2	2.57661e+23	chr1:25766047-25766438	46.08,46.47,28.47,16.96	137.98	75.50,37.79,76.33,26.66	216.29	0.245719	0.162061	0.095568	0.396669
Os01g0641700|Os01g0641700|chr1|-	246.2	2.57778e+15	chr1:25777557-25778026	37.88,44.55,12.04	94.47	46.88,68.35,25.81	141.05	0.178183	0.0685859	0.0861683	0.313826
Os01g0641800|Os01g0641800|chr1|+	450.6	2.57907e+15	chr1:25790374-25791222	13.76,11.12,1.10	25.98	0.00,67.99,37.12	105.11	1.79e-10	0.529638	0.637653	3.52e-09
Os01g0642200|Os01g0642200|chr1|-	1.45509e+07	25800836	chr1:25800687-25800905	10849.13,5190.75	16039.9	16585.73,5021.58	21607.3	2.96e-86	0.0912134	-0.101448	1.01e-83
Os01g0642900|Os01g0642900|chr1|-	57	2.58419e+23	chr1:25841511-25841953	20.95,26.67,29.73,6.34	83.69	9.50,14.04,39.27,12.93	75.75	0.00125805	0.258205	0.249985	0.00552962
Os01g0643300|Os01g0643300|chr1|+	3.7	25868046	chr1:25867948-25868149	NA	NA	NA	NA	NA	NA	NA	NA
Os01g0643800|Os01g0643800|chr1|-	17.3	2.59179e+23	chr1:25917620-25918028	27.11,15.72,11.94,3.57	58.34	18.89,17.27,19.94,2.79	58.89	0.149011	0.157739	0.131427	0.274473
Os01g0644000|Os01g0644000|chr1|+	238.7	2.59279e+15	chr1:25927768-25928131	79.46,27.58,13.50	120.54	126.79,46.33,30.62	203.74	0.36522	0.0382936	0.0535303	0.525797
Os01g0645000|Os01g0645000|chr1|-	10.2	2.59601e+15	chr1:25959682-25960423	NA	NA	17.51,8.34,5.34	31.19	NA	NA	NA	NA
Os01g0645200|Os01g0645200|chr1|+	1818.7	2.59801e+15	chr1:25979992-25980340	188.19,131.73,83.46	403.39	160.46,171.25,120.32	452.02	0.00149868	0.111556	0.0948705	0.00643906
Os01g0645900|Os01g0645900|chr1|-	10583.2	2.60346e+23	chr1:26033238-26034815	0.00,135.99,268.43,115.05	519.46	75.11,28.85,201.23,258.20	563.39	0.000716054	0.370139	0.0287061	0.00341377
Os01g0646000|Os01g0646000|chr1|+	168.1	26038821	chr1:26038515-26039285	51.03,10.29	61.32	78.13,13.86	91.99	0.775347	0.0171397	-0.023049	0.859554
Os01g0646400|Os01g0646400|chr1|+	44.6	2.60536e+15	chr1:26053504-26053739	54.80,6.38,7.02	68.21	59.19,19.57,7.74	86.49	0.313914	0.132694	0.0911898	0.472673
Os01g0646700|Os01g0646700|chr1|-	1137.6	26061073	chr1:26060908-26061149	144.06,27.64	171.7	184.51,41.40	225.9	0.561273	0.0222804	0.0291347	0.701876
Os01g0647000|Os01g0647000|chr1|+	1437.9	2.60766e+15	chr1:26075817-26076915	39.24,97.22,30.88	167.35	57.53,76.91,20.00	154.44	0.00898531	0.138014	-0.153959	0.0289636
Os01g0647200|Os01g0647200|chr1|-	17902.5	2.6088e+15	chr1:26087603-26088337	189.20,260.20,111.24	560.64	128.84,259.63,157.36	545.83	1.2e-05	0.101427	0.13051	9.31e-05
Os01g0647700|Os01g0647700|chr1|+	33.7	26111008	chr1:26110729-26111200	20.67,2.34	23	35.43,4.65	40.07	0.861497	0.014323	0.0219653	0.916859
Os01g0647800|Os01g0647800|chr1|-	187.2	2.61124e+15	chr1:26111947-26112496	36.86,64.40,19.44	120.7	6.87,62.95,24.74	94.56	0.000145982	0.232733	0.264221	0.000850734
Os01g0648500|Os01g0648500|chr1|+	272.8	26166210	chr1:26165964-26166525	91.21,19.74	110.96	99.44,27.16	126.61	0.47936	0.036616	0.045893	0.633229
Os01g0648700|Os01g0648700|chr1|-	39.3	26173324	chr1:26173261-26173590	NA	NA	19.98,17.67	37.64	NA	NA	NA	NA
Os01g0649000|Os01g0649000|chr1|+	482.1	26189885	chr1:26189638-26190128	96.57,46.39	142.95	98.31,38.53	136.84	0.434988	0.0429266	-0.0466715	0.592891
Os01g0649100|Os01g0649100|chr1|+	3866.1	2.61942e+15	chr1:26194052-26194406	197.82,241.33,74.92	514.07	127.29,460.44,191.47	779.2	5.13e-17	0.221452	0.245864	2.04e-15
Os01g0649200|Os01g0649200|chr1|+	259.7	26201197	chr1:26200975-26201492	83.70,10.38	94.08	126.66,15.56	142.21	0.982262	0.000923673	-0.00144637	0.990469
Os01g0649900|Os01g0649900|chr1|+	14.2	2.62248e+15	chr1:26224698-26225037	6.20,13.77,3.81	23.79	20.97,27.38,6.38	54.73	0.301947	0.12243	-0.114398	0.460366
Os01g0650000|Os01g0650000|chr1|+	12.3	26231721	chr1:26231667-26232023	NA	NA	24.50,5.29	29.79	NA	NA	NA	NA
Os01g0650100|Os01g0650100|chr1|+	22.2	2.62379e+15	chr1:26237664-26238168	NA	NA	17.30,25.46,10.05	52.81	NA	NA	NA	NA
Os01g0650200|Os01g0650200|chr1|+	102.8	2.62738e+23	chr1:26273539-26274025	66.04,48.45,18.85,10.46	143.8	39.44,12.75,8.73,8.11	69.03	0.847726	0.156842	-0.0274709	0.908682
Os01g0650700|Os01g0650700|chr1|-	77.8	2.62784e+23	chr1:26278113-26278465	64.06,31.04,31.61,10.55	137.26	38.19,23.63,22.43,4.02	88.28	0.971304	0.065375	-0.00540734	0.983499
Os01g0652300|Os01g0652300|chr1|-	13.8	26383868	chr1:26383629-26383947	NA	NA	27.71,12.65	40.37	NA	NA	NA	NA
Os01g0652450|Os01g0652450|chr1|-	33.4	26384744	chr1:26384649-26385354	NA	NA	NA	NA	NA	NA	NA	NA
Os01g0652600|Os01g0652600|chr1|+	65383.1	26395822	chr1:26395515-26396143	1732.36,381.54	2113.9	669.15,244.87	914.02	5e-08	0.0874134	0.0990664	6.47e-07
Os01g0653700|Os01g0653700|chr1|+	253.3	2.64524e+15	chr1:26452211-26452816	82.79,27.09,21.85	131.74	70.32,26.00,15.93	112.25	0.819367	0.0259779	-0.00664784	0.89067
Os01g0653800|Os01g0653800|chr1|-	4037.7	2.64541e+15	chr1:26453805-26454804	124.90,138.03,40.12	303.06	44.88,232.33,49.78	326.98	4.27e-09	0.274891	0.277389	6.81e-08
Os01g0654100|Os01g0654100|chr1|+	85.1	2.65213e+15	chr1:26521130-26521638	29.32,36.88,12.70	78.91	62.27,34.05,19.91	116.23	0.153273	0.174473	-0.137528	0.280097
Os01g0654200|Os01g0654200|chr1|-	192.3	2.65232e+15	chr1:26522830-26523304	121.51,20.07,4.68	146.26	78.85,21.90,12.73	113.48	0.00314737	0.135945	0.171144	0.0120618
Os01g0654500|Os01g0654500|chr1|-	37302.8	2.65333e+15	chr1:26533114-26533517	528.00,738.16,140.94	1407.1	711.39,1055.61,343.47	2110.47	1.12e-05	0.0625823	0.0853797	8.73e-05
Os01g0655250|Os01g0655250|chr1|+	36.5	26593571	chr1:26593489-26593692	47.52,87.68	135.2	3.07,47.89	50.96	6.81e-05	0.291236	0.2919	0.000434744
Os01g0655300|Os01g0655300|chr1|+	250	26599519	chr1:26599307-26599632	63.34,49.17	112.51	70.70,50.69	121.39	0.763837	0.0194481	-0.019645	0.852399
Os01g0655400|Os01g0655400|chr1|-	1532.3	26602389	chr1:26601994-26602703	229.58,50.63	280.21	167.43,62.31	229.74	0.0142982	0.0905337	0.108479	0.0423826
Os01g0655500|Os01g0655500|chr1|+	156.3	2.66172e+23	chr1:26617173-26617502	126.63,104.96,34.96,33.65	300.21	50.32,45.46,28.20,28.92	152.89	0.00231565	0.14503	0.142519	0.00932181
Os01g0655800|Os01g0655800|chr1|+	3771.5	2.66368e+15	chr1:26636674-26636937	219.83,170.57,80.13	470.53	258.59,203.88,104.98	567.45	0.574278	0.0147058	0.0157265	0.71193
Os01g0656400|Os01g0656400|chr1|-	196.4	26687219	chr1:26686874-26687839	45.76,6.08	51.84	41.57,14.78	56.35	0.0561419	0.145005	0.183622	0.128903
Os01g0656600|Os01g0656600|chr1|-	1622.7	26699430	chr1:26699248-26701573	61.35,27.30	88.65	80.71,29.39	110.1	0.524426	0.0410135	-0.0451513	0.67158
Os01g0658500|Os01g0658500|chr1|-	1490.3	2.67854e+15	chr1:26785264-26785603	122.60,89.83,56.70	269.13	180.21,142.23,118.99	441.43	0.0864807	0.0588769	0.0660774	0.180612
Os01g0658900|Os01g0658900|chr1|-	65.1	26800291	chr1:26800121-26800649	37.69,13.94	51.63	14.28,16.27	30.55	0.0170416	0.262571	0.26318	0.0490291
Os01g0659200|Os01g0659200|chr1|+	32546.8	26816402	chr1:26816243-26816497	485.03,239.60	724.63	936.87,478.89	1415.77	0.724406	0.00760498	0.0076209	0.824338
Os01g0659900|Os01g0659900|chr1|+	45.2	26874616	chr1:26873370-26874865	NA	NA	16.86,8.17	25.03	NA	NA	NA	NA
Os01g0660200|Os01g0660200|chr1|+	1572	2.68858e+15	chr1:26885484-26886693	111.31,114.05,51.95	277.31	42.94,25.44,34.79	103.17	0.131147	0.164689	0.0217555	0.249023
Os01g0660300|Os01g0660300|chr1|-	85.7	2.68887e+23	chr1:26888411-26888870	7.82,17.29,18.80,8.41	52.31	36.38,35.12,53.52,19.47	144.49	0.369178	0.113396	-0.0700304	0.529145
Os01g0660550|Os01g0660550|chr1|+	353.6	2.69192e+15	chr1:26918904-26919576	87.22,62.84,23.85	173.91	39.89,72.28,36.52	148.68	3.05e-05	0.233247	0.241824	0.000214043
Os01g0660900|Os01g0660900|chr1|+	783	2.69734e+15	chr1:26973283-26973546	126.19,65.05,30.08	221.33	127.60,81.71,34.28	243.59	0.444175	0.0463389	0.0361047	0.601499
Os01g0661000|Os01g0661000|chr1|+	68.9	2.69778e+23	chr1:26977617-26978058	18.08,5.36,14.80,9.77	48	34.78,16.15,28.07,15.55	94.55	0.689601	0.0591657	-0.032993	0.79973
Os01g0661400|Os01g0661400|chr1|+	108.3	2.70077e+15	chr1:27007693-27008084	53.93,38.75,10.90	103.58	10.54,35.10,12.19	57.83	8.97e-05	0.338402	0.312252	0.000553115
Os01g0661500|Os01g0661500|chr1|+	1394	2.70118e+23	chr1:27011624-27012065	121.81,64.81,64.28,11.10	262	156.00,128.71,85.86,32.19	402.75	0.109477	0.109761	0.0462774	0.216453
Os01g0662300|Os01g0662300|chr1|+	136313	2.70425e+15	chr1:27042297-27042617	1435.63,840.96,563.08	2839.67	1424.39,969.71,572.47	2966.56	0.322974	0.0307321	0.0170493	0.482344
Os01g0662700|Os01g0662700|chr1|-	1012.3	2.70513e+15	chr1:27051014-27051411	220.08,103.06,100.73	423.87	79.03,67.16,68.53	214.73	0.000841171	0.151155	0.140431	0.00391719
Os01g0663051|Os01g0663051|chr1|-	46.7	2.70628e+23	chr1:27062551-27062842	NA	NA	41.29,28.20,15.28,14.45	99.22	NA	NA	NA	NA
Os01g0663300|Os01g0663300|chr1|+	4.7	27085499	chr1:27085052-27085661	NA	NA	NA	NA	NA	NA	NA	NA
Os01g0663400|Os01g0663400|chr1|-	2268.2	27085982	chr1:27085769-27086088	81.66,25.50	107.16	375.73,101.09	476.82	0.555747	0.0259532	-0.0243804	0.697829
Os01g0663500|Os01g0663500|chr1|+	237.8	2.71e+15	chr1:27099939-27100267	47.86,67.75,25.32	140.93	32.95,90.39,44.06	167.4	0.0045068	0.142767	0.162595	0.0163316
Os01g0663800|Os01g0663800|chr1|-	3612.5	2.71024e+23	chr1:27101776-27102750	252.09,224.04,21.94,18.65	516.72	167.58,260.50,23.30,40.62	492	9.78e-07	0.147256	0.13427	9.79e-06
Os01g0664100|Os01g0664100|chr1|+	520.4	27129279	chr1:27128700-27129382	58.48,21.71	80.19	67.57,37.06	104.64	0.227187	0.0834685	0.0888304	0.37453
Os01g0664200|Os01g0664200|chr1|-	24.5	2.7131e+31	chr1:27130558-27131077	NA	NA	46.19,15.56,14.82,16.99,11.54	105.1	NA	NA	NA	NA
Os01g0664500|Os01g0664500|chr1|+	773.2	2.71487e+15	chr1:27148623-27149011	37.39,46.17,39.02	122.58	103.84,142.78,82.72	329.33	0.336624	0.0671537	-0.0246836	0.496673
Os01g0665200|Os01g0665200|chr1|+	176561	2.7178e+15	chr1:27177257-27178211	343.58,414.96,441.52	1200.06	535.93,896.84,737.27	2170.04	0.68925	0.0675	0.0192657	0.799538
Os01g0665300|Os01g0665300|chr1|-	3037.4	27178856	chr1:27178723-27179103	294.72,94.40	389.12	167.21,132.63	299.84	3.21e-08	0.199737	0.210676	4.29e-07
Os01g0665400|Os01g0665400|chr1|+	985.7	27191108	chr1:27190958-27191266	69.93,26.10	96.04	177.52,42.00	219.52	0.109896	0.0804635	-0.0899958	0.217083
Os01g0665500|Os01g0665500|chr1|-	1298.2	2.71968e+23	chr1:27196426-27197158	11.05,59.65,66.22,23.04	159.96	54.03,56.50,75.70,36.18	222.42	0.0325886	0.192486	-0.093484	0.0831624
Os01g0665750|Os01g0665750|chr1|-	1056.6	2.7199e+15	chr1:27198673-27199216	57.68,27.65,40.17	125.5	101.16,62.72,67.91	231.79	0.966849	0.050271	0.013483	0.981485
Os01g0665900|Os01g0665900|chr1|+	5045.8	27221438	chr1:27220793-27221614	162.13,15.82	177.96	185.45,27.82	213.27	0.193688	0.0415436	0.0657125	0.333888
Os01g0666200|Os01g0666200|chr1|+	143.5	2.72397e+15	chr1:27239626-27239875	42.79,82.47,13.98	139.24	22.03,41.37,7.02	70.42	0.943733	0.00552614	-0.00345999	0.96934
Os01g0666500|Os01g0666500|chr1|-	86.3	27243675	chr1:27243033-27243841	75.10,9.36	84.46	76.17,8.71	84.88	0.862698	0.00820623	-0.0132897	0.917611
Os01g0666800|Os01g0666800|chr1|+	612.9	27266297	chr1:27265994-27266397	152.60,41.46	194.07	149.28,47.10	196.38	0.536573	0.0261959	0.0312762	0.682625
Os01g0667100|Os01g0667100|chr1|-	388.4	2.72717e+15	chr1:27271513-27271791	116.24,86.35,18.61	221.2	93.07,102.97,26.45	222.49	0.0236224	0.107186	0.103835	0.0639519
Os01g0667200|Os01g0667200|chr1|-	757.6	2.72749e+15	chr1:27274775-27275023	96.00,74.80,22.12	192.92	130.87,113.64,40.86	285.37	0.299888	0.039018	0.0455777	0.458141
Os01g0667900|Os01g0667900|chr1|-	3015.3	2.73269e+15	chr1:27326055-27327025	0.00,41.94,48.72	90.66	32.87,98.44,84.48	215.79	0.000301604	0.152324	-0.232639	0.00161352
Os01g0668000|Os01g0668000|chr1|+	1606	27339136	chr1:27338934-27339317	139.63,68.30	207.93	199.66,80.71	280.38	0.335278	0.0406063	-0.0436038	0.49522
Os01g0668300|Os01g0668300|chr1|+	293.5	27362884	chr1:27361526-27363190	40.30,24.84	65.14	35.03,20.16	55.19	0.856132	0.0160489	-0.0165276	0.914146
Os01g0668700|Os01g0668700|chr1|-	728.5	27385918	chr1:27385773-27386242	85.03,11.50	96.53	45.56,17.83	63.39	0.00955208	0.162141	0.204938	0.0304503
Os01g0670100|Os01g0670100|chr1|-	1444.4	2.74745e+23	chr1:27474055-27476781	0.00,19.19,40.17,37.06	96.41	0.00,14.74,8.05,13.90	36.7	0.173257	0.202719	-0.0961922	0.308118
Os01g0670800|Os01g0670800|chr1|-	700.9	2.7502e+15	chr1:27501602-27502068	80.45,22.42,13.88	116.75	17.70,43.81,22.44	83.95	7.71e-09	0.478239	0.45502	1.18e-07
Os01g0672300|Os01g0672300|chr1|+	1749.8	2.75983e+15	chr1:27597681-27598781	63.00,26.70,33.72	123.42	48.11,23.23,18.47	89.82	0.420413	0.067557	-0.0332288	0.57886
Os01g0672400|Os01g0672400|chr1|+	2506.1	2.76046e+15	chr1:27604437-27604898	129.00,156.45,64.09	349.54	212.25,255.44,169.67	637.37	0.0180566	0.0828522	0.0824672	0.0513911
Os01g0672500|Os01g0672500|chr1|-	224.4	27606043	chr1:27605926-27606300	58.75,18.00	76.74	80.31,34.95	115.26	0.296751	0.0686998	0.0753008	0.455143
Os01g0672700|Os01g0672700|chr1|+	616.5	2.76301e+15	chr1:27629931-27630317	132.39,83.16,36.04	251.59	117.15,86.80,32.53	236.48	0.698803	0.0365123	0.0150306	0.806514
Os01g0672800|Os01g0672800|chr1|-	156.3	2.76313e+15	chr1:27631035-27632559	25.83,6.79,9.06	41.68	26.24,12.39,7.83	46.45	0.971122	0.103773	0.0239157	0.983469
Os01g0673300|Os01g0673300|chr1|+	89.2	27657786	chr1:27656267-27657888	22.59,15.27	37.86	16.62,6.98	23.61	0.393439	0.107565	-0.108857	0.553556
Os01g0673500|Os01g0673500|chr1|-	1083.2	27660169	chr1:27660063-27660466	161.32,32.21	193.53	167.08,57.47	224.55	0.0262178	0.0894999	0.108719	0.0695569
Os01g0673800|Os01g0673800|chr1|-	1068.3	27677305	chr1:27677195-27677638	11.02,30.25	41.27	0.00,90.92	90.92	2.66e-07	0.267022	0.447616	3.01e-06
Os01g0673900|Os01g0673900|chr1|-	422.6	27682025	chr1:27681917-27682167	69.25,35.30	104.54	86.77,53.03	139.8	0.502134	0.0416901	0.0429343	0.652754
Os01g0674000|Os01g0674000|chr1|-	1192.1	27690853	chr1:27690687-27691968	89.63,24.54	114.17	96.63,25.43	122.06	0.901179	0.00660247	-0.00807894	0.942862
Os01g0674700|Os01g0674700|chr1|+	4263.8	2.77312e+23	chr1:27731097-27731500	389.80,284.95,207.23,107.20	989.18	77.89,237.12,303.14,162.05	780.2	1.5e-42	0.29423	0.336699	1.83e-40
Os01g0674800|Os01g0674800|chr1|+	382.3	2.77393e+15	chr1:27739232-27739778	51.84,53.07,37.24	142.16	53.87,87.70,93.54	235.11	0.00120272	0.13588	0.162813	0.00532247
Os01g0675100|Os01g0675100|chr1|-	39356	2.77461e+15	chr1:27745839-27746267	525.81,578.57,316.14	1420.52	422.72,1072.21,608.14	2103.06	4.65e-21	0.169152	0.159876	2.47e-19
Os01g0675500|Os01g0675500|chr1|-	849.4	27757913	chr1:27757800-27758342	110.85,32.79	143.64	105.73,55.39	161.12	0.0264418	0.115502	0.127147	0.0700852
Os01g0676200|Os01g0676200|chr1|+	27246.6	27802264	chr1:27801444-27802412	535.16,105.04	640.21	426.84,186.62	613.46	4.35e-09	0.140135	0.165795	6.91e-08
Os01g0677900|Os01g0677900|chr1|+	457.8	27871503	chr1:27868771-27871649	17.50,26.15	43.66	14.61,17.25	31.85	0.616751	0.0576524	-0.0575927	0.743676
Os01g0678500|Os01g0678500|chr1|-	3118.2	2.79069e+23	chr1:27906651-27907086	48.24,68.41,72.93,35.27	224.85	17.59,42.52,61.07,33.45	154.63	0.00451183	0.130056	0.143239	0.0163453
Os01g0678600|Os01g0678600|chr1|+	29008.2	2.79242e+15	chr1:27923877-27924331	631.00,863.61,161.11	1655.71	443.09,1052.94,296.02	1792.05	3.01e-20	0.13385	0.157159	1.53e-18
Os01g0678700|Os01g0678700|chr1|-	13.2	2.79252e+23	chr1:27924900-27925276	14.08,9.34,10.35,1.06	34.85	14.54,12.12,4.99,4.33	35.98	0.925076	0.158605	-0.0107417	0.957219
Os01g0678900|Os01g0678900|chr1|-	18.2	27934243	chr1:27934100-27934465	NA	NA	14.74,8.87	23.61	NA	NA	NA	NA
Os01g0679000|Os01g0679000|chr1|+	112.1	27946838	chr1:27946647-27947125	82.24,8.23	90.47	60.57,11.17	71.75	0.207001	0.0647318	0.0990764	0.349954
Os01g0679600|Os01g0679600|chr1|+	5191.4	27965179	chr1:27965065-27965417	269.27,46.85	316.12	367.94,65.73	433.67	0.898683	0.00336365	0.0046499	0.940781
Os01g0679700|Os01g0679700|chr1|-	42631.4	27965847	chr1:27965732-27965993	657.06,493.10	1150.16	649.15,531.66	1180.81	0.295141	0.0215273	0.0216841	0.453638
Os01g0680400|Os01g0680400|chr1|+	1575.5	2.80116e+15	chr1:28011376-28011843	186.43,64.00,56.63	307.06	207.43,87.75,47.88	343.06	0.474517	0.0473578	-0.03482	0.628687
Os01g0680650|Os01g0680650|chr1|+	17.6	28014940	chr1:28014729-28015022	13.52,16.88	30.4	12.16,12.97	25.13	0.770881	0.039147	-0.0390806	0.857165
Os01g0680700|Os01g0680700|chr1|-	3827.7	2.80166e+15	chr1:28016272-28016868	167.91,273.93,78.30	520.14	274.70,315.46,115.83	706	0.18681	0.0798131	-0.0501708	0.325576
Os01g0680900|Os01g0680900|chr1|-	192.7	2.8029e+15	chr1:28028806-28029322	21.62,18.40,7.92	47.94	43.24,55.83,13.42	112.49	0.860214	0.112498	0.0392416	0.91656
Os01g0681200|Os01g0681200|chr1|-	111.4	2.80619e+15	chr1:28061798-28062144	25.24,9.27,6.20	40.71	42.42,45.77,22.95	111.14	0.03495	0.238314	0.173464	0.0878588
Os01g0681400|Os01g0681400|chr1|-	130.6	2.80712e+23	chr1:28070720-28071305	81.59,31.09,34.96,23.38	171.01	31.79,22.89,34.06,40.67	129.41	2.46e-06	0.236337	0.263764	2.28e-05
Os01g0681700|Os01g0681700|chr1|-	76866.6	2.80863e+15	chr1:28085876-28086459	1820.28,425.16,709.50	2954.94	1037.53,154.43,367.66	1559.63	0.0429805	0.0492329	-0.0407292	0.103902
Os01g0681800|Os01g0681800|chr1|-	1763.6	2.80889e+15	chr1:28088429-28089095	0.00,197.59,78.30	275.9	7.31,41.11,21.87	70.28	0.240026	0.131329	-0.0489799	0.389834
Os01g0681900|Os01g0681900|chr1|-	993	2.80915e+15	chr1:28091281-28091512	165.67,101.79,29.11	296.57	178.46,82.95,28.87	290.28	0.3205	0.0574656	-0.0386278	0.479586
Os01g0682200|Os01g0682200|chr1|-	801	2.81186e+15	chr1:28118130-28119161	57.21,53.66,38.42	149.28	8.66,73.97,24.83	107.47	0.0020663	0.328914	0.290095	0.008458
Os01g0682500|Os01g0682500|chr1|+	28862.2	28130038	chr1:28129917-28130252	589.63,189.31	778.94	803.22,405.63	1208.85	1.1e-05	0.0925149	0.0986191	8.59e-05
Os01g0683100|Os01g0683100|chr1|+	349.5	28143167	chr1:28142725-28143335	85.40,36.26	121.65	104.92,37.13	142.05	0.507879	0.0366569	-0.0407746	0.657195
Os01g0684200|Os01g0684200|chr1|+	487.7	2.81932e+15	chr1:28193113-28193337	105.54,91.08,45.79	242.41	91.34,69.48,49.22	210.04	0.527239	0.0454415	0.0365116	0.674516
Os01g0684800|Os01g0684800|chr1|+	219.8	2.82346e+23	chr1:28234591-28234884	110.93,125.33,48.81,20.93	305.99	67.51,94.93,36.24,23.78	222.45	0.0836614	0.0590461	0.0704304	0.175799
Os01g0684900|Os01g0684900|chr1|-	184.4	2.82353e+23	chr1:28235064-28235486	70.39,41.86,55.48,7.65	175.39	34.24,34.67,46.98,10.88	126.77	0.0156301	0.131262	0.143423	0.0456325
Os01g0685500|Os01g0685500|chr1|-	195.9	28261340	chr1:28261254-28261620	27.79,38.40	66.19	36.98,56.41	93.39	0.762167	0.0238781	0.023957	0.851552
Os01g0686000|Os01g0686000|chr1|+	90	28290082	chr1:28289381-28290235	NA	NA	26.70,17.07	43.77	NA	NA	NA	NA
Os01g0686200|Os01g0686200|chr1|+	433.8	2.83037e+23	chr1:28303270-28304880	0.00,32.28,34.60,3.64	70.53	0.00,10.00,30.26,16.85	57.11	1.4e-05	0.282642	0.325593	0.000106773
Os01g0686400|Os01g0686400|chr1|+	421.5	28317169	chr1:28316782-28317269	102.22,21.26	123.48	105.27,47.08	152.35	0.00884709	0.136852	0.157628	0.0286175
Os01g0686800|Os01g0686800|chr1|+	5337.5	2.83331e+15	chr1:28332950-28333292	158.27,216.92,138.38	513.57	375.73,469.57,218.36	1063.66	0.00622702	0.064156	-0.0727897	0.02126
Os01g0687300|Os01g0687300|chr1|+	17622.6	28350802	chr1:28350010-28350994	352.07,111.05	463.12	449.71,176.26	625.97	0.121813	0.0417923	0.0468832	0.2355
Os01g0687400|Os01g0687400|chr1|-	17.4	2.83559e+23	chr1:28354882-28356067	NA	NA	5.09,21.35,9.59,4.12	40.16	NA	NA	NA	NA
Os01g0687700|Os01g0687700|chr1|-	402.3	2.83713e+31	chr1:28370981-28371477	73.50,66.36,44.43,41.14,41.96	267.39	37.97,73.23,46.89,50.13,66.82	275.04	0.000201014	0.136827	0.159019	0.00113526
Os01g0688200|Os01g0688200|chr1|-	572	28384194	chr1:28384006-28384365	101.39,39.28	140.67	132.21,40.85	173.06	0.382981	0.0431898	-0.0492545	0.543456
Os01g0688600|Os01g0688600|chr1|-	1259.9	28417480	chr1:28417360-28417645	145.08,64.82	209.9	104.74,43.46	148.2	0.752165	0.0155614	-0.0166875	0.844162
Os01g0689000|Os01g0689000|chr1|+	20.4	2.84331e+23	chr1:28433029-28433405	29.23,12.89,14.68,4.89	61.69	31.42,14.42,16.45,11.78	74.07	0.299119	0.0797714	0.0989946	0.457623
Os01g0689451|Os01g0689451|chr1|-	3544.3	2.84482e+15	chr1:28447944-28448293	121.97,156.88,209.97	488.81	41.93,143.94,171.56	357.43	0.000558873	0.13221	0.149749	0.00274656
Os01g0689600|Os01g0689600|chr1|-	166.2	2.8468e+15	chr1:28467682-28468078	27.97,26.31,10.69	64.96	51.82,38.95,19.59	110.36	0.821789	0.0520203	-0.0233751	0.891926
Os01g0689800|Os01g0689800|chr1|+	2210	28482623	chr1:28482006-28482757	164.22,69.98	234.2	102.13,63.65	165.78	0.0753415	0.0851381	0.0889212	0.16212
Os01g0690800|Os01g0690800|chr1|+	1387.8	2.85332e+23	chr1:28532635-28533801	0.00,50.74,26.46,10.72	87.93	0.00,59.95,14.99,16.84	91.78	0.896092	0.13763	-0.0633081	0.939432
Os01g0691500|Os01g0691500|chr1|-	1274.6	2.8542e+23	chr1:28541690-28542124	206.20,57.46,42.42,31.69	337.76	116.94,83.54,93.57,31.56	325.61	1.68e-07	0.251333	0.202461	1.98e-06
Os01g0691600|Os01g0691600|chr1|+	2043.6	28553548	chr1:28553342-28553744	134.70,78.58	213.28	226.04,130.51	356.55	0.954123	0.00240024	-0.00241005	0.974404
Os01g0691700|Os01g0691700|chr1|+	926.5	2.85602e+15	chr1:28560135-28560498	150.51,108.67,55.79	314.97	195.90,128.72,66.63	391.25	0.60145	0.0228478	-0.0204547	0.733139
Os01g0692300|Os01g0692300|chr1|+	17524.8	2.85753e+15	chr1:28573929-28575654	38.64,285.21,79.32	403.17	0.00,254.89,116.58	371.47	7.07e-09	0.117093	0.213224	1.09e-07
Os01g0692700|Os01g0692700|chr1|-	3709	28583303	chr1:28583151-28583442	234.47,60.55	295.01	311.78,80.13	391.92	0.979991	0.000780115	-0.000956898	0.989056
Os01g0693300|Os01g0693300|chr1|+	346.5	28607466	chr1:28607233-28607620	70.57,11.50	82.07	120.22,33.59	153.81	0.145391	0.078262	0.094802	0.269371
Os01g0693400|Os01g0693400|chr1|-	2033.1	28619661	chr1:28619545-28621117	122.09,34.38	156.47	102.77,62.05	164.83	0.00218286	0.156749	0.170947	0.00884864
Os01g0693800|Os01g0693800|chr1|-	31176.2	2.86543e+15	chr1:28654076-28655948	258.97,78.13,98.98	436.08	76.64,123.03,119.69	319.35	6.2e-16	0.353879	0.306516	2.31e-14
Os01g0693900|Os01g0693900|chr1|-	1252.9	2.86579e+15	chr1:28657675-28658162	105.22,113.29,55.13	273.65	0.00,166.78,84.68	251.46	2.11e-18	0.38452	0.402202	9.2e-17
Os01g0694000|Os01g0694000|chr1|+	53.9	28667807	chr1:28667505-28668042	28.92,5.12	34.04	40.39,11.29	51.68	0.433308	0.0680485	0.0846296	0.591595
Os01g0694200|Os01g0694200|chr1|-	119.8	2.86759e+15	chr1:28675501-28676158	20.49,28.42,35.48	84.4	0.00,36.90,19.77	56.68	0.148512	0.314368	0.263028	0.273894
Os01g0694300|Os01g0694300|chr1|-	850.4	2.86845e+23	chr1:28683907-28684644	127.33,105.42,100.57,43.30	376.62	59.12,97.55,81.01,39.91	277.59	0.00905851	0.12511	0.117703	0.0291705
Os01g0694400|Os01g0694400|chr1|-	32.5	28697501	chr1:28697448-28697661	56.32,2.23	58.55	32.80,4.67	37.46	0.10919	0.0865459	0.163471	0.216149
Os01g0694800|Os01g0694800|chr1|-	11	28726648	chr1:28725926-28727227	NA	NA	NA	NA	NA	NA	NA	NA
Os01g0694900|Os01g0694900|chr1|+	321.2	2.87346e+15	chr1:28734312-28734962	58.64,35.44,11.14	105.22	66.61,83.52,41.02	191.15	0.000360671	0.208839	0.211439	0.00187844
Os01g0695200|Os01g0695200|chr1|+	419	28751170	chr1:28750754-28751269	61.64,27.49	89.13	95.43,38.84	134.27	0.758922	0.019158	-0.0205329	0.84903
Os01g0695300|Os01g0695300|chr1|-	2073.6	2.87523e+15	chr1:28752096-28752452	173.52,154.63,47.78	375.93	225.41,217.00,77.11	519.52	0.301675	0.027694	0.0347869	0.460073
Os01g0695600|Os01g0695600|chr1|-	60.8	2.87566e+15	chr1:28756090-28756796	58.25,25.61,13.48	97.34	12.43,24.38,13.57	50.38	0.000243736	0.351693	0.267505	0.00133983
Os01g0695700|Os01g0695700|chr1|+	196.3	28780142	chr1:28779443-28780331	32.43,3.07	35.5	87.05,23.11	110.16	0.096114	0.123307	0.137874	0.195633
Os01g0695800|Os01g0695800|chr1|-	64.9	28786735	chr1:28786518-28787286	16.34,4.55	20.89	40.54,14.10	54.64	0.716747	0.0402451	0.0417464	0.819571
Os01g0696000|Os01g0696000|chr1|+	330.7	28803655	chr1:28803165-28803829	91.33,30.06	121.39	63.44,25.38	88.82	0.535614	0.0381149	0.0427254	0.681608
Os01g0696800|Os01g0696800|chr1|+	50.9	28836670	chr1:28835697-28836780	NA	NA	14.48,12.63	27.12	NA	NA	NA	NA
Os01g0698000|Os01g0698000|chr1|-	2389.5	2.88818e+15	chr1:28881456-28882954	118.34,36.59,19.80	174.73	110.96,60.20,23.84	195	0.106617	0.108248	0.094419	0.212096
Os01g0698300|Os01g0698300|chr1|+	79.7	2.8897e+15	chr1:28896901-28897205	72.84,23.62,21.27	117.73	44.85,28.88,12.19	85.92	0.589132	0.135498	0.0581496	0.724127
Os01g0699400|Os01g0699400|chr1|+	68.5	28934998	chr1:28933836-28935120	NA	NA	28.83,10.83	39.66	NA	NA	NA	NA
Os01g0699600|Os01g0699600|chr1|-	2738.7	28946864	chr1:28946758-28948045	NA	NA	131.83,62.91	194.75	NA	NA	NA	NA
Os01g0700000|Os01g0700000|chr1|+	232.1	2.89741e+15	chr1:28973962-28974276	20.31,24.62,23.42	68.35	16.06,72.98,84.49	173.53	0.000617368	0.204598	0.234154	0.0029966
Os01g0701900|Os01g0701900|chr1|-	36.1	2.90673e+23	chr1:29066694-29067475	20.21,18.95,5.99,0.01	45.16	30.00,9.04,12.01,5.10	56.15	0.334011	0.258622	-0.00702094	0.49394
Os01g0702000|Os01g0702000|chr1|-	2.61219e+06	29072929	chr1:29072834-29073021	4544.87,2182.09	6726.96	5715.28,3134.39	8849.67	0.00010206	0.0298018	0.0311334	0.000620098
Os01g0702400|Os01g0702400|chr1|+	309.3	2.91189e+15	chr1:29118735-29119327	71.35,86.25,52.81	210.41	25.35,50.90,61.24	137.49	4.15e-05	0.194428	0.202456	0.000280011
Os01g0702700|Os01g0702700|chr1|-	1006.8	29132351	chr1:29132181-29133134	24.19,4.17	28.36	66.63,31.15	97.78	0.0732545	0.171534	0.159488	0.158756
Os01g0703400|Os01g0703400|chr1|+	2357.3	29162353	chr1:29162233-29162441	170.87,132.97	303.83	158.59,103.60	262.2	0.30668	0.0424983	-0.0429657	0.465075
Os01g0704200|Os01g0704200|chr1|+	246	2.91946e+15	chr1:29194424-29194957	72.56,4.75,16.06	93.36	91.04,17.00,9.02	117.06	0.311705	0.0949494	-0.0346057	0.470739
Os01g0704300|Os01g0704300|chr1|-	6201.6	2.92027e+15	chr1:29202233-29203231	17.41,112.30,38.60	168.32	0.00,232.18,74.86	307.03	0.011119	0.10344	0.142538	0.0344393
Os01g0704400|Os01g0704400|chr1|-	7572.5	29206551	chr1:29206439-29207379	198.27,95.76	294.03	131.72,82.89	214.61	0.157677	0.0605544	0.0626491	0.286417
Os01g0704700|Os01g0704700|chr1|+	293.3	2.92214e+15	chr1:29221310-29221602	79.38,78.54,35.07	192.99	50.65,77.70,35.79	164.15	0.0733717	0.102739	0.0923964	0.158921
Os01g0705000|Os01g0705000|chr1|+	118.7	29231044	chr1:29230315-29231234	11.65,23.30	34.95	17.18,15.09	32.27	0.0994732	0.19905	-0.200934	0.201082
Os01g0705300|Os01g0705300|chr1|-	2296.8	2.92405e+15	chr1:29240097-29240619	265.81,152.88,89.59	508.28	135.27,165.33,135.45	436.04	1.96e-11	0.212743	0.216339	4.41e-10
Os01g0705500|Os01g0705500|chr1|+	102.9	2.92499e+15	chr1:29249803-29250119	21.20,27.93,7.59	56.73	65.66,72.30,19.03	156.98	0.583515	0.0444773	-0.0355794	0.719298
Os01g0706000|Os01g0706000|chr1|-	283.2	2.92806e+23	chr1:29280246-29280709	32.96,32.62,46.32,21.28	133.17	144.86,42.57,47.55,26.31	261.3	2.9e-07	0.306919	-0.281447	3.25e-06
Os01g0706400|Os01g0706400|chr1|+	506.3	2.93122e+23	chr1:29312111-29312478	80.75,117.23,40.66,20.78	259.41	71.70,179.90,80.93,51.00	383.53	0.00011586	0.124324	0.151331	0.000693559
Os01g0706600|Os01g0706600|chr1|+	34.4	2.93178e+15	chr1:29317540-29318155	21.14,5.56,4.88	31.58	28.47,13.51,4.57	46.55	0.992812	0.114165	0.0257079	0.996573
Os01g0706700|Os01g0706700|chr1|-	13.7	29318392	chr1:29318293-29318602	NA	NA	NA	NA	NA	NA	NA	NA
Os01g0706800|Os01g0706800|chr1|-	70.2	2.93237e+31	chr1:29322980-29323982	NA	NA	8.64,0.00,9.45,9.12,3.43	30.64	NA	NA	NA	NA
Os01g0706850|Os01g0706850|chr1|+	647.5	29327188	chr1:29326816-29327341	29.76,2.25	32.01	91.40,22.27	113.67	0.0933331	0.125627	0.139031	0.191402
Os01g0706900|Os01g0706900|chr1|-	44.2	2.93286e+31	chr1:29327545-29328761	0.00,8.90,0.00,9.41,8.12	26.43	5.54,19.21,12.80,13.96,5.13	56.65	0.0104279	0.32622	-0.204237	0.0326805
Os01g0707300|Os01g0707300|chr1|+	7164.8	2.93676e+15	chr1:29367511-29367868	479.33,295.73,140.95	916.01	864.98,575.67,360.28	1800.94	0.00400865	0.0461783	0.0504901	0.0147154
Os01g0708000|Os01g0708000|chr1|+	568.2	2.9411e+15	chr1:29410971-29411309	122.95,76.18,41.56	240.69	88.57,66.54,30.62	185.73	0.720243	0.0417553	0.0159531	0.822062
Os01g0708300|Os01g0708300|chr1|+	501	2.94276e+15	chr1:29427418-29427843	103.37,49.13,27.66	180.16	155.82,58.65,40.48	254.95	0.658624	0.0426569	-0.0216109	0.776429
Os01g0708350|Os01g0708350|chr1|-	15760.2	29431644	chr1:29431578-29432009	199.73,52.69	252.41	260.01,72.41	332.42	0.790664	0.00908744	0.0109765	0.871401
Os01g0708400|Os01g0708400|chr1|+	4640.2	2.94362e+15	chr1:29436121-29436367	160.60,326.27,99.18	586.05	261.57,388.31,140.57	790.45	0.193241	0.0654754	-0.0307165	0.333339
Os01g0708500|Os01g0708500|chr1|-	308.1	2.94375e+15	chr1:29437329-29437723	60.73,28.58,13.08	102.39	82.11,77.18,39.14	198.43	0.0061753	0.179326	0.165365	0.0211167
Os01g0708600|Os01g0708600|chr1|+	974.9	29446982	chr1:29446882-29447071	88.26,20.36	108.62	184.42,43.38	227.8	0.947867	0.00298774	0.00356486	0.971493
Os01g0708900|Os01g0708900|chr1|+	234.5	2.94626e+15	chr1:29462490-29462936	46.52,55.84,22.91	125.27	79.22,87.62,31.44	198.28	0.518649	0.0281781	-0.0350342	0.666765
Os01g0709400|Os01g0709400|chr1|+	177.6	2.94823e+15	chr1:29482107-29482682	29.24,45.02,18.16	92.42	34.04,56.57,54.25	144.86	0.00988021	0.178005	0.156743	0.0312737
Os01g0709500|Os01g0709500|chr1|-	2002.7	2.94838e+15	chr1:29483276-29484259	40.76,29.90,12.45	83.11	137.00,130.08,52.06	319.14	0.403	0.0611557	0.0486889	0.561975
Os01g0710000|Os01g0710000|chr1|+	3430.1	2.95067e+15	chr1:29506539-29506886	296.50,227.14,107.27	630.91	154.16,352.56,147.72	654.45	7.5e-13	0.234396	0.188283	1.99e-11
Os01g0710700|Os01g0710700|chr1|-	4167.5	2.95301e+15	chr1:29529795-29530208	178.55,199.48,56.70	434.74	151.18,348.58,150.96	650.72	7.68e-11	0.178387	0.192342	1.56e-09
Os01g0711100|Os01g0711100|chr1|+	3353.3	29548333	chr1:29548171-29548406	235.60,41.05	276.65	230.60,61.72	292.32	0.0517987	0.062756	0.0815325	0.121116
Os01g0711400|Os01g0711400|chr1|+	1350.4	2.95664e+15	chr1:29566274-29566716	166.78,102.88,23.15	292.82	311.35,306.49,74.76	692.59	0.00120903	0.120046	0.103692	0.00534858
Os01g0711600|Os01g0711600|chr1|+	54	29575404	chr1:29575159-29575575	27.27,10.57	37.83	34.44,11.36	45.81	0.745992	0.0312991	-0.0354196	0.840109
Os01g0713200|Os01g0713200|chr1|+	64.2	2.9622e+15	chr1:29621225-29622304	15.78,19.51,5.13	40.43	NA	NA	NA	NA	NA	NA
Os01g0714100|Os01g0714100|chr1|-	684.5	2.96795e+15	chr1:29679105-29680597	64.46,22.53,10.57	97.56	26.92,33.18,18.55	78.65	8.28e-05	0.318446	0.316726	0.000516411
Os01g0714900|Os01g0714900|chr1|-	206.2	29730319	chr1:29730188-29730487	58.88,22.72	81.6	77.54,23.16	100.7	0.453611	0.0484413	-0.0555041	0.609762
Os01g0715000|Os01g0715000|chr1|-	1495	29736486	chr1:29736360-29736849	203.62,52.12	255.74	158.66,64.03	222.69	0.0331216	0.083729	0.0974078	0.0842412
Os01g0715400|Os01g0715400|chr1|+	3781	29769776	chr1:29769484-29770001	254.08,133.82	387.9	214.13,175.41	389.55	0.00270131	0.105315	0.107588	0.0106284
Os01g0715800|Os01g0715800|chr1|-	613.6	29783968	chr1:29783825-29784113	71.00,24.12	95.12	123.60,56.00	179.6	0.312368	0.0582296	0.0609524	0.471328
Os01g0716300|Os01g0716300|chr1|-	39.6	29810925	chr1:29810573-29811190	18.49,5.21	23.7	NA	NA	NA	NA	NA	NA
Os01g0716400|Os01g0716400|chr1|+	404.4	29819526	chr1:29818191-29819893	61.67,11.90	73.57	27.12,22.91	50.03	0.000326568	0.296175	0.323206	0.00172715
Os01g0716550|Os01g0716550|chr1|+	18.7	29822312	chr1:29822236-29822414	23.14,5.20	28.34	26.89,8.83	35.72	0.540267	0.0637142	0.0765152	0.685779
Os01g0717000|Os01g0717000|chr1|-	8009.2	29843168	chr1:29842883-29843383	192.09,125.72	317.82	426.11,211.46	637.57	0.0514332	0.0639167	-0.0630183	0.12037
Os01g0717400|Os01g0717400|chr1|+	19847.7	2.98772e+15	chr1:29876935-29877402	98.17,181.82,58.71	338.7	365.83,588.81,258.87	1213.51	0.511662	0.0516049	0.0226978	0.660534
Os01g0717700|Os01g0717700|chr1|+	1704.8	29898195	chr1:29897914-29898442	189.23,51.96	241.18	205.02,92.12	297.14	0.0136955	0.0945904	0.106248	0.0409634
Os01g0718000|Os01g0718000|chr1|-	677.6	2.99046e+15	chr1:29903996-29904790	110.53,14.38,8.48	133.4	233.43,30.94,27.54	291.91	0.346909	0.0307712	0.0436072	0.507444
Os01g0718300|Os01g0718300|chr1|-	503	29927687	chr1:29927612-29928585	81.80,28.70	110.5	77.02,28.46	105.48	0.866623	0.0100857	0.0114281	0.920474
Os01g0718500|Os01g0718500|chr1|+	438.2	2.99379e+15	chr1:29937802-29938078	NA	NA	206.61,96.75,65.19	368.55	NA	NA	NA	NA
Os01g0718900|Os01g0718900|chr1|-	240.4	2.99519e+23	chr1:29950868-29952644	55.78,56.84,13.54,7.88	134.05	5.64,37.71,12.89,12.07	68.32	1.19e-06	0.33358	0.351609	1.17e-05
Os01g0719200|Os01g0719200|chr1|+	74.2	29971936	chr1:29971907-29972008	23.03,9.09	32.12	41.73,12.68	54.41	0.604887	0.0499558	-0.05562	0.735734
Os01g0719600|Os01g0719600|chr1|+	12.4	3.00056e+23	chr1:30005547-30005943	10.28,16.61,11.81,3.60	42.29	16.77,9.88,16.30,8.43	51.39	0.593128	0.200379	0.0829298	0.727625
Os01g0719700|Os01g0719700|chr1|+	2676.6	30011800	chr1:30011691-30011902	180.66,206.99	387.65	184.67,228.32	412.99	0.591852	0.0188853	0.0189483	0.726608
Os01g0720200|Os01g0720200|chr1|-	2487.8	30021168	chr1:30020981-30021230	171.83,29.39	201.22	311.18,76.46	387.64	0.12498	0.0511858	0.0632231	0.240087
Os01g0720400|Os01g0720400|chr1|-	745.4	30025478	chr1:30025363-30026465	NA	NA	98.64,30.15	128.79	NA	NA	NA	NA
Os01g0720500|Os01g0720500|chr1|+	40.7	30031971	chr1:30031920-30032217	NA	NA	49.87,9.25	59.12	NA	NA	NA	NA
Os01g0720600|Os01g0720600|chr1|-	209.9	3.00326e+15	chr1:30032400-30033020	42.81,10.65,4.64	58.1	57.27,24.28,11.94	93.48	0.131323	0.124254	0.127263	0.249211
Os01g0720700|Os01g0720700|chr1|+	255.6	3.00435e+15	chr1:30043446-30043783	43.96,22.56,15.25	81.77	86.26,64.62,60.64	211.52	0.0307585	0.129795	0.126037	0.0793657
Os01g0720800|Os01g0720800|chr1|+	54	3.00496e+23	chr1:30048381-30050021	11.23,5.73,9.13,2.34	28.42	15.16,18.18,9.78,8.02	51.14	0.625474	0.228464	0.0772185	0.750468
Os01g0721000|Os01g0721000|chr1|+	1546	3.00595e+23	chr1:30059264-30060956	61.62,17.36,67.17,22.03	168.18	20.79,0.00,127.24,25.40	173.43	1.56e-08	0.34974	0.298893	2.22e-07
Os01g0721100|Os01g0721100|chr1|+	61.1	30066172	chr1:30063770-30066332	19.63,2.38	22.01	13.93,7.44	21.37	0.0589479	0.240019	0.286742	0.134184
Os01g0721500|Os01g0721500|chr1|+	138.3	30085496	chr1:30082783-30085678	NA	NA	NA	NA	NA	NA	NA	NA
Os01g0721900|Os01g0721900|chr1|-	5565.7	3.00958e+23	chr1:30095501-30095850	231.58,164.53,351.20,184.20	931.51	118.95,181.82,411.59,226.44	938.79	9.83e-09	0.121903	0.136024	1.47e-07
Os01g0722100|Os01g0722100|chr1|+	82.4	3.0107e+15	chr1:30106903-30107313	11.81,51.70,14.89	78.41	37.26,60.19,14.95	112.41	0.0109552	0.180857	-0.195924	0.0340294
Os01g0722700|Os01g0722700|chr1|+	28.5	3.01349e+15	chr1:30134589-30135240	27.91,24.67,7.78	60.36	4.08,29.01,7.16	40.25	0.00232412	0.361026	0.331085	0.00934139
Os01g0722800|Os01g0722800|chr1|+	751.4	3.01375e+15	chr1:30137078-30137728	108.12,82.66,96.63	287.41	89.09,83.29,89.99	262.37	0.542797	0.0366287	0.0274717	0.688183
Os01g0723100|Os01g0723100|chr1|+	43	30157461	chr1:30157242-30157583	NA	NA	33.27,13.68	46.94	NA	NA	NA	NA
Os01g0723200|Os01g0723200|chr1|-	2313.5	3.01582e+15	chr1:30157968-30158269	112.39,172.93,69.19	354.51	184.71,263.00,78.22	525.93	0.0890281	0.0464438	-0.0542932	0.184378
Os01g0723400|Os01g0723400|chr1|+	89454.4	3.01714e+15	chr1:30171257-30171581	1362.06,1884.86,566.46	3813.39	1499.70,2130.99,616.66	4247.34	0.961451	0.00744683	-0.0005802	0.978662
Os01g0723600|Os01g0723600|chr1|+	63.3	3.01841e+23	chr1:30184064-30184430	16.25,43.20,10.93,4.51	74.89	25.01,52.88,29.20,15.49	122.59	0.0664596	0.158409	0.125663	0.14786
Os01g0724500|Os01g0724500|chr1|+	57	3.02229e+15	chr1:30222706-30223116	13.18,28.04,10.47	51.68	9.94,39.87,11.87	61.68	0.483213	0.103936	0.0291612	0.636312
Os01g0725600|Os01g0725600|chr1|+	280.5	3.02546e+15	chr1:30253478-30254891	35.84,56.92,8.79	101.55	0.00,54.70,14.58	69.27	1.62e-07	0.35293	0.398464	1.92e-06
Os01g0725800|Os01g0725800|chr1|+	12490.5	30263249	chr1:30262826-30263351	247.07,67.13	314.2	307.48,106.10	413.58	0.178424	0.0428867	0.0498797	0.314122
Os01g0727200|Os01g0727200|chr1|+	23.7	30319387	chr1:30319292-30319512	28.58,9.06	37.64	26.34,7.64	33.98	0.874036	0.0158632	-0.0187329	0.925802
Os01g0727400|Os01g0727400|chr1|+	187.2	3.03237e+15	chr1:30323537-30323934	66.24,56.09,44.39	166.72	0.26,64.81,51.09	116.15	3.48e-10	0.395075	0.428587	6.69e-09
Os01g0727700|Os01g0727700|chr1|-	138	3.03415e+15	chr1:30341082-30341594	58.96,19.81,10.01	88.79	50.90,8.51,8.25	67.67	0.478082	0.0973599	-0.0758073	0.632184
Os01g0727820|Os01g0727820|chr1|+	1274.5	30346415	chr1:30345901-30346490	0.00,94.17	94.17	0.00,61.43	61.43	NA	0	NA	NA
Os01g0727840|Os01g0727840|chr1|-	14.5	30348065	chr1:30347937-30348114	19.96,17.00	36.96	14.40,8.87	23.27	0.547579	0.0787792	-0.077491	0.691517
Os01g0727900|Os01g0727900|chr1|+	80.9	30353432	chr1:30353265-30353630	73.10,10.50	83.6	41.32,8.66	49.98	0.446872	0.0476712	0.0658126	0.603843
Os01g0728900|Os01g0728900|chr1|+	3.9	3.0398e+15	chr1:30397849-30398987	NA	NA	9.54,10.02,2.32	21.88	NA	NA	NA	NA
Os01g0729100|Os01g0729100|chr1|+	8.5	3.04053e+15	chr1:30405175-30405626	NA	NA	17.04,16.11,2.36	35.51	NA	NA	NA	NA
Os01g0729200|Os01g0729200|chr1|-	9247.4	3.04033e+15	chr1:30402257-30403740	237.77,52.32,39.54	329.63	128.79,33.99,16.70	179.49	0.712532	0.030657	0.000793707	0.816407
Os01g0730200|Os01g0730200|chr1|-	24	3.04536e+15	chr1:30453418-30453929	23.65,19.01,1.24	43.9	NA	NA	NA	NA	NA	NA
Os01g0730300|Os01g0730300|chr1|+	6340.8	30464016	chr1:30463734-30464392	290.16,155.65	445.81	283.48,206.31	489.79	0.0237597	0.0720816	0.0739187	0.0642165
Os01g0730500|Os01g0730500|chr1|+	2178.5	3.04749e+23	chr1:30474788-30475136	203.96,225.63,72.75,26.06	528.41	211.67,263.35,112.67,84.04	671.73	3.13e-06	0.105842	0.136364	2.83e-05
Os01g0730800|Os01g0730800|chr1|+	2076.1	3.04902e+15	chr1:30490038-30490429	144.75,109.24,82.05	336.03	39.98,189.02,164.10	393.11	8.85e-19	0.329048	0.35912	3.98e-17
Os01g0731000|Os01g0731000|chr1|-	1015.7	3.05019e+15	chr1:30501686-30501944	170.80,55.07,34.91	260.77	193.38,86.55,41.18	321.11	0.429419	0.0583596	0.0417334	0.587401
Os01g0731100|Os01g0731100|chr1|-	10.9	3.05125e+15	chr1:30512255-30512763	NA	NA	11.27,8.82,7.25	27.34	NA	NA	NA	NA
Os01g0731800|Os01g0731800|chr1|-	38	3.05276e+15	chr1:30525084-30527720	NA	NA	16.78,8.63,4.09	29.5	NA	NA	NA	NA
Os01g0732000|Os01g0732000|chr1|-	23569	30533327	chr1:30533064-30533592	417.87,108.64	526.52	782.71,150.48	933.18	0.0304018	0.0450865	-0.0566616	0.0785859
Os01g0732100|Os01g0732100|chr1|+	865.9	30536534	chr1:30536426-30537134	148.83,42.57	191.4	210.66,32.34	243	0.0144149	0.0893274	-0.117394	0.0426535
Os01g0732700|Os01g0732700|chr1|+	6.8	3.05641e+15	chr1:30563929-30564410	NA	NA	15.35,9.11,4.90	29.36	NA	NA	NA	NA
Os01g0733200|Os01g0733200|chr1|+	19343.3	30583532	chr1:30582994-30583666	487.05,193.34	680.4	177.96,115.68	293.64	0.000728638	0.109791	0.108255	0.00346543
Os01g0733500|Os01g0733500|chr1|+	42693.7	3.05919e+15	chr1:30591119-30592486	0.00,20.07,6.07	26.14	0.00,731.97,295.75	1027.72	0.534909	0.0555618	0.0191149	0.681241
Os01g0734100|Os01g0734100|chr1|+	155.2	3.06101e+15	chr1:30609970-30610337	55.80,40.70,51.79	148.28	58.53,51.95,44.12	154.6	0.488441	0.0638665	-0.0345043	0.64036
Os01g0734150|Os01g0734150|chr1|-	184.3	30621964	chr1:30621908-30623119	NA	NA	20.20,6.64	26.84	NA	NA	NA	NA
Os01g0734466|Os01g0734466|chr1|+	268	30634224	chr1:30633752-30634360	60.21,29.93	90.14	68.67,40.11	108.78	0.589692	0.0366868	0.0382364	0.724641
Os01g0734600|Os01g0734600|chr1|+	3995.8	3.06484e+15	chr1:30647512-30649337	2.93,66.52,29.37	98.82	0.00,120.87,82.82	203.69	0.0233353	0.109391	0.158354	0.0632405
Os01g0734800|Os01g0734800|chr1|+	1476.2	30656863	chr1:30655354-30657014	23.69,80.05	103.74	25.93,84.82	110.75	0.920208	0.00577157	-0.00683974	0.953855
Os01g0735300|Os01g0735300|chr1|+	484.8	3.06678e+15	chr1:30666642-30668346	NA	NA	0.00,74.18,45.81	119.99	NA	NA	NA	NA
Os01g0736000|Os01g0736000|chr1|+	75.6	3.06911e+15	chr1:30690139-30691384	5.14,14.95,5.78	25.86	8.84,23.76,9.00	41.6	0.898286	0.0138143	-0.0161996	0.940593
Os01g0736400|Os01g0736400|chr1|+	140.3	30717482	chr1:30717302-30717589	40.32,19.55	59.88	69.04,40.01	109.06	0.599507	0.0403551	0.0404026	0.732061
Os01g0736500|Os01g0736500|chr1|+	1184.6	3.07196e+15	chr1:30718930-30719948	NA	NA	59.25,68.72,27.68	155.65	NA	NA	NA	NA
Os01g0736600|Os01g0736600|chr1|-	55.5	3.07311e+15	chr1:30730355-30731337	21.36,37.22,8.98	67.55	27.07,29.29,7.66	64.03	0.297756	0.106673	-0.10671	0.456188
Os01g0736900|Os01g0736900|chr1|+	68477.1	30740523	chr1:30740125-30740647	1195.08,277.36	1472.44	1486.47,396.41	1882.88	0.111716	0.0221663	0.0274583	0.219943
Os01g0737401|Os01g0737401|chr1|+	32.7	30760978	chr1:30760893-30761055	25.42,11.51	36.93	12.28,8.85	21.13	0.410323	0.107165	0.108052	0.569562
Os01g0737800|Os01g0737800|chr1|-	706.9	3.07754e+15	chr1:30775169-30775521	119.58,87.42,50.19	257.18	120.15,96.41,47.21	263.77	0.919174	0.0256035	-0.00659128	0.953239
Os01g0737900|Os01g0737900|chr1|+	213.2	30782586	chr1:30780128-30782731	31.01,16.90	47.91	23.49,13.51	37.01	0.906005	0.0123904	0.0128142	0.945323
Os01g0738000|Os01g0738000|chr1|+	369.2	30787877	chr1:30787756-30787988	85.92,26.56	112.48	90.65,25.83	116.47	0.795727	0.0143761	-0.0171088	0.875644
Os01g0738600|Os01g0738600|chr1|+	600.3	3.08363e+15	chr1:30836213-30836660	51.35,62.82,18.67	132.83	13.10,76.95,17.85	107.9	0.000444016	0.265147	0.273787	0.00224498
Os01g0738800|Os01g0738800|chr1|-	64.3	3.08403e+15	chr1:30840154-30840478	22.61,25.40,3.79	51.81	33.40,66.13,11.71	111.24	0.103066	0.136235	0.131607	0.206682
Os01g0738900|Os01g0738900|chr1|-	156.1	30848814	chr1:30848686-30849133	39.05,15.70	54.75	21.47,7.75	29.22	0.834093	0.0215287	-0.0228575	0.900313
Os01g0739000|Os01g0739000|chr1|-	1937.5	30850960	chr1:30850808-30851083	197.71,38.17	235.88	289.57,83.46	373.03	0.0626599	0.0619158	0.0754413	0.140903
Os01g0739200|Os01g0739200|chr1|+	1374.4	30871428	chr1:30870918-30871551	70.62,25.93	96.55	198.69,90.21	288.9	0.417948	0.0436879	0.0412566	0.576753
Os01g0739300|Os01g0739300|chr1|-	4986.5	30872562	chr1:30872467-30872898	120.25,41.11	161.36	160.44,69.58	230.02	0.302111	0.0477235	0.0521609	0.4604
Os01g0739400|Os01g0739400|chr1|+	3625.5	30885114	chr1:30884363-30885266	44.79,43.70	88.49	75.89,37.52	113.41	0.0190953	0.163006	-0.164941	0.0538283
Os01g0739500|Os01g0739500|chr1|-	30905.1	3.08856e+15	chr1:30885394-30885892	440.62,161.15,132.10	733.86	931.67,399.74,242.76	1574.17	0.609669	0.0343477	-0.0220317	0.739186
Os01g0740500|Os01g0740500|chr1|-	104.2	3.09232e+15	chr1:30922768-30923320	37.21,75.35,5.41	117.97	18.54,25.89,4.31	48.74	0.81513	0.107536	-0.0269829	0.888337
Os01g0740651|Os01g0740651|chr1|+	5172	30935436	chr1:30935211-30935611	29.78,49.25	79.02	59.90,78.22	138.12	0.412905	0.0568619	-0.0555641	0.572223
Os01g0740800|Os01g0740800|chr1|+	135.2	30940925	chr1:30939691-30940992	18.93,3.94	22.87	NA	NA	NA	NA	NA	NA
Os01g0741900|Os01g0741900|chr1|+	791.2	3.09791e+15	chr1:30978967-30979487	128.89,25.46,13.11	167.45	229.82,53.16,32.44	315.42	0.287643	0.0410605	0.0475905	0.445675
Os01g0742000|Os01g0742000|chr1|-	5815.6	30984737	chr1:30984549-30985146	304.42,63.62	368.04	96.39,59.39	155.79	2.7e-07	0.208381	0.22471	3.06e-06
Os01g0742100|Os01g0742100|chr1|+	11748.2	30986230	chr1:30985374-30986303	197.49,84.61	282.1	38.98,25.82	64.8	0.124689	0.0985277	0.0824358	0.239739
Os01g0742766|Os01g0742766|chr1|-	16.2	31015969	chr1:31015876-31016093	14.23,6.64	20.88	12.44,8.58	21.01	0.544706	0.0900226	0.0935859	0.689795
Os01g0743300|Os01g0743300|chr1|+	1318.4	3.10698e+15	chr1:31069565-31070013	117.85,119.85,48.02	285.72	119.23,169.97,67.55	356.75	0.0800774	0.0782551	0.0690511	0.16989
Os01g0743400|Os01g0743400|chr1|-	1466	31070383	chr1:31070230-31070598	228.09,43.40	271.49	183.07,57.93	241	0.0223611	0.0805149	0.100899	0.0610207
Os01g0743800|Os01g0743800|chr1|+	676.6	3.10947e+15	chr1:31094643-31094929	65.24,136.48,61.82	263.54	76.94,101.72,36.87	215.53	0.00741302	0.109428	-0.123351	0.0246544
Os01g0744000|Os01g0744000|chr1|+	34.9	31106608	chr1:31106545-31106700	NA	NA	27.92,30.86	58.77	NA	NA	NA	NA
Os01g0744300|Os01g0744300|chr1|-	3067	3.11115e+15	chr1:31111321-31111699	276.97,142.70,58.58	478.25	278.69,133.69,76.10	488.48	0.368341	0.0333011	0.0230184	0.528672
Os01g0744400|Os01g0744400|chr1|-	472.4	31120953	chr1:31120711-31121063	91.19,20.48	111.66	127.61,21.11	148.72	0.366179	0.0414529	-0.0560002	0.526636
Os01g0745300|Os01g0745300|chr1|+	9138.3	31168521	chr1:31168434-31168625	432.37,181.77	614.14	420.07,146.90	566.97	0.157679	0.0368783	-0.0411123	0.286417
Os01g0745400|Os01g0745400|chr1|-	161.3	3.11707e+23	chr1:31170427-31170922	4.26,35.96,9.54,1.44	51.2	4.53,31.20,7.80,7.71	51.24	0.158656	0.127548	0.141576	0.287752
Os01g0746200|Os01g0746200|chr1|+	470.4	3.12109e+15	chr1:31210738-31211209	124.91,124.37,84.79	334.07	29.56,136.47,80.63	246.67	1.5e-07	0.254063	0.265752	1.78e-06
Os01g0746700|Os01g0746700|chr1|-	3.5	31252520	chr1:31252462-31252636	NA	NA	14.72,6.63	21.34	NA	NA	NA	NA
Os01g0747400|Os01g0747400|chr1|-	3641.5	31275485	chr1:31275365-31275752	243.40,66.78	310.18	289.62,120.66	410.28	0.0169842	0.0787975	0.0889317	0.0489181
Os01g0747500|Os01g0747500|chr1|+	277.8	3.12864e+23	chr1:31286173-31286657	14.91,44.01,6.20,3.24	68.37	22.06,69.75,14.02,17.67	123.5	0.046884	0.118507	0.145081	0.111409
Os01g0747600|Os01g0747600|chr1|-	34.8	31286834	chr1:31286694-31288034	17.77,6.84	24.62	NA	NA	NA	NA	NA	NA
Os01g0747700|Os01g0747700|chr1|+	607.9	3.12925e+15	chr1:31292443-31292987	123.38,108.16,30.28	261.82	78.25,132.27,36.82	247.33	0.00172207	0.154874	0.136425	0.00725011
Os01g0747800|Os01g0747800|chr1|-	6309.1	3.12999e+23	chr1:31299121-31300157	15.15,30.23,54.31,32.87	132.56	125.09,87.80,198.65,102.86	514.41	0.0147709	0.128889	-0.0776573	0.0434987
Os01g0748600|Os01g0748600|chr1|-	138.2	3.13336e+23	chr1:31333346-31333636	41.76,36.13,21.25,10.04	109.18	57.84,40.79,30.35,22.79	151.78	0.344659	0.0635441	0.0595394	0.505371
Os01g0748900|Os01g0748900|chr1|+	1342.9	3.13523e+15	chr1:31352196-31353080	62.10,56.98,43.97	163.05	15.76,120.85,82.73	219.35	2.23e-08	0.309013	0.317022	3.06e-07
Os01g0749100|Os01g0749100|chr1|+	57.5	31365333	chr1:31364934-31365465	37.28,5.36	42.65	32.45,12.72	45.17	0.0709684	0.155899	0.192694	0.15531
Os01g0749200|Os01g0749200|chr1|+	105056	31369206	chr1:31369049-31369385	1763.28,521.23	2284.51	1786.95,813.13	2600.08	3.62e-11	0.0845743	0.094703	7.85e-10
Os01g0749300|Os01g0749300|chr1|+	591.4	31372448	chr1:31371388-31372648	63.92,30.13	94.05	42.60,32.66	75.26	0.128353	0.113601	0.116864	0.245222
Os01g0749400|Os01g0749400|chr1|-	795.8	3.13738e+15	chr1:31373500-31374274	87.23,75.02,11.48	173.73	66.92,153.05,39.78	259.75	1.65e-07	0.244469	0.255484	1.95e-06
Os01g0749900|Os01g0749900|chr1|+	132.6	3.13997e+15	chr1:31399484-31400076	44.28,53.45,14.55	112.28	37.45,79.13,14.76	131.34	0.263191	0.12644	0.0761532	0.417247
Os01g0750100|Os01g0750100|chr1|-	9620.5	3.14096e+15	chr1:31409149-31409703	393.01,153.15,80.64	626.8	572.30,596.88,168.61	1337.79	5.55e-09	0.201832	0.167731	8.71e-08
Os01g0750300|Os01g0750300|chr1|+	550.5	31428536	chr1:31427726-31428609	NA	NA	68.43,33.88	102.32	NA	NA	NA	NA
Os01g0750500|Os01g0750500|chr1|-	29.4	31453593	chr1:31453356-31453816	NA	NA	35.37,22.41	57.78	NA	NA	NA	NA
Os01g0750600|Os01g0750600|chr1|-	160.6	3.14744e+15	chr1:31474039-31474634	35.76,37.45,7.11	80.33	68.43,57.88,13.50	139.82	0.690956	0.0522695	-0.038121	0.800944
Os01g0750800|Os01g0750800|chr1|-	4627.2	3.14897e+15	chr1:31489504-31489769	176.68,225.11,68.78	470.57	317.64,343.75,107.60	768.99	0.277245	0.0376017	-0.0293929	0.433444
Os01g0750900|Os01g0750900|chr1|+	45.9	3.14926e+15	chr1:31492428-31492947	24.46,5.61,0.00	30.08	40.29,13.49,11.56	65.34	0.0152968	0.196815	0.215654	0.0448235
Os01g0751300|Os01g0751300|chr1|+	468.6	31519402	chr1:31519140-31519536	87.03,37.44	124.47	65.67,45.41	111.08	0.0831043	0.108009	0.112913	0.174854
Os01g0752400|Os01g0752400|chr1|-	361.6	31561660	chr1:31561449-31561824	107.48,34.95	142.43	86.53,23.96	110.49	0.59442	0.0285315	-0.0334796	0.728521
Os01g0752500|Os01g0752500|chr1|+	165.1	31568578	chr1:31567786-31568834	48.81,11.24	60.05	14.11,6.85	20.96	0.186297	0.139636	0.146837	0.324933
Os01g0752600|Os01g0752600|chr1|-	94.8	31569249	chr1:31569009-31570204	36.21,11.52	47.73	19.67,13.77	33.44	0.10273	0.170425	0.181117	0.206222
Os01g0752700|Os01g0752700|chr1|+	5961.9	31583148	chr1:31582921-31583498	339.23,127.11	466.34	317.78,165.44	483.22	0.0198624	0.0698006	0.0755782	0.0555569
Os01g0752800|Os01g0752800|chr1|-	53011.2	31585676	chr1:31585561-31585744	472.21,141.75	613.96	773.74,286.85	1060.58	0.0736609	0.0395844	0.0437111	0.159402
Os01g0753000|Os01g0753000|chr1|-	3580.6	3.15926e+15	chr1:31592210-31593201	86.73,130.57,114.70	332	3.04,108.90,104.64	216.57	6.25e-10	0.247199	0.243887	1.15e-08
Os01g0753100|Os01g0753100|chr1|+	273.3	3.16042e+23	chr1:31604189-31604558	20.25,35.56,38.83,28.49	123.13	91.83,72.15,86.73,62.70	313.41	0.0465574	0.128542	-0.0888045	0.110796
Os01g0753200|Os01g0753200|chr1|-	1810.7	31608348	chr1:31608143-31608975	186.53,85.78	272.31	85.83,101.20	187.03	1.26e-06	0.226081	0.226091	1.24e-05
Os01g0753400|Os01g0753400|chr1|+	17	3.16145e+23	chr1:31614428-31614804	33.14,9.34,9.85,5.26	57.59	23.18,18.60,7.28,2.68	51.73	0.921697	0.197309	-0.034081	0.954932
Os01g0753500|Os01g0753500|chr1|-	33.6	3.16174e+15	chr1:31617238-31617622	29.27,25.20,14.77	69.24	14.73,21.46,7.14	43.33	0.811053	0.131317	-0.0153276	0.885236
Os01g0754100|Os01g0754100|chr1|-	687.1	3.16391e+15	chr1:31638629-31639169	98.24,103.58,54.83	256.65	65.82,94.55,55.48	215.85	0.0814663	0.0778441	0.0835203	0.172189
Os01g0754200|Os01g0754200|chr1|-	366.3	3.16417e+15	chr1:31641297-31641766	82.64,87.41,24.00	194.05	50.84,120.48,25.11	196.43	0.00912913	0.16705	0.12702	0.0293688
Os01g0754500|Os01g0754500|chr1|-	5765.2	3.1652e+15	chr1:31651633-31653263	114.23,131.03,60.51	305.77	20.87,218.91,129.15	368.93	1.31e-18	0.317012	0.371825	5.87e-17
Os01g0754700|Os01g0754700|chr1|-	17	31663867	chr1:31663656-31664288	NA	NA	NA	NA	NA	NA	NA	NA
Os01g0755700|Os01g0755700|chr1|+	294.2	3.1711e+15	chr1:31710636-31711793	30.34,25.02,10.43	65.8	24.01,23.51,29.11	76.63	0.00637699	0.221343	0.169068	0.0216808
Os01g0756400|Os01g0756400|chr1|-	2647.8	3.17384e+15	chr1:31737988-31738494	177.96,207.66,38.36	423.98	106.87,168.42,68.38	343.67	9.36e-06	0.10877	0.161708	7.46e-05
Os01g0756501|Os01g0756501|chr1|+	4780.9	31742707	chr1:31742392-31742780	43.64,237.73	281.37	38.37,160.71	199.07	0.280066	0.0376383	-0.0492797	0.43675
Os01g0756600|Os01g0756600|chr1|+	60.5	31752995	chr1:31752490-31753332	NA	NA	31.45,15.42	46.87	NA	NA	NA	NA
Os01g0757051|Os01g0757051|chr1|-	866.3	31787766	chr1:31787665-31788089	14.40,8.91	23.31	70.62,18.21	88.83	0.0752973	0.177241	-0.167962	0.162079
Os01g0757200|Os01g0757200|chr1|+	9577.8	31797225	chr1:31796784-31797367	NA	NA	389.22,150.64	539.86	NA	NA	NA	NA
Os01g0757400|Os01g0757400|chr1|+	7.8	31811019	chr1:31810897-31811179	NA	NA	18.38,5.90	24.28	NA	NA	NA	NA
Os01g0757500|Os01g0757500|chr1|-	510.1	31811569	chr1:31811395-31811657	67.93,21.64	89.57	87.51,21.79	109.3	0.473174	0.0422392	-0.0508664	0.627228
Os01g0757600|Os01g0757600|chr1|-	53.5	31815613	chr1:31815547-31816185	NA	NA	12.64,17.71	30.36	NA	NA	NA	NA
Os01g0757700|Os01g0757700|chr1|-	1821.4	31828639	chr1:31828506-31828852	541.94,30.41	572.36	187.07,26.50	213.56	0.000639916	0.0709493	0.121783	0.00309563
Os01g0758200|Os01g0758200|chr1|-	79.4	31850701	chr1:31850540-31851617	NA	NA	25.16,11.19	36.35	NA	NA	NA	NA
Os01g0759400|Os01g0759400|chr1|-	73.6	3.19445e+15	chr1:31943552-31944869	28.61,18.88,11.15	58.64	NA	NA	NA	NA	NA	NA
Os01g0759700|Os01g0759700|chr1|+	154	3.19735e+23	chr1:31973468-31973813	104.56,60.30,11.25,15.16	191.26	92.55,64.98,17.47,14.24	189.24	0.370785	0.0616116	0.0472687	0.530907
Os01g0761000|Os01g0761000|chr1|+	19737.7	3.20161e+15	chr1:32015980-32016212	513.33,198.54,155.39	867.25	764.48,414.23,292.07	1470.78	0.00627133	0.07212	0.0504052	0.0214
Os01g0761100|Os01g0761100|chr1|-	64.7	32016864	chr1:32016484-32017072	81.54,5.81	87.36	32.32,4.54	36.86	0.296633	0.0566547	0.0936461	0.455043
Os01g0762000|Os01g0762000|chr1|-	884.9	32058486	chr1:32058368-32059356	83.90,35.34	119.24	70.03,64.05	134.08	0.00317598	0.181323	0.185358	0.0121428
Os01g0762400|Os01g0762400|chr1|-	584.6	32072673	chr1:32072562-32072775	85.90,81.31	167.21	73.05,61.43	134.48	0.610242	0.0294782	-0.0293466	0.739674
Os01g0763000|Os01g0763000|chr1|-	512.8	3.2092e+23	chr1:32091668-32092016	54.78,40.24,59.14,43.93	198.08	53.35,51.36,89.83,63.57	258.1	0.102498	0.0740012	0.0783531	0.205789
Os01g0763100|Os01g0763100|chr1|+	76.5	32098563	chr1:32098416-32098715	40.40,17.90	58.3	19.40,21.48	40.88	0.0286571	0.218408	0.21972	0.0749112
Os01g0763200|Os01g0763200|chr1|-	43.4	3.21082e+15	chr1:32106984-32108231	11.11,19.14,6.24	36.5	21.93,16.05,8.26	46.24	0.311854	0.177425	-0.16638	0.470773
Os01g0763300|Os01g0763300|chr1|-	6530.9	32123424	chr1:32123358-32123540	278.16,55.12	333.28	333.11,73.17	406.28	0.5991	0.014711	0.0193307	0.731831
Os01g0763600|Os01g0763600|chr1|+	1099.9	3.21367e+23	chr1:32136501-32136990	216.75,149.03,81.33,91.67	538.78	159.54,177.15,143.88,114.53	595.11	3.61e-05	0.134208	0.120824	0.000247199
Os01g0763700|Os01g0763700|chr1|+	13863.3	32139050	chr1:32138600-32139146	366.85,69.23	436.07	323.01,82.84	405.85	0.0873575	0.0453595	0.0589159	0.181887
Os01g0763750|Os01g0763750|chr1|+	1477.1	32143233	chr1:32141445-32143373	85.67,32.24	117.91	63.83,37.56	101.39	0.124086	0.0970218	0.103847	0.238898
Os01g0764300|Os01g0764300|chr1|+	81.7	32171089	chr1:32170698-32171306	35.65,11.26	46.9	31.34,19.88	51.21	0.115382	0.148096	0.158939	0.22562
Os01g0764400|Os01g0764400|chr1|-	2429	32171993	chr1:32171896-32172288	93.43,59.15	152.58	248.71,177.87	426.58	0.527544	0.029302	0.0262514	0.674642
Os01g0764500|Os01g0764500|chr1|-	2263.5	3.21777e+15	chr1:32177318-32177798	179.71,185.45,89.46	454.61	58.58,171.21,69.02	298.81	1.26e-05	0.199253	0.164435	9.76e-05
Os01g0764600|Os01g0764600|chr1|-	717.7	3.21857e+23	chr1:32185401-32185714	136.51,85.17,78.60,48.85	349.13	93.89,84.28,61.28,37.25	276.69	0.661121	0.0606406	0.0164752	0.778311
Os01g0764700|Os01g0764700|chr1|+	209.6	32193103	chr1:32192748-32193417	29.71,7.90	37.6	26.87,5.68	32.55	0.70702	0.0355497	-0.0448727	0.812254
Os01g0764900|Os01g0764900|chr1|-	11325.7	3.22263e+15	chr1:32226163-32226505	457.04,358.36,149.22	964.62	305.71,312.49,107.05	725.25	0.199305	0.0593683	0.0372772	0.340442
Os01g0765000|Os01g0765000|chr1|-	73.9	3.22335e+15	chr1:32233102-32233501	20.64,31.26,10.04	61.93	10.62,44.65,17.16	72.43	0.0218727	0.186601	0.204462	0.0600795
Os01g0765200|Os01g0765200|chr1|+	90	32245152	chr1:32244651-32245204	0.00,48.04	48.04	2.19,39.23	41.42	0.106611	0.052873	-0.170603	0.212096
Os01g0766200|Os01g0766200|chr1|-	662	3.22772e+15	chr1:32276636-32277621	10.04,65.63,28.00	103.67	24.19,86.66,44.22	155.07	0.577932	0.0742221	-0.0501992	0.714927
Os01g0766300|Os01g0766300|chr1|-	33.2	3.22894e+15	chr1:32289018-32289742	14.20,6.37,5.86	26.43	NA	NA	NA	NA	NA	NA
Os01g0766600|Os01g0766600|chr1|+	4880.5	32302832	chr1:32302258-32303020	255.49,44.16	299.65	197.90,62.08	259.98	0.00595544	0.0914157	0.116257	0.0205325
Os01g0766900|Os01g0766900|chr1|-	398.2	32318889	chr1:32318566-32319527	51.10,10.90	62	43.74,34.15	77.89	0.000958471	0.262632	0.279217	0.00437262
Os01g0767000|Os01g0767000|chr1|-	677.6	3.23282e+23	chr1:32327840-32328298	52.27,107.22,115.63,35.26	310.38	99.30,66.32,99.57,32.66	297.85	0.00732533	0.164983	-0.14492	0.0244128
Os01g0767100|Os01g0767100|chr1|-	3571.4	3.23349e+15	chr1:32334663-32335111	322.01,113.36,63.77	499.14	289.39,84.97,68.54	442.91	0.693803	0.0352615	0.0125728	0.802962
Os01g0767600|Os01g0767600|chr1|+	1135.4	32349963	chr1:32349110-32350081	188.28,94.74	283.02	65.53,26.37	91.9	0.39452	0.0478043	-0.0439733	0.554572
Os01g0767700|Os01g0767700|chr1|+	1262.2	32360298	chr1:32359535-32360526	124.78,62.08	186.87	84.87,74.71	159.57	0.00987808	0.135939	0.138617	0.0312737
Os01g0768100|Os01g0768100|chr1|-	42	3.23804e+23	chr1:32379964-32380582	NA	NA	9.89,16.57,10.10,5.22	41.78	NA	NA	NA	NA
Os01g0768200|Os01g0768200|chr1|-	1245.7	3.23815e+15	chr1:32381338-32381700	136.09,148.57,48.16	332.82	123.16,140.74,56.74	320.64	0.303245	0.0322557	0.04065	0.461749
Os01g0768333|Os01g0768333|chr1|+	66.2	32390651	chr1:32390305-32390746	NA	NA	23.46,8.61	32.07	NA	NA	NA	NA
Os01g0768700|Os01g0768700|chr1|+	346.7	3.24272e+15	chr1:32426167-32427445	25.93,28.50,19.41	73.84	3.00,27.29,23.52	53.8	0.000415369	0.295413	0.341406	0.00211911
Os01g0769000|Os01g0769000|chr1|+	2419.3	32439173	chr1:32436952-32439513	98.08,42.52	140.61	102.20,51.35	153.55	0.556442	0.0320005	0.034292	0.698187
Os01g0769100|Os01g0769100|chr1|+	186.8	3.2443e+15	chr1:32442999-32443305	70.17,42.23,43.02	155.42	64.94,53.68,54.97	173.59	0.203039	0.0773864	0.0758304	0.345105
Os01g0769700|Os01g0769700|chr1|+	270	3.24638e+15	chr1:32463293-32465017	6.75,18.61,3.36	28.73	0.00,40.11,17.76	57.87	0.000600095	0.235028	0.430591	0.00292589
Os01g0770100|Os01g0770100|chr1|-	21148.7	32484808	chr1:32484706-32484903	175.96,92.79	268.75	680.58,247.06	927.63	0.0115159	0.0789333	-0.0730478	0.0354656
Os01g0770400|Os01g0770400|chr1|-	411.1	32508540	chr1:32508421-32508853	81.92,49.34	131.26	111.34,48.65	159.98	0.196843	0.0718137	-0.0756237	0.337446
Os01g0770500|Os01g0770500|chr1|-	42.8	3.2514e+31	chr1:32513609-32514070	38.92,19.89,19.83,14.12,4.17	96.93	24.28,20.70,17.73,21.20,6.56	90.47	0.0369067	0.141755	0.155576	0.0918883
Os01g0770700|Os01g0770700|chr1|+	358.9	32524002	chr1:32523314-32524176	78.90,31.98	110.88	39.05,14.72	53.76	0.844827	0.0146613	-0.0152532	0.906916
Os01g0771000|Os01g0771000|chr1|-	15.6	32535338	chr1:32534871-32535912	NA	NA	NA	NA	NA	NA	NA	NA
Os01g0771100|Os01g0771100|chr1|-	175.5	3.25392e+15	chr1:32538959-32539404	40.77,51.57,30.58	122.92	4.01,47.15,30.52	81.68	6.54e-05	0.282585	0.326009	0.000418797
Os01g0771200|Os01g0771200|chr1|+	2518.5	32545037	chr1:32544574-32545233	167.83,34.04	201.87	189.44,27.07	216.51	0.207076	0.0435945	-0.0616811	0.349954
Os01g0771300|Os01g0771300|chr1|-	114.4	32547231	chr1:32547038-32547706	28.21,4.04	32.25	25.06,7.16	32.22	0.304267	0.0969509	0.127947	0.462492
Os01g0771350|Os01g0771350|chr1|+	715.6	32569625	chr1:32569548-32569700	76.78,86.33	163.11	76.11,72.11	148.22	0.45092	0.0427682	-0.042726	0.607798
Os01g0771900|Os01g0771900|chr1|-	71.1	3.2581e+23	chr1:32580764-32581172	26.58,30.78,27.58,12.11	97.06	12.37,36.83,29.49,16.81	95.5	0.0525656	0.144351	0.140249	0.122521
Os01g0772000|Os01g0772000|chr1|-	205	3.25872e+23	chr1:32586931-32587241	40.32,53.00,47.25,22.26	162.83	31.74,41.96,50.69,23.86	148.25	0.237652	0.0759798	0.0643361	0.386919
Os01g0772200|Os01g0772200|chr1|-	1456.3	3.25982e+15	chr1:32598086-32598536	130.20,57.24,44.91	232.35	136.64,82.42,52.11	271.17	0.427482	0.0575897	0.0295773	0.58578
Os01g0772400|Os01g0772400|chr1|+	58.6	3.26112e+15	chr1:32610923-32611301	17.01,13.57,11.81	42.38	26.57,31.00,11.25	68.82	0.495958	0.130328	-0.0228298	0.646798
Os01g0772600|Os01g0772600|chr1|+	1795.6	3.26223e+15	chr1:32622130-32622680	186.32,125.52,60.49	372.33	267.55,181.38,94.88	543.81	0.684478	0.0120093	0.0110892	0.795209
Os01g0772700|Os01g0772700|chr1|+	2344	32646862	chr1:32646615-32647060	102.26,71.80	174.05	110.84,43.93	154.77	0.0147512	0.128661	-0.13447	0.0434602
Os01g0772800|Os01g0772800|chr1|+	4037.7	32656417	chr1:32655954-32656586	263.10,108.56	371.66	365.23,147.95	513.18	0.902276	0.00379452	-0.0041278	0.943325
Os01g0773700|Os01g0773700|chr1|-	7.54124e+06	3.27088e+15	chr1:32708576-32709036	7576.66,6956.06,3178.84	17711.5	8465.11,8078.75,4633.44	21177.3	1.72e-18	0.0393145	0.0481393	7.55e-17
Os01g0775200|Os01g0775200|chr1|+	3890.7	32773059	chr1:32771646-32773205	115.67,40.96	156.63	116.76,37.94	154.7	0.741577	0.0162591	-0.0186894	0.836815
Os01g0775400|Os01g0775400|chr1|-	10.5	32788597	chr1:32788367-32789029	NA	NA	NA	NA	NA	NA	NA	NA
Os01g0775600|Os01g0775600|chr1|-	1936.7	32815304	chr1:32815144-32815532	170.03,58.39	228.42	154.99,92.70	247.69	0.00546154	0.118633	0.127336	0.0191604
Os01g0776400|Os01g0776400|chr1|-	173.9	3.28388e+15	chr1:32838539-32838922	64.94,35.64,36.69	137.27	35.41,33.93,31.14	100.48	0.133916	0.120674	0.103613	0.253095
Os01g0776600|Os01g0776600|chr1|-	584.9	3.28486e+15	chr1:32848301-32848820	109.94,31.66,43.18	184.78	119.51,60.54,92.84	272.88	0.00147307	0.157036	0.153608	0.00634375
Os01g0776700|Os01g0776700|chr1|-	526.5	3.28565e+15	chr1:32855897-32856598	456.80,11.93,7.08	475.81	589.09,0.00,35.98	625.07	0.0130509	0.0426817	0.0728931	0.0393894
Os01g0777101|Os01g0777101|chr1|+	236.6	3.28779e+15	chr1:32877682-32878176	52.53,46.99,31.71	131.23	63.96,69.67,34.57	168.2	0.856427	0.0561357	-0.0240065	0.914386
Os01g0777200|Os01g0777200|chr1|+	1471	3.28923e+15	chr1:32892092-32892437	95.79,97.03,25.32	218.14	196.18,234.69,75.20	506.06	0.131225	0.0514678	0.0558517	0.249097
Os01g0777450|Os01g0777450|chr1|+	2182.6	32903418	chr1:32903356-32903504	509.40,24.16	533.56	450.90,45.17	496.07	0.00340438	0.0457749	0.0912697	0.0128495
Os01g0777500|Os01g0777500|chr1|-	2376.4	32904141	chr1:32904021-32904192	442.08,498.69	940.77	285.54,452.02	737.56	0.000683467	0.0827716	0.0828982	0.00327822
Os01g0777800|Os01g0777800|chr1|-	181	3.29293e+15	chr1:32929037-32929388	63.45,21.10,12.69	97.24	35.04,37.25,24.40	96.69	0.000210014	0.290114	0.277911	0.00118095
Os01g0777900|Os01g0777900|chr1|+	51.6	3.29347e+23	chr1:32934624-32934984	0.00,21.06,19.72,22.01	62.79	57.39,54.15,22.40,22.51	156.44	3.05e-09	0.37754	-0.39876	4.95e-08
Os01g0778100|Os01g0778100|chr1|+	258.6	3.29422e+15	chr1:32941996-32942383	125.93,47.96,16.56	190.45	25.98,13.24,3.49	42.71	0.662906	0.058173	0.0310173	0.779622
Os01g0778400|Os01g0778400|chr1|-	172.1	3.29467e+15	chr1:32946540-32946942	NA	NA	19.19,42.22,23.19	84.6	NA	NA	NA	NA
Os01g0778700|Os01g0778700|chr1|+	382.4	3.29628e+23	chr1:32962614-32963222	58.23,14.15,126.80,46.79	245.98	87.08,45.01,79.18,85.61	296.87	0.260214	0.248803	-0.0476484	0.413792
Os01g0779400|Os01g0779400|chr1|-	870.3	3.30005e+15	chr1:33000087-33000598	82.37,77.76,42.49	202.61	88.30,120.34,32.82	241.46	0.627466	0.114612	-0.00790901	0.752056
Os01g0780400|Os01g0780400|chr1|+	213.7	3.30582e+15	chr1:33058126-33058483	68.98,20.81,11.59	101.37	94.42,46.55,29.98	170.96	0.0423726	0.128085	0.125143	0.102528
Os01g0780500|Os01g0780500|chr1|+	6658.3	33064424	chr1:33064286-33064640	326.68,118.79	445.48	539.77,163.72	703.49	0.193058	0.0339368	-0.038399	0.333112
Os01g0780800|Os01g0780800|chr1|-	532.1	33073727	chr1:33073577-33074022	101.87,27.79	129.66	156.53,43.47	200	0.948114	0.00302021	0.00358415	0.971534
Os01g0781000|Os01g0781000|chr1|+	21352.6	33089907	chr1:33089273-33090013	366.85,147.87	514.72	181.10,142.79	323.89	5.36e-06	0.153577	0.157126	4.5e-05
Os01g0782500|Os01g0782500|chr1|-	3032.4	3.31546e+15	chr1:33154336-33154840	161.85,301.94,53.42	517.21	0.00,303.26,68.26	371.52	9.26e-25	0.312929	0.391131	6.04e-23
Os01g0783500|Os01g0783500|chr1|-	1452	33198723	chr1:33198644-33198913	151.65,82.67	234.32	211.66,90.35	302	0.187437	0.0536458	-0.05692	0.326538
Os01g0783600|Os01g0783600|chr1|+	138.7	3.32074e+15	chr1:33207315-33207712	43.83,45.20,11.37	100.4	63.71,39.49,22.75	125.95	0.984284	0.136662	0.0212666	0.991637
Os01g0784600|Os01g0784600|chr1|+	2529.5	33248157	chr1:33247664-33248263	69.33,25.62	94.95	75.43,24.31	99.74	0.676869	0.0260925	-0.0298671	0.789761
Os01g0784900|Os01g0784900|chr1|-	13.7	33272145	chr1:33271997-33272260	NA	NA	12.37,7.92	20.3	NA	NA	NA	NA
Os01g0785700|Os01g0785700|chr1|+	13.8	3.33225e+15	chr1:33322388-33322908	13.11,7.93,3.41	24.44	NA	NA	NA	NA	NA	NA
Os01g0786800|Os01g0786800|chr1|-	541.5	3.33644e+15	chr1:33364114-33364739	112.46,30.42,9.76	152.64	74.06,23.84,9.02	106.92	0.402406	0.0440988	0.0514108	0.561556
Os01g0786900|Os01g0786900|chr1|-	113.3	3.33692e+15	chr1:33369031-33369267	22.24,29.79,13.55	65.58	30.32,59.62,27.22	117.15	0.333959	0.0803364	0.0784418	0.493919
Os01g0787400|Os01g0787400|chr1|+	101.9	33395684	chr1:33395360-33395800	33.65,8.64	42.3	40.18,6.72	46.9	0.445988	0.06102	-0.0806985	0.603136
Os01g0788950|Os01g0788950|chr1|-	628.7	3.3483e+15	chr1:33482452-33483023	103.38,118.04,53.16	274.58	10.09,87.12,37.09	134.3	2.19e-07	0.301372	0.242952	2.53e-06
Os01g0789100|Os01g0789100|chr1|-	41.3	3.34898e+23	chr1:33489335-33489813	35.66,21.56,25.45,4.83	87.5	9.42,9.36,19.64,6.94	45.36	0.00332568	0.239922	0.249813	0.0125928
Os01g0791033|Os01g0791033|chr1|-	4.94654e+06	33533873	chr1:33533825-33534687	386.76,453.16	839.92	679.54,2725.89	3405.43	5.6e-55	0.260926	0.239682	9.08e-53
Os01g0793701|Os01g0793701|chr1|+	1259.3	33616270	chr1:33615896-33616337	50.19,10.25	60.45	132.59,33.41	166	0.593029	0.0316754	0.0355166	0.727571
Os01g0793900|Os01g0793900|chr1|-	3616.7	3.36258e+15	chr1:33625426-33626043	11.20,10.38,4.41	26	213.82,58.13,33.73	305.69	0.0200135	0.268555	-0.143927	0.0558709
Os01g0794100|Os01g0794100|chr1|-	295.2	3.363e+15	chr1:33629614-33630287	NA	NA	62.64,15.92,18.39	96.95	NA	NA	NA	NA
Os01g0794400|Os01g0794400|chr1|+	26.3	3.36507e+15	chr1:33650103-33650920	22.12,6.44,5.64	34.2	23.63,10.71,11.20	45.53	0.253369	0.127899	0.129553	0.405834
Os01g0794500|Os01g0794500|chr1|-	23537.6	33651247	chr1:33651181-33651433	236.52,103.94	340.45	682.23,291.21	973.44	0.831677	0.00613727	-0.00586385	0.898601
Os01g0795600|Os01g0795600|chr1|+	238.5	33699411	chr1:33699128-33700029	NA	NA	68.13,16.76	84.89	NA	NA	NA	NA
Os01g0795766|Os01g0795766|chr1|+	14.9	33707648	chr1:33707426-33708104	NA	NA	24.26,5.88	30.15	NA	NA	NA	NA
Os01g0795832|Os01g0795832|chr1|+	24	33708993	chr1:33708780-33709052	NA	NA	NA	NA	NA	NA	NA	NA
Os01g0796400|Os01g0796400|chr1|+	733.9	3.37326e+15	chr1:33732323-33733006	187.22,122.63,42.34	352.2	238.01,156.51,40.36	434.88	0.37298	0.027412	-0.0250435	0.532992
Os01g0796500|Os01g0796500|chr1|-	2068.6	3.37335e+15	chr1:33733282-33733631	184.96,175.94,90.44	451.35	148.59,166.68,89.14	404.4	0.226156	0.0423778	0.0410186	0.373361
Os01g0796700|Os01g0796700|chr1|-	52	33740903	chr1:33740737-33741008	23.80,8.58	32.38	37.32,14.29	51.61	0.905034	0.0119059	0.013018	0.945219
Os01g0797600|Os01g0797600|chr1|+	5976.6	3.37672e+23	chr1:33766984-33767982	0.00,91.60,57.34,15.79	164.73	0.00,326.56,134.68,117.89	579.12	0.142699	0.115529	0.011006	0.265483
Os01g0797800|Os01g0797800|chr1|+	22.5	3.37787e+23	chr1:33778490-33779646	16.86,0.00,29.15,5.41	51.42	3.22,17.25,12.41,7.09	39.97	0.513347	0.503745	0.0167473	0.662103
Os01g0797900|Os01g0797900|chr1|+	564.1	33784966	chr1:33784885-33785023	66.47,95.93	162.4	96.12,120.81	216.94	0.510478	0.0337942	-0.0337893	0.659442
Os01g0798500|Os01g0798500|chr1|+	2918.6	3.38052e+15	chr1:33805095-33805407	378.42,115.26,55.50	549.18	263.06,152.28,72.38	487.72	7e-06	0.149697	0.137817	5.74e-05
Os01g0799100|Os01g0799100|chr1|+	520.4	33828651	chr1:33825578-33828804	27.68,28.03	55.71	19.00,25.70	44.7	0.473418	0.0718028	0.0715464	0.627486
Os01g0799900|Os01g0799900|chr1|+	6259.7	33871598	chr1:33870705-33871774	109.60,77.85	187.45	158.95,133.07	292.02	0.384765	0.0403772	0.039693	0.545452
Os01g0800300|Os01g0800300|chr1|-	2364.8	3.38909e+15	chr1:33890202-33891472	65.57,78.24,26.51	170.32	78.88,83.29,51.81	213.98	0.176971	0.0864772	0.0492885	0.312369
Os01g0800400|Os01g0800400|chr1|+	18.7	3.38957e+15	chr1:33895597-33895932	21.83,24.44,5.63	51.9	9.29,15.94,2.34	27.58	0.689587	0.107259	0.0486173	0.79973
Os01g0801200|Os01g0801200|chr1|-	363.1	33930352	chr1:33930239-33931421	56.04,8.74	64.78	52.58,9.09	61.67	0.840271	0.0124793	0.0179232	0.904126
Os01g0801600|Os01g0801600|chr1|-	18	3.39525e+23	chr1:33952196-33952564	NA	NA	22.46,15.86,18.11,5.90	62.33	NA	NA	NA	NA
Os01g0801700|Os01g0801700|chr1|-	1044.7	3.39572e+15	chr1:33956845-33957446	69.62,132.17,45.98	247.77	1.95,134.69,68.55	205.2	2.24e-12	0.271483	0.32718	5.65e-11
Os01g0801800|Os01g0801800|chr1|+	39.1	3.39605e+23	chr1:33960315-33961043	16.64,16.53,13.27,2.95	49.38	6.54,15.34,10.07,5.19	37.14	0.112106	0.16082	0.187885	0.220437
Os01g0801901|Os01g0801901|chr1|+	152.7	3.39628e+15	chr1:33962400-33963528	45.26,48.31,9.48	103.04	21.17,42.97,16.77	80.9	0.00351056	0.177556	0.202883	0.0131623
Os01g0802000|Os01g0802000|chr1|+	311.8	33970635	chr1:33969550-33970762	39.88,22.44	62.32	38.98,36.56	75.54	0.143365	0.123905	0.124634	0.26634
Os01g0802100|Os01g0802100|chr1|+	1076	3.39762e+15	chr1:33976036-33976415	193.11,132.49,44.87	370.47	158.53,136.46,45.40	340.38	0.195507	0.0555263	0.0437909	0.336044
Os01g0803200|Os01g0803200|chr1|+	61090	34034536	chr1:34034416-34034666	891.39,589.97	1481.36	1043.86,711.91	1755.77	0.676978	0.00720642	0.007322	0.789818
Os01g0805000|Os01g0805000|chr1|-	16722.2	3.41342e+31	chr1:34133842-34134252	674.94,429.78,232.96,333.13,239.42	1910.23	276.94,262.88,305.35,502.03,313.60	1660.81	9.45e-47	0.253282	0.240192	1.28e-44
Os01g0805200|Os01g0805200|chr1|-	116707	34138576	chr1:34138423-34138696	1311.80,529.43	1841.23	979.37,576.00	1555.36	2.89e-07	0.0827884	0.0880331	3.24e-06
Os01g0805300|Os01g0805300|chr1|+	19295.9	34141022	chr1:34140730-34141194	556.01,185.00	741.01	542.16,354.39	896.55	4.35e-10	0.145623	0.15422	8.24e-09
Os01g0805700|Os01g0805700|chr1|-	489.8	3.41537e+31	chr1:34153391-34153811	97.60,88.99,31.77,5.11,14.68	238.17	121.34,115.76,29.07,44.86,36.72	347.75	0.000711945	0.151495	0.140895	0.00339849
Os01g0805800|Os01g0805800|chr1|-	1204.3	3.4164e+31	chr1:34163741-34164106	137.57,152.50,42.15,18.82,20.04	371.08	154.54,186.93,47.48,51.36,63.70	504.01	2.16e-05	0.123568	0.14513	0.000157026
Os01g0805900|Os01g0805900|chr1|+	5671.5	34171367	chr1:34170686-34171675	121.77,33.83	155.6	303.33,130.85	434.18	0.0451818	0.0839562	0.0824758	0.108216
Os01g0806000|Os01g0806000|chr1|-	237.2	34176279	chr1:34176204-34176344	52.16,47.43	99.59	81.50,108.54	190.04	0.123879	0.0948903	0.090413	0.23857
Os01g0806200|Os01g0806200|chr1|-	444.8	34183209	chr1:34183042-34183630	69.19,11.38	80.57	124.94,37.44	162.38	0.101868	0.0893266	0.104952	0.204872
Os01g0806300|Os01g0806300|chr1|+	31.6	34193865	chr1:34193792-34194174	44.94,12.44	57.37	50.42,5.61	56.03	0.0894812	0.116675	-0.159459	0.184945
Os01g0807532|Os01g0807532|chr1|+	350.8	3.4261e+15	chr1:34260691-34261496	90.27,43.99,11.57	145.83	55.42,10.59,15.07	81.08	0.662955	0.171041	-0.00235718	0.779622
Os01g0807800|Os01g0807800|chr1|-	248.8	3.42937e+23	chr1:34293114-34294145	18.73,25.29,16.66,8.63	69.31	0.00,36.38,14.06,10.60	61.04	0.0240796	0.280264	0.310081	0.0649055
Os01g0807900|Os01g0807900|chr1|+	2742.4	34305802	chr1:34305603-34305941	224.23,86.84	311.06	259.66,75.46	335.13	0.113814	0.0539924	-0.0622056	0.223203
Os01g0808100|Os01g0808100|chr1|-	982.6	3.43069e+15	chr1:34306547-34306976	202.27,100.34,52.64	355.25	25.24,45.64,30.27	101.15	4.07e-08	0.319843	0.260017	5.34e-07
Os01g0809300|Os01g0809300|chr1|+	59064.4	34382802	chr1:34382695-34383002	923.33,351.67	1275	1374.36,568.02	1942.38	0.307596	0.0166154	0.0179874	0.466133
Os01g0809900|Os01g0809900|chr1|+	42	3.44089e+23	chr1:34408775-34409195	23.76,16.97,18.89,12.98	72.59	30.84,8.32,10.94,11.63	61.73	0.236763	0.181936	-0.106719	0.386004
Os01g0810000|Os01g0810000|chr1|-	480.7	3.44096e+15	chr1:34409247-34409912	106.04,25.88,4.39	136.3	96.37,15.08,16.25	127.7	0.114641	0.0950454	0.0628439	0.224394
Os01g0810100|Os01g0810100|chr1|-	2714	3.44134e+15	chr1:34412981-34413638	181.74,318.82,108.17	608.72	28.70,187.20,106.76	322.65	6.4e-15	0.209608	0.260163	2.13e-13
Os01g0810300|Os01g0810300|chr1|+	8379.6	3.44234e+15	chr1:34423275-34423632	141.55,175.34,69.68	386.57	346.76,482.39,157.18	986.33	0.880308	0.0354968	-0.0172431	0.929262
Os01g0811100|Os01g0811100|chr1|+	3790.5	34475296	chr1:34475218-34475466	277.05,64.86	341.91	518.18,132.41	650.6	0.604043	0.0138239	0.0164613	0.73506
Os01g0811300|Os01g0811300|chr1|+	120.3	34484687	chr1:34484618-34484796	52.72,22.48	75.2	35.37,15.93	51.3	0.889298	0.0115901	0.0123757	0.935254
Os01g0811400|Os01g0811400|chr1|-	40.5	3.44855e+15	chr1:34485237-34485672	25.21,19.64,6.65	51.5	34.63,21.83,8.13	64.6	0.703425	0.0466365	-0.0343065	0.809975
Os01g0812050|Os01g0812050|chr1|+	831.9	34520754	chr1:34518541-34520885	19.45,9.85	29.3	41.36,19.59	60.95	0.888574	0.0147665	-0.0147483	0.934774
Os01g0812200|Os01g0812200|chr1|+	343.9	3.45333e+15	chr1:34532312-34533657	0.00,30.62,29.96	60.58	0.00,40.24,24.49	64.73	0.189696	0.116212	-0.117157	0.329368
Os01g0812800|Os01g0812800|chr1|-	145.7	34550539	chr1:34550434-34550696	29.46,12.18	41.64	50.52,14.60	65.11	0.427134	0.0683057	-0.0768553	0.585691
Os01g0812900|Os01g0812900|chr1|-	1597	3.45593e+15	chr1:34558503-34559935	17.95,64.55,15.54	98.04	0.00,165.99,56.98	222.97	4.3e-06	0.183089	0.311806	3.7e-05
Os01g0813100|Os01g0813100|chr1|-	21.8	3.45657e+23	chr1:34565347-34565806	38.90,20.79,12.32,7.88	79.89	36.15,4.37,5.82,10.08	56.42	0.812999	0.233835	0.0186247	0.886759
Os01g0813400|Os01g0813400|chr1|+	4950.8	3.45833e+23	chr1:34583278-34583532	402.82,467.29,245.81,86.72	1202.64	471.51,565.99,368.88,117.07	1523.45	0.0401179	0.0424799	0.0408687	0.0981701
Os01g0813500|Os01g0813500|chr1|-	160.7	3.45843e+31	chr1:34583932-34584321	57.05,29.10,5.84,27.57,22.43	142	33.47,20.84,26.99,44.50,23.69	149.49	0.00272402	0.243431	0.175774	0.0107037
Os01g0813800|Os01g0813800|chr1|-	34.9	34605746	chr1:34605667-34605956	9.73,19.41	29.14	6.47,27.81	34.28	0.186483	0.145165	0.165885	0.325093
Os01g0813900|Os01g0813900|chr1|+	1376.4	3.46186e+15	chr1:34618404-34618926	100.40,129.15,109.66	339.21	79.10,122.86,91.36	293.32	0.814463	0.0381224	0.00472539	0.887891
Os01g0814000|Os01g0814000|chr1|+	1565.9	34623742	chr1:34623047-34623932	208.35,47.25	255.6	68.74,48.57	117.3	2.56e-06	0.229172	0.24354	2.36e-05
Os01g0814200|Os01g0814200|chr1|-	5.9	34630674	chr1:34630359-34630870	NA	NA	18.55,2.05	20.59	NA	NA	NA	NA
Os01g0814300|Os01g0814300|chr1|+	12.4	34639610	chr1:34639330-34639784	NA	NA	NA	NA	NA	NA	NA	NA
Os01g0814400|Os01g0814400|chr1|-	1993.2	3.46405e+23	chr1:34639823-34640771	58.90,59.52,117.22,48.53	284.17	112.88,57.66,251.86,112.72	535.12	0.0736354	0.101701	0.0620876	0.159374
Os01g0814700|Os01g0814700|chr1|-	296.1	34643393	chr1:34643280-34643605	63.23,41.81	105.04	49.76,42.85	92.62	0.359339	0.0646542	0.0651994	0.520024
Os01g0814800|Os01g0814800|chr1|-	1644.5	34647313	chr1:34647121-34647623	195.85,59.43	255.28	68.54,27.57	96.11	0.295323	0.0540556	0.0558279	0.453837
Os01g0814900|Os01g0814900|chr1|-	2555.4	3.46523e+15	chr1:34652160-34652509	72.46,134.85,25.14	232.45	169.19,297.03,111.80	578.02	0.0454315	0.0852666	0.0918214	0.108634
Os01g0815100|Os01g0815100|chr1|-	2730.2	34664114	chr1:34663664-34664911	181.08,21.36	202.44	233.82,51.91	285.73	0.0202749	0.0761623	0.105058	0.0564427
Os01g0815400|Os01g0815400|chr1|-	4046.5	3.46749e+15	chr1:34674516-34674970	65.77,101.25,23.27	190.29	276.97,466.64,121.07	864.67	0.410327	0.0253153	0.0221375	0.569562
Os01g0815700|Os01g0815700|chr1|+	9410	34682013	chr1:34679978-34682184	217.75,77.82	295.57	36.67,117.43	154.1	4.18e-24	0.49875	0.477577	2.68e-22
Os01g0815800|Os01g0815800|chr1|+	6503.3	3.46851e+31	chr1:34685015-34685471	372.55,410.59,130.69,116.09,170.06	1199.97	500.70,485.34,77.08,265.19,345.30	1673.6	2.12e-06	0.126312	0.0922897	1.99e-05
Os01g0816100|Os01g0816100|chr1|-	66.8	3.46935e+15	chr1:34692895-34693584	7.23,15.90,4.32	27.45	41.64,60.75,3.64	106.03	0.0407697	0.129331	-0.146096	0.099316
Os01g0816400|Os01g0816400|chr1|-	1422.4	3.4706e+15	chr1:34705545-34706101	253.87,89.88,51.97	395.72	232.56,123.72,69.55	425.83	0.0132564	0.095406	0.0947636	0.0398427
Os01g0816550|Os01g0816550|chr1|-	32.1	3.47387e+23	chr1:34738195-34738921	24.35,16.98,14.23,1.33	56.88	0.00,16.51,11.51,4.59	32.61	9.97e-05	0.428019	0.335357	0.000607935
Os01g0817000|Os01g0817000|chr1|-	658.5	3.47697e+15	chr1:34769458-34770199	15.81,11.03,4.52	31.36	71.60,64.41,26.15	162.17	0.57239	0.0626062	0.0394139	0.71044
Os01g0817100|Os01g0817100|chr1|-	214.2	3.47766e+23	chr1:34776207-34776696	41.47,28.12,26.64,20.98	117.2	96.92,32.85,47.65,26.41	203.84	0.0977882	0.128174	-0.103491	0.198419
Os01g0817650|Os01g0817650|chr1|+	122.5	34801682	chr1:34801187-34802059	18.47,16.53	34.99	8.58,12.45	21.03	0.385177	0.119726	0.116013	0.545856
Os01g0817700|Os01g0817700|chr1|+	18715.4	3.48077e+23	chr1:34807598-34807989	637.79,583.87,111.39,146.74	1479.79	1041.15,880.33,265.39,292.49	2479.36	0.0120483	0.0505728	0.0310733	0.0368689
Os01g0818000|Os01g0818000|chr1|+	9.8	34839446	chr1:34839197-34839567	14.76,8.34	23.1	NA	NA	NA	NA	NA	NA
Os01g0818300|Os01g0818300|chr1|+	105.1	3.48554e+23	chr1:34855304-34855756	28.88,45.87,93.42,19.44	187.61	38.17,17.08,39.65,16.80	111.7	0.040522	0.234566	-0.107504	0.0988794
Os01g0818400|Os01g0818400|chr1|+	8.5	34865996	chr1:34865707-34866188	NA	NA	20.06,1.65	21.71	NA	NA	NA	NA
Os01g0818600|Os01g0818600|chr1|-	8448.7	34868749	chr1:34868472-34869111	484.51,137.58	622.09	378.60,130.92	509.53	0.159122	0.03579	0.0418566	0.288311
Os01g0819000|Os01g0819000|chr1|+	330.1	3.48922e+15	chr1:34891992-34892691	93.80,82.02,41.63	217.46	46.63,61.39,25.97	134	0.292124	0.0833525	0.0613616	0.450575
Os01g0819700|Os01g0819700|chr1|+	58.6	34945990	chr1:34944700-34946158	NA	NA	26.81,11.66	38.47	NA	NA	NA	NA
Os01g0819900|Os01g0819900|chr1|-	10730	34949254	chr1:34949192-34949716	552.15,60.92	613.07	466.83,70.96	537.79	0.0834258	0.0325787	0.0510296	0.175417
Os01g0821300|Os01g0821300|chr1|-	65.1	3.50335e+15	chr1:35032734-35033657	NA	NA	63.93,19.39,15.16	98.47	NA	NA	NA	NA
Os01g0821800|Os01g0821800|chr1|-	1358.2	35069409	chr1:35069292-35069611	147.26,57.22	204.48	212.46,89.21	301.67	0.69888	0.0158887	0.0171942	0.806514
Os01g0822200|Os01g0822200|chr1|-	1581.6	3.50965e+15	chr1:35096196-35097077	33.54,75.76,18.15	127.45	45.19,73.43,32.98	151.61	0.620077	0.110062	0.0451579	0.74649
Os01g0822800|Os01g0822800|chr1|-	8609.2	3.51221e+23	chr1:35121638-35122652	204.41,150.47,238.22,151.82	744.91	8.33,124.41,95.91,78.27	306.92	1.32e-06	0.254566	0.137913	1.29e-05
Os01g0823200|Os01g0823200|chr1|+	311.8	35152050	chr1:35151303-35152472	0.00,28.74	28.74	0.00,27.77	27.77	NA	0	NA	NA
Os01g0823300|Os01g0823300|chr1|+	24442.4	35155529	chr1:35155445-35155745	490.73,108.63	599.36	1051.49,256.47	1307.96	0.444413	0.0148407	0.0175112	0.601695
Os01g0823400|Os01g0823400|chr1|+	14.5	35159071	chr1:35158549-35159148	NA	NA	NA	NA	NA	NA	NA	NA
Os01g0823500|Os01g0823500|chr1|-	23.2	35168033	chr1:35167676-35169129	NA	NA	22.01,7.06	29.07	NA	NA	NA	NA
Os01g0823900|Os01g0823900|chr1|-	1528.3	35185718	chr1:35185590-35188003	25.02,25.96	50.99	54.19,64.12	118.31	0.695256	0.0327467	0.0301075	0.803893
Os01g0823951|Os01g0823951|chr1|+	55.7	3.51925e+15	chr1:35192320-35192711	0.05,23.99,8.01	32.05	3.45,12.89,5.70	22.04	0.319998	0.163672	-0.0703021	0.479001
Os01g0824000|Os01g0824000|chr1|+	37.3	3.51928e+23	chr1:35192713-35193305	2.08,23.27,28.48,5.25	59.08	5.08,5.82,6.80,6.58	24.28	0.953332	0.356162	-0.065126	0.974114
Os01g0824600|Os01g0824600|chr1|+	36.2	35234222	chr1:35232986-35234390	NA	NA	17.27,6.51	23.79	NA	NA	NA	NA
Os01g0824700|Os01g0824700|chr1|+	186.3	35240607	chr1:35239819-35240849	66.47,27.65	94.12	39.94,20.36	60.3	0.565554	0.0438712	0.0462405	0.705192
Os01g0824800|Os01g0824800|chr1|+	128.9	3.52455e+31	chr1:35245226-35246704	53.30,2.40,24.56,11.74,13.74	105.74	0.00,0.00,11.30,10.46,2.71	24.47	7.2e-05	0.545957	0.388739	0.000456192
Os01g0825500|Os01g0825500|chr1|-	3064.3	35303637	chr1:35303468-35304214	102.90,9.23	112.13	286.73,68.64	355.37	0.00602574	0.110836	0.127019	0.0207128
Os01g0825700|Os01g0825700|chr1|-	2271.1	3.53148e+15	chr1:35314539-35315525	73.02,106.79,20.68	200.49	10.14,145.56,26.00	181.71	3.32e-09	0.308401	0.347212	5.37e-08
Os01g0825800|Os01g0825800|chr1|-	93.1	35321082	chr1:35320989-35321344	27.40,10.05	37.45	35.52,23.50	59.02	0.192009	0.129812	0.132831	0.331859
Os01g0825900|Os01g0825900|chr1|+	166.5	35331120	chr1:35329326-35331211	NA	NA	36.19,18.63	54.82	NA	NA	NA	NA
Os01g0826000|Os01g0826000|chr1|+	171.4	35333383	chr1:35333118-35333492	NA	NA	90.00,31.57	121.57	NA	NA	NA	NA
Os01g0826400|Os01g0826400|chr1|+	108	3.53502e+15	chr1:35349837-35350611	18.68,12.01,0.97	31.66	7.54,76.81,19.64	103.99	1.35e-08	0.517512	0.535274	1.95e-07
Os01g0826800|Os01g0826800|chr1|-	32.7	3.53794e+15	chr1:35378799-35379626	NA	NA	16.37,11.96,7.49	35.82	NA	NA	NA	NA
Os01g0826900|Os01g0826900|chr1|-	77.2	35386842	chr1:35386661-35387237	NA	NA	49.37,10.72	60.09	NA	NA	NA	NA
Os01g0827200|Os01g0827200|chr1|-	10.8	3.53966e+23	chr1:35396190-35396638	7.15,9.89,5.14,2.68	24.86	7.84,15.03,19.45,2.83	45.15	0.265417	0.224028	0.11933	0.419753
Os01g0827400|Os01g0827400|chr1|-	353	3.54083e+15	chr1:35407634-35408396	62.97,66.40,10.65	140.02	38.32,110.30,30.50	179.12	5.01e-06	0.235787	0.251585	4.24e-05
Os01g0827500|Os01g0827500|chr1|+	2276.4	3.54113e+15	chr1:35409292-35411531	25.19,32.91,33.83	91.93	36.81,27.52,36.57	100.9	0.419272	0.0908038	-0.0610243	0.577947
Os01g0827600|Os01g0827600|chr1|+	117.8	3.54171e+15	chr1:35416577-35417470	NA	NA	18.88,11.11,6.06	36.05	NA	NA	NA	NA
Os01g0828100|Os01g0828100|chr1|+	113.1	35432772	chr1:35432616-35432855	13.30,41.96	55.26	15.40,44.03	59.43	0.81972	0.018448	-0.021281	0.89072
Os01g0829000|Os01g0829000|chr1|+	372.4	35479400	chr1:35479145-35479496	90.91,94.18	185.09	71.27,57.81	129.08	0.287346	0.0609717	-0.0600266	0.445325
Os01g0829400|Os01g0829400|chr1|+	437.7	3.54924e+23	chr1:35491910-35492955	30.71,46.00,21.84,11.37	109.92	0.78,40.28,9.29,9.03	59.38	0.0252493	0.308489	0.222645	0.0674006
Os01g0829800|Os01g0829800|chr1|+	60	3.55014e+15	chr1:35500310-35501744	NA	NA	7.29,31.34,16.27	54.9	NA	NA	NA	NA
Os01g0830000|Os01g0830000|chr1|-	1599.6	3.5506e+31	chr1:35505567-35506028	99.66,69.29,56.15,42.89,86.84	354.85	116.42,144.34,56.22,123.41,186.50	626.88	0.00100474	0.16372	0.103944	0.00455658
Os01g0830100|Os01g0830100|chr1|+	392.2	3.55127e+15	chr1:35512526-35513069	40.36,23.49,10.28	74.13	47.18,57.35,13.03	117.57	0.254838	0.17096	0.123701	0.407348
Os01g0830200|Os01g0830200|chr1|-	1010.9	3.55161e+39	chr1:35513519-35517546	0.00,38.17,49.16,13.46,12.17,9.85	122.82	0.00,32.85,42.78,0.00,15.61,14.23	105.47	0.382408	0.1096	0.00976735	0.542702
Os01g0830300|Os01g0830300|chr1|-	1027.6	3.55189e+23	chr1:35518663-35518983	74.35,82.71,64.17,34.92	256.16	54.98,52.35,55.00,44.20	206.53	0.0484308	0.093474	0.0958838	0.114457
Os01g0830500|Os01g0830500|chr1|-	46.2	3.55258e+31	chr1:35525564-35526036	10.82,5.48,0.84,2.63,1.37	21.14	24.16,25.29,17.74,20.87,9.96	98.02	0.0310049	0.266561	0.200458	0.079827
Os01g0830700|Os01g0830700|chr1|+	501	3.55439e+15	chr1:35543619-35544300	45.46,13.94,16.66	76.06	75.20,78.70,48.94	202.84	0.019434	0.22695	0.160402	0.0546066
Os01g0831200|Os01g0831200|chr1|+	512.3	3.55854e+23	chr1:35585310-35585610	85.87,86.71,23.77,39.76	236.12	118.19,153.45,42.12,55.79	369.55	0.795645	0.0612937	0.0110328	0.875628
Os01g0832000|Os01g0832000|chr1|-	1176	3.56013e+23	chr1:35601050-35601428	160.34,133.99,117.26,19.86	431.45	184.55,98.56,132.67,54.10	469.88	0.0537062	0.100802	0.0586741	0.124722
Os01g0832200|Os01g0832200|chr1|-	2384.5	3.56099e+15	chr1:35609666-35610031	210.60,94.65,79.30	384.55	210.26,154.41,117.92	482.59	0.00630682	0.111962	0.0971435	0.0214929
Os01g0832300|Os01g0832300|chr1|+	204.5	3.56254e+15	chr1:35625341-35625746	31.73,49.14,20.87	101.74	74.68,81.65,38.42	194.75	0.373971	0.0715926	-0.0591409	0.534056
Os01g0832600|Os01g0832600|chr1|+	657.3	35640831	chr1:35640381-35641093	NA	NA	151.81,45.12	196.93	NA	NA	NA	NA
Os01g0832900|Os01g0832900|chr1|+	27.7	3.56581e+23	chr1:35657832-35658381	10.82,0.96,3.68,4.82	20.29	38.48,11.53,9.62,3.71	63.34	0.0851744	0.208681	-0.172744	0.178487
Os01g0833000|Os01g0833000|chr1|+	1137.1	35660781	chr1:35658744-35660946	60.67,38.20	98.87	0.00,72.28	72.28	1.14e-16	0.613634	0.63361	4.42e-15
Os01g0833150|Os01g0833150|chr1|+	1234.2	3.56825e+15	chr1:35682337-35682816	0.00,218.53,7.95	226.48	66.05,240.55,23.60	330.2	4.63e-06	0.2364	-0.193439	3.96e-05
Os01g0833200|Os01g0833200|chr1|+	1686.7	3.56854e+15	chr1:35685365-35685718	100.70,152.02,43.60	296.33	140.94,285.78,76.92	503.64	0.171829	0.0599926	0.0555234	0.30625
Os01g0833400|Os01g0833400|chr1|+	727.5	3.56869e+23	chr1:35686839-35687677	60.55,58.09,47.86,14.30	180.8	60.73,123.68,106.22,67.92	358.55	4.01e-06	0.165524	0.200332	3.49e-05
Os01g0833800|Os01g0833800|chr1|-	948.1	3.571e+23	chr1:35709573-35710552	70.92,74.38,101.04,30.90	277.23	82.59,43.51,150.62,34.72	311.44	0.179507	0.128582	0.0731822	0.315729
Os01g0834200|Os01g0834200|chr1|+	1558.9	3.57433e+15	chr1:35742944-35743622	92.87,117.45,33.35	243.67	113.54,126.09,45.04	284.67	0.952075	0.0390704	-0.00159861	0.973672
Os01g0834250|Os01g0834250|chr1|-	55.4	3.57463e+15	chr1:35745486-35746321	13.30,12.50,5.41	31.21	0.00,23.59,7.74	31.33	0.00237215	0.426145	0.431111	0.00951204
Os01g0834400|Os01g0834400|chr1|-	192.2	3.57567e+15	chr1:35756406-35756764	75.96,68.24,26.33	170.54	30.88,72.06,28.62	131.57	0.000908225	0.210713	0.196983	0.00417874
Os01g0834500|Os01g0834500|chr1|-	25428.3	35760202	chr1:35760075-35760427	642.95,226.90	869.85	663.39,314.78	978.18	0.00406084	0.0609554	0.0668409	0.0148817
Os01g0834600|Os01g0834600|chr1|-	12780.5	3.57639e+15	chr1:35763674-35764006	370.96,283.08,261.77	915.8	502.32,404.17,332.13	1238.61	0.608843	0.0176892	-0.0110248	0.738668
Os01g0834700|Os01g0834700|chr1|+	607.3	3.57721e+15	chr1:35771864-35772317	68.75,50.60,66.57	185.92	82.80,82.64,55.59	221.03	0.170667	0.106553	-0.0820378	0.30468
Os01g0834900|Os01g0834900|chr1|-	19033.4	3.5782e+31	chr1:35781725-35782089	34.32,45.09,42.11,9.16,11.71	142.39	1063.33,801.27,624.34,243.35,220.10	2952.39	0.0710005	0.137225	-0.0324113	0.155354
Os01g0835700|Os01g0835700|chr1|-	50.5	3.58275e+15	chr1:35826929-35827902	19.86,10.01,3.06	32.93	49.50,17.86,5.51	72.86	0.48487	0.0761944	-0.0679645	0.637523
Os01g0835800|Os01g0835800|chr1|-	136.8	35833398	chr1:35833031-35835682	13.48,6.69	20.16	NA	NA	NA	NA	NA	NA
Os01g0835900|Os01g0835900|chr1|+	99095.9	35840904	chr1:35840539-35841156	821.91,582.58	1404.49	636.33,378.82	1015.15	0.0389061	0.0416317	-0.0419839	0.0957098
Os01g0836400|Os01g0836400|chr1|+	232.5	3.58546e+15	chr1:35854347-35854927	76.02,80.68,28.11	184.81	25.18,78.07,31.21	134.46	0.000118156	0.224074	0.216719	0.00070535
Os01g0836800|Os01g0836800|chr1|-	20414.6	35871743	chr1:35871569-35873198	287.98,133.47	421.45	268.74,163.02	431.75	0.0618905	0.0608785	0.0639197	0.139609
Os01g0837000|Os01g0837000|chr1|-	116	3.58854e+15	chr1:35884998-35886094	23.95,10.10,3.46	37.5	51.67,18.17,12.53	82.37	0.615674	0.0598764	0.0403527	0.743016
Os01g0837500|Os01g0837500|chr1|+	1052.7	3.59081e+15	chr1:35907970-35908308	164.09,246.74,68.68	479.51	129.67,199.02,57.30	385.98	0.801789	0.00626215	0.00865281	0.87971
Os01g0837600|Os01g0837600|chr1|+	16215.8	3.5913e+15	chr1:35912923-35913320	673.03,173.70,85.67	932.4	863.15,314.96,274.29	1452.4	5.94e-13	0.127533	0.142961	1.6e-11
Os01g0837800|Os01g0837800|chr1|-	3997.1	3.59177e+15	chr1:35917436-35918083	245.22,69.63,62.78	377.64	159.30,79.13,84.82	323.25	3.69e-05	0.156558	0.158051	0.000252108
Os01g0837900|Os01g0837900|chr1|-	147.5	3.59255e+23	chr1:35923772-35925579	9.27,0.00,14.62,9.73	33.63	30.50,0.00,16.10,7.92	54.52	0.00831991	0.283699	-0.279512	0.0272036
Os01g0838350|Os01g0838350|chr1|-	1620	3.59588e+15	chr1:35958636-35959019	1.11,20.69,10.15	31.95	29.98,113.30,26.19	169.47	0.00616978	0.163143	-0.182851	0.0211034
Os01g0838600|Os01g0838600|chr1|-	383.7	35966119	chr1:35965929-35966946	NA	NA	51.03,10.95	61.98	NA	NA	NA	NA
Os01g0838800|Os01g0838800|chr1|+	337.8	3.59839e+15	chr1:35983805-35984185	31.29,81.42,48.15	160.86	44.09,53.47,42.23	139.79	0.16794	0.123652	-0.072051	0.300887
Os01g0838900|Os01g0838900|chr1|-	51.3	35984424	chr1:35984316-35985444	26.00,13.44	39.44	25.15,6.86	32	0.238517	0.126463	-0.139445	0.387937
Os01g0839200|Os01g0839200|chr1|-	120.2	3.60028e+23	chr1:36002473-36002828	NA	NA	66.38,82.05,34.98,22.71	206.12	NA	NA	NA	NA
Os01g0839300|Os01g0839300|chr1|+	178.4	3.60096e+23	chr1:36009519-36009928	55.78,55.54,51.05,23.90	186.28	50.85,33.51,44.09,42.44	170.89	0.0508414	0.120039	0.0939851	0.119156
Os01g0839500|Os01g0839500|chr1|-	113786	3.60145e+15	chr1:36014043-36014684	0.00,1371.49,343.39	1714.88	0.00,1028.20,378.28	1406.48	5.88e-06	0.0687137	0.0810924	4.89e-05
Os01g0840100|Os01g0840100|chr1|+	5477.6	36043029	chr1:36041235-36043199	116.16,11.39	127.55	128.53,44.52	173.05	0.000216372	0.167968	0.213354	0.00121042
Os01g0840200|Os01g0840200|chr1|-	3472.2	36044475	chr1:36044250-36046520	65.25,33.13	98.38	87.44,59.94	147.37	0.268021	0.0699483	0.0706545	0.422667
Os01g0840700|Os01g0840700|chr1|-	1243	36083186	chr1:36083092-36083295	104.09,43.21	147.3	159.87,54.58	214.46	0.413866	0.0388354	-0.0429611	0.573066
Os01g0840900|Os01g0840900|chr1|-	50.3	3.60911e+15	chr1:36090811-36091822	21.80,10.28,10.35	42.43	NA	NA	NA	NA	NA	NA
Os01g0841000|Os01g0841000|chr1|+	106.7	3.60962e+15	chr1:36095943-36096523	57.71,16.32,2.62	76.64	45.68,23.51,15.31	84.5	0.000909723	0.212311	0.25085	0.00418301
Os01g0841100|Os01g0841100|chr1|-	18	36102940	chr1:36102811-36104273	NA	NA	NA	NA	NA	NA	NA	NA
Os01g0841200|Os01g0841200|chr1|-	1103.2	36105677	chr1:36105581-36106101	123.71,49.24	172.96	176.54,62.96	239.5	0.623071	0.0218256	-0.0242014	0.748524
Os01g0841500|Os01g0841500|chr1|+	130.3	3.61281e+23	chr1:36127989-36128453	64.90,68.39,27.74,19.23	180.26	55.73,56.55,31.99,16.64	160.91	0.621934	0.044918	0.0315906	0.747647
Os01g0841600|Os01g0841600|chr1|+	2367	36132416	chr1:36132246-36132630	69.20,17.95	87.15	295.32,84.57	379.89	0.734846	0.0166503	0.0156719	0.831938
Os01g0841700|Os01g0841700|chr1|+	50.6	36137092	chr1:36137003-36137257	20.73,5.56	26.29	51.22,13.11	64.33	0.934499	0.00769432	-0.00863345	0.962903
Os01g0842200|Os01g0842200|chr1|+	3499.1	3.61611e+15	chr1:36158660-36161415	14.62,48.46,51.70	114.78	0.00,76.63,73.16	149.79	0.0249717	0.127374	0.076689	0.0667657
Os01g0842500|Os01g0842500|chr1|-	47.7	3.61777e+15	chr1:36177313-36177818	NA	NA	32.63,43.43,22.95	99.01	NA	NA	NA	NA
Os01g0842600|Os01g0842600|chr1|-	48.5	3.6183e+31	chr1:36182432-36183213	0.00,11.97,7.44,9.62,2.39	31.43	15.43,0.00,16.09,19.02,11.46	61.99	0.719987	0.380968	-0.018757	0.821975
Os01g0842801|Os01g0842801|chr1|-	4.4	36193920	chr1:36193745-36194046	NA	NA	20.52,5.36	25.88	NA	NA	NA	NA
Os01g0843300|Os01g0843300|chr1|+	7.2	3.62285e+15	chr1:36228509-36228807	20.33,23.80,0.20	44.33	10.47,11.69,4.64	26.81	0.110937	0.168623	0.239021	0.21861
Os01g0844300|Os01g0844300|chr1|+	72.2	3.62566e+15	chr1:36256547-36256872	38.49,46.87,19.06	104.43	18.58,11.32,6.14	36.04	0.259876	0.146931	-0.0838248	0.41337
Os01g0844400|Os01g0844400|chr1|-	95.7	3.6258e+15	chr1:36257518-36258082	52.44,9.97,12.01	74.42	61.07,14.30,36.87	112.24	0.0113804	0.167111	0.169162	0.0351064
Os01g0844500|Os01g0844500|chr1|-	243.8	3.62694e+23	chr1:36268106-36269639	NA	NA	12.19,7.25,22.87,21.49	63.8	NA	NA	NA	NA
Os01g0844800|Os01g0844800|chr1|+	2699.5	36286202	chr1:36285930-36286343	273.61,114.99	388.59	196.52,124.70	321.21	0.00964917	0.0922991	0.097144	0.030692
Os01g0846450|Os01g0846450|chr1|+	1584.8	36358360	chr1:36357395-36358552	122.62,36.08	158.71	99.83,34.33	134.17	0.569038	0.0285413	0.0332767	0.708039
Os01g0846500|Os01g0846500|chr1|+	125.7	3.63651e+15	chr1:36364547-36365432	5.55,16.59,10.06	32.2	0.00,28.63,11.09	39.72	0.302759	0.205578	0.0555902	0.461117
Os01g0846600|Os01g0846600|chr1|-	37.3	3.63686e+31	chr1:36368264-36368714	29.14,14.60,8.97,12.66,8.80	74.17	5.26,5.84,20.94,21.84,14.22	68.1	6.09e-06	0.426731	0.394065	5.04e-05
Os01g0847100|Os01g0847100|chr1|+	65546.8	36392323	chr1:36392080-36392713	230.87,272.90	503.77	811.22,326.18	1137.4	4.4e-23	0.254939	-0.244238	2.66e-21
Os01g0847300|Os01g0847300|chr1|-	36.4	3.63992e+15	chr1:36399035-36399338	9.22,10.93,3.42	23.58	33.29,45.39,11.91	90.59	0.94825	0.0373236	0.00702995	0.971597
Os01g0847700|Os01g0847700|chr1|+	213.4	3.64143e+23	chr1:36414299-36414571	36.98,8.40,27.97,15.90	89.25	101.01,70.73,88.03,40.66	300.43	0.831265	0.141312	0.000678524	0.898318
Os01g0847900|Os01g0847900|chr1|-	35	36420152	chr1:36420026-36420389	33.41,10.64	44.05	31.00,28.66	59.66	0.0131979	0.238845	0.243365	0.0397039
Os01g0848900|Os01g0848900|chr1|+	19.7	3.64836e+23	chr1:36483575-36484018	15.98,11.19,8.29,6.61	42.07	17.08,24.98,23.91,10.77	76.74	0.226183	0.174048	0.131279	0.373361
Os01g0849000|Os01g0849000|chr1|-	2877.3	3.64843e+23	chr1:36484060-36484306	NA	NA	404.03,101.47,65.68,51.33	622.5	NA	NA	NA	NA
Os01g0849500|Os01g0849500|chr1|+	561.1	3.64963e+15	chr1:36496069-36496770	NA	NA	91.91,20.05,24.34	136.29	NA	NA	NA	NA
Os01g0850100|Os01g0850100|chr1|+	695.4	36544995	chr1:36544662-36545115	101.96,26.98	128.94	188.52,68.23	256.75	0.224747	0.0565003	0.0618159	0.371498
Os01g0850200|Os01g0850200|chr1|-	147.3	3.65977e+23	chr1:36597504-36597996	17.58,16.12,3.41,9.14	46.26	9.86,49.26,22.22,22.44	103.77	0.00986427	0.285099	0.23201	0.0312537
Os01g0850700|Os01g0850700|chr1|+	479.7	3.66274e+23	chr1:36627247-36627660	1.86,3.85,11.03,3.28	20.02	95.77,103.76,105.95,20.13	325.62	0.00305295	0.327574	-0.155679	0.0117545
Os01g0850900|Os01g0850900|chr1|+	1021.6	3.66399e+23	chr1:36639626-36640546	47.25,33.55,24.01,24.59	129.4	65.52,40.25,45.31,14.39	165.47	0.233881	0.119094	-0.0472359	0.38236
Os01g0851100|Os01g0851100|chr1|-	6469.2	36643817	chr1:36643618-36644314	310.03,80.75	390.78	169.06,103.35	272.41	1.02e-06	0.172753	0.189788	1.02e-05
Os01g0851300|Os01g0851300|chr1|-	21.1	36652665	chr1:36652412-36652772	NA	NA	23.23,5.27	28.49	NA	NA	NA	NA
Os01g0851400|Os01g0851400|chr1|-	908.7	36656589	chr1:36656316-36657492	82.44,17.64	100.07	82.46,31.88	114.33	0.0754409	0.102559	0.121407	0.162244
Os01g0851600|Os01g0851600|chr1|+	107.3	36667750	chr1:36666965-36668078	9.60,10.75	20.36	14.18,11.53	25.71	0.590485	0.0797919	-0.0792918	0.725214
Os01g0851700|Os01g0851700|chr1|-	17849.6	3.66706e+15	chr1:36670367-36670726	276.19,381.04,181.99	839.22	280.93,726.63,372.78	1380.34	7.89e-09	0.125581	0.124753	1.2e-07
Os01g0852200|Os01g0852200|chr1|-	1045.2	36687951	chr1:36687797-36688530	219.59,47.68	267.28	181.37,41.26	222.63	0.842863	0.00693354	0.00895618	0.905638
Os01g0852500|Os01g0852500|chr1|-	412.7	36718176	chr1:36717970-36718515	47.77,11.39	59.16	50.62,21.32	71.94	0.171589	0.103829	0.1194	0.30599
Os01g0853400|Os01g0853400|chr1|+	7693.3	3.67505e+15	chr1:36749825-36750914	46.09,259.59,93.19	398.86	35.72,210.88,98.59	345.19	0.138475	0.0519758	0.0521171	0.259484
Os01g0853800|Os01g0853800|chr1|+	6834	36772088	chr1:36771053-36772343	273.66,88.12	361.77	301.73,132.27	433.99	0.0547411	0.0611961	0.0680948	0.126537
Os01g0854000|Os01g0854000|chr1|+	4015.4	3.67952e+23	chr1:36794890-36796836	0.00,0.00,137.53,78.31	215.83	73.08,55.83,69.43,49.51	247.85	8.61e-26	0.520113	-0.440945	5.85e-24
Os01g0855000|Os01g0855000|chr1|-	69.2	36863311	chr1:36863067-36864225	NA	NA	16.67,10.53	27.2	NA	NA	NA	NA
Os01g0855200|Os01g0855200|chr1|+	1234.6	3.68967e+15	chr1:36896424-36897201	281.64,112.74,110.69	505.07	24.10,110.31,90.04	224.45	7.73e-22	0.450252	0.407012	4.33e-20
Os01g0855900|Os01g0855900|chr1|+	287.8	3.69515e+15	chr1:36951126-36951970	41.38,21.55,8.59	71.52	38.46,21.45,11.23	71.14	0.531296	0.0379553	0.0522897	0.677524
Os01g0856600|Os01g0856600|chr1|-	175.9	3.70063e+15	chr1:37006082-37006464	85.14,29.20,15.85	130.19	44.74,17.42,9.09	71.25	0.759051	0.0260375	0.0217619	0.849102
Os01g0856800|Os01g0856800|chr1|+	764.8	3.70175e+15	chr1:37017407-37017989	107.97,97.68,47.14	252.8	188.40,92.56,57.72	338.68	0.0210545	0.129164	-0.102279	0.0582385
Os01g0856900|Os01g0856900|chr1|+	216	3.70232e+23	chr1:37022991-37023682	44.13,57.50,24.80,20.51	146.94	61.78,23.69,21.24,26.28	133	0.662071	0.222248	-0.0281025	0.779076
Os01g0857000|Os01g0857000|chr1|-	395.7	37023953	chr1:37023728-37024270	68.54,29.65	98.19	56.31,58.77	115.08	0.00204315	0.208723	0.211171	0.00838599
Os01g0857300|Os01g0857300|chr1|-	107.4	3.70398e+15	chr1:37039547-37040004	28.21,23.24,8.72	60.17	14.87,47.33,19.17	81.36	0.00154607	0.286093	0.290625	0.00662297
Os01g0857400|Os01g0857400|chr1|-	3126.8	37043648	chr1:37043559-37044446	56.14,26.15	82.29	136.37,72.73	209.11	0.625816	0.0300454	0.0285659	0.750702
Os01g0857500|Os01g0857500|chr1|+	206.3	37064527	chr1:37064041-37064623	47.64,22.87	70.51	65.05,44.53	109.59	0.266941	0.0820186	0.0827239	0.421394
Os01g0857700|Os01g0857700|chr1|-	1936.2	3.70697e+23	chr1:37069440-37069827	203.06,137.68,108.33,75.99	525.06	159.67,133.07,154.76,93.18	540.68	0.000636331	0.107525	0.103113	0.00307943
Os01g0857925|Os01g0857925|chr1|+	256.4	37079260	chr1:37079120-37079349	77.87,70.32	148.19	58.07,85.52	143.59	0.0382243	0.121059	0.121326	0.0944263
Os01g0857950|Os01g0857950|chr1|+	27.7	37089191	chr1:37088685-37089450	34.37,9.22	43.59	NA	NA	NA	NA	NA	NA
Os01g0858350|Os01g0858350|chr1|-	544.7	3.70976e+15	chr1:37097376-37099130	2.72,42.32,7.06	52.1	3.03,58.50,17.01	78.54	0.245883	0.0810689	0.0878356	0.396787
Os01g0858500|Os01g0858500|chr1|-	1293.3	37118668	chr1:37118466-37118802	146.65,47.22	193.87	139.65,61.64	201.29	0.163383	0.0626596	0.0701147	0.294307
Os01g0858700|Os01g0858700|chr1|+	74.1	3.71259e+15	chr1:37125748-37126311	29.58,30.33,7.91	67.81	37.78,23.33,16.10	77.21	0.751627	0.14505	0.00131991	0.843989
Os01g0858900|Os01g0858900|chr1|+	2149.3	3.71349e+15	chr1:37133703-37135278	0.00,72.54,24.24	96.78	0.00,127.49,44.73	172.21	0.867409	0.00926096	0.0101792	0.921112
Os01g0859100|Os01g0859100|chr1|-	126.3	3.71475e+23	chr1:37146935-37147829	NA	NA	18.97,34.09,18.65,13.19	84.88	NA	NA	NA	NA
Os01g0859200|Os01g0859200|chr1|+	7273.9	37157203	chr1:37156840-37157380	565.33,55.71	621.04	348.66,59.04	407.7	0.00602687	0.055108	0.0856244	0.0207128
Os01g0859500|Os01g0859500|chr1|-	10.5	3.71817e+15	chr1:37181506-37181747	15.41,18.07,1.89	35.37	11.51,13.47,2.40	27.37	0.748217	0.0342201	0.0456359	0.84155
Os01g0859600|Os01g0859600|chr1|-	63	3.71908e+23	chr1:37190503-37190892	23.94,29.06,20.59,11.58	85.17	0.00,40.24,39.53,8.48	88.25	0.00200142	0.320958	0.197978	0.00825229
Os01g0860300|Os01g0860300|chr1|+	94.6	3.72344e+23	chr1:37234322-37234638	30.08,29.98,40.99,12.70	113.75	45.58,43.21,71.65,24.66	185.1	0.457532	0.0483133	0.0449431	0.613445
Os01g0860500|Os01g0860500|chr1|+	521.9	3.72403e+15	chr1:37239583-37240677	NA	NA	37.74,62.39,54.13	154.26	NA	NA	NA	NA
Os01g0860601|Os01g0860601|chr1|+	689.8	3.72416e+23	chr1:37241157-37242065	5.18,7.22,9.14,0.96	22.5	46.22,7.70,69.56,22.54	146.02	0.390495	0.268156	0.0990862	0.550868
Os01g0860800|Os01g0860800|chr1|+	12989.9	37272020	chr1:37270955-37272112	218.10,31.13	249.23	426.22,48.05	474.27	0.334105	0.0235911	-0.035909	0.493968
Os01g0861000|Os01g0861000|chr1|-	58.3	3.728e+23	chr1:37279110-37280386	3.74,16.05,15.84,10.96	46.59	24.22,13.47,15.09,15.36	68.15	0.0467868	0.27517	-0.0776771	0.11124
Os01g0861700|Os01g0861700|chr1|+	243.6	37307672	chr1:37307337-37307920	25.78,13.93	39.71	88.44,34.96	123.4	0.419439	0.0674869	-0.0632188	0.578008
Os01g0861900|Os01g0861900|chr1|-	58.7	37308286	chr1:37308102-37308916	NA	NA	27.04,6.15	33.19	NA	NA	NA	NA
Os01g0862000|Os01g0862000|chr1|-	443	3.73112e+15	chr1:37310943-37311314	55.82,72.38,30.13	158.33	10.03,82.16,30.48	122.67	4.53e-05	0.270791	0.230292	0.000302406
Os01g0862600|Os01g0862600|chr1|+	113.4	3.73243e+23	chr1:37323898-37324869	15.63,21.32,8.07,2.04	47.06	16.87,39.99,18.31,16.92	92.1	0.00769523	0.167728	0.213329	0.025469
Os01g0863166|Os01g0863166|chr1|-	981.6	3.73543e+23	chr1:37353349-37354427	174.46,125.08,72.37,45.61	417.52	146.97,68.65,47.80,34.92	298.34	0.355274	0.082585	-0.0498262	0.515897
Os01g0863300|Os01g0863300|chr1|+	1013.9	3.73593e+15	chr1:37358982-37359500	NA	NA	107.79,115.42,29.39	252.6	NA	NA	NA	NA
Os01g0863400|Os01g0863400|chr1|-	717.5	37360531	chr1:37360309-37361266	95.99,21.85	117.84	112.29,50.08	162.37	0.019963	0.12301	0.139015	0.0557659
Os01g0864500|Os01g0864500|chr1|-	556.2	3.74124e+15	chr1:37412059-37413011	NA	NA	48.66,59.93,30.61	139.19	NA	NA	NA	NA
Os01g0864700|Os01g0864700|chr1|-	53.5	37417239	chr1:37417053-37417649	20.14,5.83	25.97	35.34,18.56	53.9	0.275973	0.119852	0.121899	0.431974
Os01g0865400|Os01g0865400|chr1|-	55.1	3.74527e+15	chr1:37451437-37452954	13.09,14.58,3.02	30.69	18.38,20.85,8.41	47.65	0.45968	0.0781289	0.0504839	0.61588
Os01g0865600|Os01g0865600|chr1|+	1782.2	37463475	chr1:37463117-37463647	192.28,75.89	268.17	137.21,54.02	191.23	0.990546	0.000505074	-0.000552836	0.995145
Os01g0865700|Os01g0865700|chr1|-	20.8	37464220	chr1:37464136-37465567	NA	NA	NA	NA	NA	NA	NA	NA
Os01g0866100|Os01g0866100|chr1|+	14363.2	3.75131e+15	chr1:37513023-37513288	374.36,672.76,150.31	1197.44	420.46,652.44,213.76	1286.67	0.318534	0.0547563	0.0323635	0.477388
Os01g0866200|Os01g0866200|chr1|+	1601.6	37514136	chr1:37513878-37514438	105.40,39.49	144.89	180.12,63.68	243.8	0.80636	0.0113539	-0.0124333	0.882855
Os01g0866300|Os01g0866300|chr1|+	4951.9	3.75183e+15	chr1:37518179-37518499	232.11,296.09,60.20	588.4	274.34,347.48,106.93	728.75	0.0912417	0.0444194	0.0622361	0.188134
Os01g0866600|Os01g0866600|chr1|-	32255.5	37526138	chr1:37526007-37526332	578.66,169.38	748.04	888.05,216.45	1104.5	0.113157	0.0304607	-0.0368057	0.222174
Os01g0866800|Os01g0866800|chr1|+	1181.7	3.75388e+23	chr1:37538308-37539306	82.26,70.96,50.95,20.73	224.9	6.84,116.24,76.50,44.42	244	3.97e-12	0.33773	0.333527	9.72e-11
Os01g0867100|Os01g0867100|chr1|+	37.3	3.75511e+23	chr1:37551023-37551324	30.17,4.84,21.21,15.32	71.54	37.13,27.29,24.08,6.67	95.17	0.0782844	0.219096	-0.164539	0.166767
Os01g0867200|Os01g0867200|chr1|+	229.3	37556364	chr1:37556102-37556497	101.00,9.42	110.41	60.85,11.37	72.23	0.13347	0.072125	0.111034	0.252473
Os01g0867300|Os01g0867300|chr1|-	1798.8	37556962	chr1:37556716-37557251	227.11,55.14	282.25	112.50,59.72	172.21	0.000314379	0.151407	0.169017	0.0016736
Os01g0867400|Os01g0867400|chr1|-	35.4	3.7558e+15	chr1:37557353-37558009	19.22,14.41,36.66	70.29	0.00,10.42,24.42	34.84	0.00496911	0.273439	0.200544	0.0177055
Os01g0867600|Os01g0867600|chr1|+	234.2	3.75757e+15	chr1:37575551-37575954	45.27,52.69,27.61	125.57	45.36,81.94,32.71	160.01	0.472654	0.0924864	0.0281033	0.626923
Os01g0867700|Os01g0867700|chr1|+	2795.6	37579100	chr1:37578747-37579314	135.24,31.49	166.73	170.74,103.38	274.12	3.18e-05	0.188266	0.198127	0.000221711
Os01g0867800|Os01g0867800|chr1|+	19866.6	37584510	chr1:37584162-37584731	895.23,346.43	1241.66	448.48,300.73	749.21	1.62e-08	0.122391	0.126588	2.3e-07
Os01g0867900|Os01g0867900|chr1|-	399.1	3.75851e+15	chr1:37584862-37585227	49.64,81.36,28.84	159.84	22.08,121.49,65.16	208.72	1.63e-06	0.204778	0.243241	1.57e-05
Os01g0868000|Os01g0868000|chr1|-	476.1	3.75901e+15	chr1:37589696-37590815	NA	NA	75.51,40.01,39.96	155.49	NA	NA	NA	NA
Os01g0868301|Os01g0868301|chr1|+	174.1	37621916	chr1:37621799-37621964	21.29,74.30	95.59	0.00,91.65	91.65	1.59e-06	0.222722	0.350719	1.53e-05
Os01g0869000|Os01g0869000|chr1|-	3500.6	37655607	chr1:37655459-37655854	346.85,58.60	405.44	224.79,84.36	309.15	2.15e-05	0.128346	0.158953	0.0001561
Os01g0869200|Os01g0869200|chr1|+	28.3	3.76668e+15	chr1:37666710-37667288	4.34,18.36,4.19	26.9	23.47,23.34,8.98	55.78	0.112113	0.264427	-0.221771	0.220437
Os01g0869600|Os01g0869600|chr1|+	2134.6	37692890	chr1:37692606-37693081	144.30,44.21	188.51	316.29,81.38	397.66	0.410175	0.0298813	-0.0340168	0.569562
Os01g0869800|Os01g0869800|chr1|+	123987	37699372	chr1:37698919-37699564	853.03,309.05	1162.08	1713.20,1515.82	3229.02	1.51e-33	0.203491	0.182152	1.38e-31
Os01g0869900|Os01g0869900|chr1|+	1794.6	3.77146e+15	chr1:37714299-37714835	262.28,269.71,48.48	580.47	97.27,158.68,31.84	287.78	0.00207382	0.113851	0.109614	0.00848343
Os01g0870201|Os01g0870201|chr1|+	82.3	37726510	chr1:37726278-37726568	36.76,13.08	49.84	22.96,3.78	26.74	0.222842	0.121079	-0.139299	0.369131
Os01g0870400|Os01g0870400|chr1|-	257.1	3.77403e+15	chr1:37739247-37741761	0.00,28.06,29.44	57.49	0.00,7.40,17.37	24.77	0.111817	0.189252	0.175306	0.220072
Os01g0870500|Os01g0870500|chr1|-	176.2	37747168	chr1:37747103-37748030	13.24,23.06	36.3	19.85,24.79	44.65	0.466935	0.0799302	-0.0808606	0.622069
Os01g0871200|Os01g0871200|chr1|+	178421	37778232	chr1:37776567-37778418	1488.54,498.63	1987.17	523.30,284.08	807.37	7.22e-08	0.100929	0.101877	9.02e-07
Os01g0871300|Os01g0871300|chr1|+	180.8	3.77826e+23	chr1:37782492-37782843	64.81,17.35,14.65,9.21	106.02	113.60,72.16,78.77,20.02	284.56	0.00503028	0.228587	0.158909	0.017894
Os01g0871350|Os01g0871350|chr1|-	653.2	3.77837e+15	chr1:37783185-37783830	137.80,79.32,53.87	271	81.28,67.69,28.65	177.62	0.855236	0.0883899	0.0407243	0.913641
Os01g0871500|Os01g0871500|chr1|+	31755.8	37792609	chr1:37791964-37792833	459.33,197.48	656.8	197.29,172.10	369.4	1.21e-07	0.165238	0.165219	1.45e-06
Os01g0871800|Os01g0871800|chr1|+	5668.9	37804495	chr1:37804279-37804587	500.40,93.75	594.15	457.52,50.89	508.41	0.00467598	0.0576921	-0.0851848	0.0168227
Os01g0871900|Os01g0871900|chr1|+	13667.8	37812110	chr1:37811367-37812344	568.67,114.93	683.6	435.96,207.79	643.75	5.22e-11	0.154656	0.180182	1.09e-09
Os01g0872000|Os01g0872000|chr1|+	94.8	37816524	chr1:37815848-37816864	43.70,7.14	50.84	35.24,12.22	47.47	0.144825	0.117039	0.147061	0.268584
Os01g0872400|Os01g0872400|chr1|+	19.6	37831562	chr1:37830130-37832327	NA	NA	NA	NA	NA	NA	NA	NA
Os01g0872566|Os01g0872566|chr1|-	144.4	3.78372e+15	chr1:37837122-37837367	NA	NA	15.65,16.88,8.67	41.2	NA	NA	NA	NA
Os01g0872700|Os01g0872700|chr1|-	4420.6	3.78457e+23	chr1:37845051-37846052	261.87,193.73,217.23,96.60	769.43	50.01,90.57,208.17,97.41	446.17	3.17e-22	0.277038	0.284496	1.84e-20
Os01g0872800|Os01g0872800|chr1|-	17346.9	3.78536e+15	chr1:37853436-37853840	311.68,789.25,205.15	1306.08	185.87,669.76,220.08	1075.71	9.48e-06	0.0658496	0.0864922	7.55e-05
Os01g0873700|Os01g0873700|chr1|+	1458.9	37890169	chr1:37889805-37890364	166.91,46.23	213.14	149.50,45.69	195.19	0.677995	0.0171799	0.0205472	0.790649
Os01g0873800|Os01g0873800|chr1|-	211.5	3.7891e+23	chr1:37890777-37891226	74.08,26.09,7.72,19.65	127.54	33.28,3.83,23.04,28.74	88.9	1.3e-05	0.367918	0.293556	0.000100348
Os01g0873900|Os01g0873900|chr1|-	22118.4	37899048	chr1:37898978-37899815	493.67,63.07	556.74	548.53,83.82	632.35	0.313641	0.0192687	0.0292204	0.472459
Os01g0874100|Os01g0874100|chr1|-	820.2	3.79151e+23	chr1:37914782-37915238	34.32,91.76,127.99,69.97	324.04	40.93,35.59,110.19,63.43	250.13	0.43311	0.140895	0.0289543	0.59145
Os01g0874300|Os01g0874300|chr1|+	1459.6	37933281	chr1:37932695-37933351	42.95,12.87	55.83	338.92,130.29	469.22	0.454899	0.047117	0.0326127	0.610797
Os01g0874700|Os01g0874700|chr1|+	796	37951782	chr1:37951343-37951906	73.74,28.79	102.53	122.89,50.56	173.45	0.849483	0.0107002	0.0114237	0.909588
Os01g0874900|Os01g0874900|chr1|+	249.6	3.79664e+23	chr1:37966310-37966754	80.76,36.25,37.26,49.03	203.3	100.36,32.47,80.60,64.18	277.6	0.268874	0.107059	0.0543359	0.42362
Os01g0875400|Os01g0875400|chr1|-	1135.6	3.7987e+15	chr1:37986870-37987328	131.83,115.99,39.30	287.13	36.38,171.27,46.59	254.24	2.98e-10	0.316053	0.282399	5.76e-09
Os01g0875700|Os01g0875700|chr1|+	31.2	3.80113e+15	chr1:38011275-38011849	5.88,11.41,4.56	21.85	17.31,22.11,16.38	55.79	0.81801	0.12596	-0.0182797	0.88984
Os01g0876400|Os01g0876400|chr1|-	45.4	3.80273e+15	chr1:38026592-38027608	27.41,3.20,3.31	33.91	46.93,15.58,7.37	69.88	0.299886	0.136498	0.117599	0.458141
Os01g0876500|Os01g0876500|chr1|+	1199.2	3.8035e+23	chr1:38034707-38035648	101.88,97.11,117.90,80.09	396.98	73.22,28.81,31.18,60.29	193.5	0.705638	0.231588	0.00791556	0.811443
Os01g0876650|Os01g0876650|chr1|-	164	38037813	chr1:38037103-38038023	51.12,12.59	63.71	102.88,9.46	112.34	0.0289231	0.113406	-0.164642	0.0754698
Os01g0876800|Os01g0876800|chr1|+	249.9	38054240	chr1:38053125-38054396	NA	NA	34.58,22.06	56.64	NA	NA	NA	NA
Os01g0877300|Os01g0877300|chr1|+	1473.1	3.80714e+15	chr1:38071063-38071666	62.58,58.14,19.30	140.01	45.46,64.88,22.40	132.74	0.110331	0.104462	0.104596	0.217777
Os01g0878000|Os01g0878000|chr1|-	38.5	3.81021e+15	chr1:38101556-38102338	13.70,6.01,2.09	21.8	7.40,9.97,4.87	22.24	0.0572382	0.295707	0.300164	0.131049
Os01g0878300|Os01g0878300|chr1|+	1788.1	3.81177e+15	chr1:38117304-38117956	54.84,35.01,24.54	114.38	89.05,117.19,88.49	294.74	0.00247568	0.177272	0.159782	0.00987231
Os01g0878800|Os01g0878800|chr1|-	809.3	38139385	chr1:38139172-38140038	83.00,22.36	105.36	122.62,45.26	167.88	0.284775	0.0573726	0.06471	0.442196
Os01g0879400|Os01g0879400|chr1|+	297.8	3.81564e+15	chr1:38155901-38157013	36.33,42.95,24.18	103.46	0.00,56.29,31.48	87.77	1.74e-06	0.35115	0.430369	1.66e-05
Os01g0879500|Os01g0879500|chr1|-	118.1	38157544	chr1:38157418-38158229	38.27,10.15	48.43	25.29,7.60	32.89	0.818253	0.0214492	0.0254837	0.89002
Os01g0880400|Os01g0880400|chr1|-	84.3	38212977	chr1:38212898-38213150	22.83,6.93	29.76	62.05,12.73	74.78	0.459602	0.0626302	-0.0723267	0.615838
Os01g0881300|Os01g0881300|chr1|+	4247.5	3.82573e+15	chr1:38257110-38257619	389.72,203.43,117.51	710.67	556.56,282.08,300.71	1139.34	4.25e-05	0.0985779	0.0843718	0.000285889
Os01g0881500|Os01g0881500|chr1|-	2334.1	3.82623e+31	chr1:38261872-38262336	164.85,165.80,86.97,141.21,68.67	627.5	202.24,193.73,119.45,193.38,87.81	796.6	0.425527	0.0298634	0.0232464	0.58398
Os01g0881800|Os01g0881800|chr1|+	9830	38274638	chr1:38273297-38274745	309.89,163.21	473.1	68.33,115.02	183.35	5.1e-11	0.282345	0.256344	1.07e-09
Os01g0881900|Os01g0881900|chr1|-	17666.5	38275303	chr1:38275162-38275643	416.42,110.01	526.44	480.01,181.48	661.49	0.00928908	0.0653767	0.0754718	0.0298025
Os01g0881966|Os01g0881966|chr1|-	52.5	3.82829e+15	chr1:38282608-38283058	41.29,15.82,8.51	65.62	40.27,6.52,7.29	54.08	0.401106	0.120523	-0.0991162	0.560237
Os01g0882000|Os01g0882000|chr1|+	220.3	38288082	chr1:38287883-38288142	NA	NA	16.59,32.75	49.34	NA	NA	NA	NA
Os01g0882200|Os01g0882200|chr1|-	2258.9	38291569	chr1:38291424-38292142	195.46,50.27	245.73	97.73,45.92	143.64	0.0110594	0.115092	0.128762	0.0342791
Os01g0882300|Os01g0882300|chr1|+	84.2	3.83053e+23	chr1:38305134-38305564	47.72,56.59,22.96,6.88	134.15	62.92,43.45,44.66,29.01	180.03	0.00843087	0.186749	0.172877	0.0274972
Os01g0882500|Os01g0882500|chr1|-	150907	38306703	chr1:38306572-38306825	1126.06,312.45	1438.52	1698.59,680.01	2378.6	2.76e-06	0.0686827	0.0758798	2.52e-05
Os01g0882800|Os01g0882800|chr1|-	317	38310346	chr1:38310254-38311614	NA	NA	2.95,29.79	32.74	NA	NA	NA	NA
Os01g0883200|Os01g0883200|chr1|+	2949.5	38332420	chr1:38332062-38332586	233.04,101.61	334.65	200.21,117.08	317.3	0.0772412	0.0653693	0.0692012	0.165113
Os01g0883800|Os01g0883800|chr1|+	1543.6	38385221	chr1:38384918-38385453	358.68,62.43	421.11	25.03,11.10	36.13	0.0125504	0.158973	0.11674	0.0381002
Os01g0883900|Os01g0883900|chr1|-	811.6	38386750	chr1:38386336-38386908	64.08,18.99	83.07	144.34,53.29	197.62	0.472854	0.0410429	0.0428458	0.626996
Os01g0884300|Os01g0884300|chr1|-	156950	38399195	chr1:38399018-38399971	746.38,336.60	1082.98	1156.23,608.60	1764.82	0.0611087	0.03404	0.0350925	0.138181
Os01g0884400|Os01g0884400|chr1|+	15	3.84128e+15	chr1:38412791-38413101	16.96,10.90,5.78	33.65	30.68,24.98,5.68	61.34	0.611745	0.0832193	-0.0844076	0.740389
Os01g0884500|Os01g0884500|chr1|-	918.5	3.84135e+15	chr1:38413197-38413998	55.10,64.63,38.93	158.66	55.26,52.66,43.38	151.3	0.792634	0.0592988	0.00120825	0.873128
Os01g0884900|Os01g0884900|chr1|-	2604	38437285	chr1:38437199-38437340	197.49,50.43	247.92	371.58,116.60	488.18	0.278006	0.0354339	0.0399839	0.434362
Os01g0885000|Os01g0885000|chr1|+	57.2	38446104	chr1:38446043-38446372	22.87,9.51	32.38	11.04,11.86	22.91	0.0917509	0.224204	0.226795	0.188801
Os01g0885300|Os01g0885300|chr1|-	2008.2	38455048	chr1:38454707-38455253	17.47,6.88	24.35	290.66,55.46	346.13	0.118899	0.122313	-0.0810185	0.231244
Os01g0885600|Os01g0885600|chr1|+	19.6	3.84805e+15	chr1:38480329-38480677	NA	NA	9.74,16.95,11.83	38.52	NA	NA	NA	NA
Os01g0886000|Os01g0886000|chr1|-	1452.3	3.84919e+23	chr1:38491339-38492208	57.77,69.44,41.02,34.84	203.07	39.98,96.38,82.93,67.59	286.89	0.000142175	0.151114	0.17964	0.000831181
Os01g0886300|Os01g0886300|chr1|+	501.5	3.85129e+31	chr1:38512840-38513624	92.24,83.40,68.52,22.05,31.81	298.02	144.14,66.07,102.68,32.27,27.97	373.12	0.303312	0.134555	-0.0418345	0.461766
Os01g0886350|Os01g0886350|chr1|-	641.3	3.85165e+23	chr1:38515497-38516802	121.52,19.44,47.72,36.22	224.91	32.22,0.00,30.80,25.14	88.16	0.000275783	0.261296	0.202564	0.00148703
Os01g0886500|Os01g0886500|chr1|-	1704	3.8518e+23	chr1:38517673-38518148	149.29,135.02,169.79,53.24	507.34	100.18,120.92,159.31,69.18	449.59	0.00354904	0.071435	0.0970249	0.0132762
Os01g0886600|Os01g0886600|chr1|-	247.3	3.85209e+15	chr1:38520754-38521087	15.47,63.33,27.56	106.36	51.81,80.44,40.13	172.37	0.0344679	0.155107	-0.129275	0.0869669
Os01g0886900|Os01g0886900|chr1|+	1698.8	3.854e+15	chr1:38539614-38540300	50.33,25.94,9.42	85.69	142.00,109.66,77.51	329.17	0.00292636	0.155962	0.141516	0.0113522
Os01g0887550|Os01g0887550|chr1|-	197.7	3.85634e+15	chr1:38563053-38563756	23.54,10.98,8.99	43.51	21.49,16.51,5.49	43.49	0.834753	0.127272	-0.0378534	0.900501
Os01g0887700|Os01g0887700|chr1|-	4457.9	38566485	chr1:38566163-38566677	256.58,124.28	380.85	202.51,119.42	321.93	0.215436	0.0446361	0.0467275	0.360188
Os01g0888300|Os01g0888300|chr1|+	63.9	38613752	chr1:38612954-38614013	41.68,8.42	50.1	29.41,5.52	34.94	0.902148	0.0100335	-0.0133333	0.943267
Os01g0888500|Os01g0888500|chr1|-	2360.5	38618864	chr1:38618735-38619152	202.39,92.68	295.07	166.43,134.17	300.59	0.000889708	0.132246	0.136164	0.00411248
Os01g0888600|Os01g0888600|chr1|+	196.7	3.86315e+15	chr1:38631348-38631903	49.63,80.41,43.76	173.79	15.90,61.36,32.85	110.11	0.0291549	0.141157	0.13822	0.0759983
Os01g0888900|Os01g0888900|chr1|-	2996.9	38645260	chr1:38645182-38645757	3.10,17.53	20.63	114.50,140.36	254.86	0.00826993	0.299	-0.159107	0.027084
Os01g0889000|Os01g0889000|chr1|+	16377.7	3.86544e+15	chr1:38653424-38654589	155.58,53.76,57.49	266.84	111.59,97.49,62.13	271.21	0.00741151	0.171615	0.125756	0.0246544
Os01g0889200|Os01g0889200|chr1|-	3110.9	38659636	chr1:38659497-38659784	256.48,48.45	304.93	185.56,50.83	236.39	0.09415	0.0561371	0.0719454	0.192693
Os01g0889601|Os01g0889601|chr1|-	27.2	38677463	chr1:38677311-38677664	NA	NA	NA	NA	NA	NA	NA	NA
Os01g0889800|Os01g0889800|chr1|-	3189.7	38684595	chr1:38684525-38684864	273.72,65.34	339.05	221.55,69.98	291.53	0.148867	0.0473347	0.0574853	0.274285
Os01g0889900|Os01g0889900|chr1|-	8091.4	3.86886e+15	chr1:38688298-38690730	0.00,37.15,22.40	59.55	0.00,158.94,54.62	213.56	0.0678833	0.120395	-0.110479	0.150127
Os01g0890001|Os01g0890001|chr1|-	25.2	3.86985e+15	chr1:38697782-38698726	6.48,14.03,8.32	28.83	29.66,2.84,5.71	38.22	0.000464338	0.551471	-0.324268	0.002335
Os01g0890600|Os01g0890600|chr1|+	555.6	38734644	chr1:38732782-38734951	42.46,26.30	68.77	NA	NA	NA	NA	NA	NA
Os01g0892500|Os01g0892500|chr1|-	9.2	3.88076e+23	chr1:38807305-38807659	NA	NA	20.35,8.84,11.81,4.48	45.49	NA	NA	NA	NA
Os01g0892600|Os01g0892600|chr1|-	58.8	3.88124e+23	chr1:38812139-38812460	14.61,10.17,9.13,5.02	38.94	16.89,39.39,42.72,13.64	112.65	0.0442342	0.233198	0.137177	0.106497
Os01g0893400|Os01g0893400|chr1|+	182.2	38846376	chr1:38846248-38846536	36.85,14.35	51.21	64.68,23.47	88.15	0.857574	0.0140227	-0.0152027	0.914987
Os01g0894000|Os01g0894000|chr1|+	10.5	3.88675e+23	chr1:38867414-38867812	22.66,2.57,8.48,11.57	45.28	17.46,13.88,14.47,5.69	51.5	0.881814	0.306448	-0.0172953	0.930223
Os01g0894300|Os01g0894300|chr1|-	3406.7	3.88852e+15	chr1:38885000-38885466	152.10,149.27,56.58	357.96	364.52,259.83,98.57	722.92	0.028549	0.0793132	-0.0639392	0.0746736
Os01g0894500|Os01g0894500|chr1|+	2943.4	38893519	chr1:38893300-38893623	227.31,76.45	303.76	190.79,117.20	307.99	0.000612923	0.128853	0.138509	0.00298059
Os01g0894600|Os01g0894600|chr1|-	2973	38893866	chr1:38893657-38894012	246.35,67.28	313.63	340.23,112.37	452.6	0.27815	0.0337563	0.0391782	0.434492
Os01g0894700|Os01g0894700|chr1|-	3820.2	3.89009e+31	chr1:38900617-38900924	337.40,182.07,89.77,82.58,67.56	759.39	292.93,179.85,143.74,112.44,71.74	800.71	0.00246988	0.0936129	0.0809417	0.00985221
Os01g0895100|Os01g0895100|chr1|-	47202.3	3.89112e+15	chr1:38911002-38911403	840.71,1147.10,241.28	2229.09	762.60,1306.66,389.45	2458.71	1.18e-09	0.0669913	0.0888488	2.07e-08
Os01g0895500|Os01g0895500|chr1|+	52.2	3.89289e+23	chr1:38928823-38930007	13.75,1.91,14.18,3.58	33.42	31.28,0.90,9.36,11.86	53.41	0.472466	0.289313	-0.139406	0.626864
Os01g0895600|Os01g0895600|chr1|-	103251	3.89306e+15	chr1:38930466-38930842	1534.98,978.01,337.22	2850.2	1400.84,976.38,458.10	2835.32	4e-06	0.0444821	0.0587284	3.49e-05
Os01g0896200|Os01g0896200|chr1|+	69.1	3.89501e+15	chr1:38949624-38950672	NA	NA	11.68,13.44,15.30	40.42	NA	NA	NA	NA
Os01g0896500|Os01g0896500|chr1|-	7105.4	3.89617e+15	chr1:38961452-38961886	141.82,246.67,87.10	475.59	150.99,426.38,247.06	824.43	6.73e-09	0.116533	0.157269	1.04e-07
Os01g0896700|Os01g0896700|chr1|+	14183.4	38970996	chr1:38970711-38971058	129.65,147.55	277.2	208.06,245.56	453.62	0.811861	0.009047	0.00880478	0.885741
Os01g0896800|Os01g0896800|chr1|+	42.4	3.89761e+15	chr1:38976041-38976666	33.05,6.77,2.35	42.17	13.28,18.82,5.64	37.75	0.000468559	0.431851	0.389903	0.0023544
Os01g0897000|Os01g0897000|chr1|-	97.9	3.89816e+15	chr1:38981342-38981636	57.41,38.59,12.63	108.63	32.21,36.69,10.45	79.35	0.174796	0.122568	0.100515	0.30992
Os01g0897100|Os01g0897100|chr1|+	78.8	38990308	chr1:38990211-38990510	41.17,14.56	55.73	36.68,8.61	45.29	0.397585	0.0711515	-0.0841661	0.557297
Os01g0897200|Os01g0897200|chr1|-	3263.1	38991123	chr1:38990967-38991356	254.61,58.20	312.81	352.72,115.74	468.47	0.0445951	0.0610094	0.0718557	0.107226
Os01g0897300|Os01g0897300|chr1|-	76.3	3.89947e+15	chr1:38994476-38994819	28.62,7.60,6.06	42.27	42.07,35.51,23.13	100.71	0.0161411	0.259182	0.203686	0.0468718
Os01g0897600|Os01g0897600|chr1|+	2804.4	3.90097e+15	chr1:39009579-39009995	149.22,36.89,42.59	228.71	329.77,107.24,78.45	515.46	0.723413	0.0467442	-0.0103099	0.824146
Os01g0897700|Os01g0897700|chr1|-	65.7	39014072	chr1:39013945-39014879	NA	NA	24.74,7.62	32.37	NA	NA	NA	NA
Os01g0897800|Os01g0897800|chr1|-	20512	3.90255e+15	chr1:39025346-39025768	710.00,268.27,52.00	1030.27	561.59,292.21,75.93	929.72	2.59e-05	0.0851042	0.0942505	0.000184698
Os01g0898300|Os01g0898300|chr1|-	291.6	3.90526e+31	chr1:39052289-39052649	47.18,33.01,36.29,40.23,22.81	179.52	71.41,40.88,24.81,68.03,27.29	232.43	0.823084	0.113039	0.0202497	0.892809
Os01g0898800|Os01g0898800|chr1|+	19.2	3.90822e+15	chr1:39081868-39082465	19.28,3.79,1.12	24.19	13.53,10.28,3.31	27.12	0.0390925	0.29813	0.30881	0.0960592
Os01g0898900|Os01g0898900|chr1|+	43.3	3.90905e+15	chr1:39090447-39090938	14.65,18.90,7.02	40.57	32.41,43.22,10.16	85.79	0.578089	0.0546055	-0.0461721	0.715053
Os01g0899000|Os01g0899000|chr1|-	169.7	3.90922e+15	chr1:39091756-39092296	24.45,63.10,12.44	99.98	37.34,52.63,32.28	122.25	0.396118	0.200552	0.0241739	0.555781
Os01g0899200|Os01g0899200|chr1|-	2172.8	39102553	chr1:39102344-39102946	275.55,101.28	376.84	199.12,75.27	274.38	0.875011	0.00554917	0.00616389	0.926533
Os01g0899500|Os01g0899500|chr1|-	13326.8	39129911	chr1:39129822-39130369	74.39,115.33	189.72	158.18,262.45	420.64	0.70552	0.0160492	0.0152955	0.811381
Os01g0900200|Os01g0900200|chr1|+	11.4	3.91654e+15	chr1:39165213-39165667	NA	NA	26.91,15.34,5.06	47.32	NA	NA	NA	NA
Os01g0900800|Os01g0900800|chr1|+	14425.1	39216321	chr1:39216143-39216453	430.83,197.36	628.2	740.16,296.88	1037.04	0.227141	0.0278961	-0.0295966	0.374514
Os01g0900900|Os01g0900900|chr1|-	239.5	39216747	chr1:39216601-39216903	47.61,12.17	59.78	81.16,14.00	95.16	0.361197	0.0564592	-0.0733551	0.521898
Os01g0901000|Os01g0901000|chr1|-	124.1	3.92231e+39	chr1:39222260-39223356	14.51,9.73,2.76,5.11,19.57,8.11	59.79	0.00,0.00,31.97,24.22,37.09,9.93	103.21	0.00137706	0.444849	0.239754	0.00598384
Os01g0901200|Os01g0901200|chr1|-	552	39239012	chr1:39238854-39239608	161.00,51.70	212.69	51.91,15.14	67.05	0.772536	0.0172637	-0.0172823	0.858051
Os01g0901300|Os01g0901300|chr1|+	29.1	3.92469e+15	chr1:39246753-39247094	23.36,7.92,5.20	36.48	20.56,27.32,7.93	55.81	0.0732645	0.272413	0.204711	0.158756
Os01g0901700|Os01g0901700|chr1|+	103.3	3.92663e+15	chr1:39265974-39266565	33.72,8.89,1.32	43.92	60.82,14.73,8.25	83.8	0.332363	0.0684009	0.0647834	0.49212
Os01g0901800|Os01g0901800|chr1|-	76.2	3.92671e+15	chr1:39266881-39267146	27.30,7.28,3.05	37.63	40.51,16.22,11.03	67.76	0.152113	0.12764	0.139047	0.278448
Os01g0902200|Os01g0902200|chr1|+	26.6	3.92963e+31	chr1:39296187-39296659	43.19,22.23,17.33,19.26,3.62	105.63	14.60,2.53,7.99,24.96,12.10	62.17	3.14e-06	0.379406	0.351641	2.83e-05
Os01g0902300|Os01g0902300|chr1|-	269.8	39297134	chr1:39296970-39297818	19.11,14.77	33.88	50.18,25.00	75.18	0.299126	0.103415	-0.0994246	0.457623
Os01g0904200|Os01g0904200|chr1|-	84.7	3.93577e+15	chr1:39357280-39357773	30.40,20.19,8.07	58.65	76.43,56.58,11.33	144.34	0.491567	0.0590772	-0.074513	0.6432
Os01g0904300|Os01g0904300|chr1|+	32.9	3.93652e+23	chr1:39365124-39365621	24.24,26.37,32.48,12.39	95.48	NA	NA	NA	NA	NA	NA
Os01g0904500|Os01g0904500|chr1|-	85.5	3.93754e+15	chr1:39375039-39375894	0.00,31.74,11.40	43.13	8.66,24.62,6.81	40.1	0.0110009	0.216014	-0.280087	0.0341467
Os01g0904700|Os01g0904700|chr1|-	573.9	3.9388e+15	chr1:39387243-39388505	22.30,54.41,40.01	116.73	4.55,71.13,47.17	122.85	0.0187178	0.154018	0.174262	0.0529828
Os01g0905200|Os01g0905200|chr1|+	752.5	39410194	chr1:39409046-39410362	NA	NA	74.02,45.99	120.01	NA	NA	NA	NA
Os01g0905500|Os01g0905500|chr1|+	45	39421512	chr1:39421336-39421586	17.76,5.80	23.56	21.73,9.71	31.44	0.609313	0.0626623	0.0689105	0.739031
Os01g0905700|Os01g0905700|chr1|+	1445.7	3.9432e+15	chr1:39431871-39432377	115.76,140.92,49.94	306.62	112.78,235.91,107.27	455.96	0.000100083	0.130189	0.14148	0.000609798
Os01g0905800|Os01g0905800|chr1|-	55803.4	39433598	chr1:39433464-39434746	535.64,278.20	813.85	1013.37,441.80	1455.17	0.0605886	0.0382291	-0.0393937	0.137336
Os01g0906000|Os01g0906000|chr1|-	6.6	39438256	chr1:39438016-39438367	NA	NA	21.07,5.40	26.47	NA	NA	NA	NA
Os01g0906200|Os01g0906200|chr1|-	4351.4	3.94499e+15	chr1:39449773-39450246	112.74,329.71,27.27	469.72	99.97,266.60,38.21	404.78	0.420905	0.0432994	0.0191778	0.579229
Os01g0906600|Os01g0906600|chr1|-	983.4	39467836	chr1:39467657-39468532	168.81,29.02	197.83	150.70,26.36	177.06	0.952546	0.00218448	0.00307352	0.97377
Os01g0907300|Os01g0907300|chr1|+	340.5	3.94917e+15	chr1:39491534-39492072	68.00,49.56,35.53	153.1	93.19,59.44,46.00	198.63	0.766906	0.0249806	-0.0217542	0.854135
Os01g0907400|Os01g0907400|chr1|+	135.1	39499812	chr1:39498479-39499970	44.97,30.38	75.35	26.19,13.10	39.28	0.464964	0.069767	-0.0682448	0.620525
Os01g0908100|Os01g0908100|chr1|-	569.2	3.95384e+23	chr1:39538152-39538467	119.78,99.93,75.78,57.56	353.05	83.22,67.39,39.87,71.58	262.07	0.0518332	0.110107	0.0663868	0.121163
Os01g0908200|Os01g0908200|chr1|+	1256.8	3.95482e+23	chr1:39548162-39548578	146.66,92.86,102.87,35.94	378.34	174.69,145.60,238.31,90.35	648.95	6.05e-06	0.139547	0.14231	5.01e-05
Os01g0908400|Os01g0908400|chr1|-	3492.3	3.95494e+15	chr1:39549137-39549423	226.30,147.78,72.05	446.13	465.38,209.62,102.27	777.27	0.00495031	0.0914854	-0.0829595	0.0176482
Os01g0908500|Os01g0908500|chr1|-	6340	3.95519e+15	chr1:39551494-39552192	180.60,194.46,132.50	507.55	57.01,181.91,151.55	390.46	4.66e-11	0.209816	0.216503	9.8e-10
Os01g0908700|Os01g0908700|chr1|-	2009.1	39565872	chr1:39565780-39566373	46.29,14.70	60.99	142.21,113.21	255.43	0.00383828	0.202208	0.162535	0.0141903
Os01g0908800|Os01g0908800|chr1|+	16	3.95798e+23	chr1:39579640-39580072	18.70,14.51,9.39,4.68	47.28	2.15,23.34,11.53,1.93	38.95	0.07381	0.389751	0.251042	0.159592
Os01g0909100|Os01g0909100|chr1|+	699.3	39591113	chr1:39591001-39591223	95.86,43.52	139.39	67.06,25.68	92.74	0.564298	0.0353367	-0.0378373	0.704504
Os01g0909200|Os01g0909200|chr1|-	933.3	3.95963e+15	chr1:39595771-39596305	100.15,122.03,29.10	251.27	97.93,110.45,42.39	250.76	0.318395	0.0532323	0.0193542	0.477388
Os01g0909400|Os01g0909400|chr1|-	635.5	3.96135e+15	chr1:39612824-39614338	7.39,50.84,17.13	75.37	0.00,37.97,14.69	52.67	0.108588	0.0980626	0.182218	0.215221
Os01g0909500|Os01g0909500|chr1|-	5528	3.96165e+15	chr1:39616285-39616556	410.61,319.33,113.20	843.14	242.45,275.56,102.61	620.62	0.000693177	0.0963432	0.0802461	0.00331621
Os01g0910200|Os01g0910200|chr1|-	160.8	3.96561e+23	chr1:39654654-39656382	62.48,18.96,8.43,16.50	106.38	45.42,6.66,6.56,5.72	64.35	0.17976	0.141009	-0.111858	0.316132
Os01g0910300|Os01g0910300|chr1|+	23.6	39659790	chr1:39659696-39660227	34.95,4.69	39.64	NA	NA	NA	NA	NA	NA
Os01g0910500|Os01g0910500|chr1|-	403519	3.96721e+15	chr1:39671888-39672253	0.00,390.76,285.43	676.19	59.00,1805.79,594.15	2458.95	1.12e-22	0.180487	-0.174455	6.64e-21
Os01g0911000|Os01g0911000|chr1|-	154.4	3.96849e+15	chr1:39684653-39685066	70.57,50.22,21.51	142.3	52.89,38.93,20.10	111.92	0.578962	0.028433	0.038247	0.715617
Os01g0911100|Os01g0911100|chr1|-	2846.3	3.96885e+15	chr1:39688378-39688559	287.39,258.09,77.49	622.97	288.97,245.74,94.29	629	0.489586	0.0255166	0.0124737	0.641386
Os01g0911300|Os01g0911300|chr1|-	454.4	3.97038e+23	chr1:39703514-39703903	44.12,32.62,44.92,21.32	142.99	91.58,2.55,100.88,76.33	271.34	0.0156372	0.218746	0.134959	0.0456359
Os01g0911800|Os01g0911800|chr1|+	183.2	3.97366e+15	chr1:39736398-39736740	59.56,54.24,8.84	122.64	68.28,79.77,18.70	166.74	0.130147	0.0761738	0.0838901	0.247543
Os01g0911900|Os01g0911900|chr1|-	89.9	3.97373e+15	chr1:39737169-39737530	20.93,38.31,23.33	82.57	2.72,35.78,29.06	67.56	0.00133362	0.213221	0.204038	0.00581455
Os01g0912600|Os01g0912600|chr1|+	39.2	39776697	chr1:39776489-39777048	38.09,7.24	45.34	31.28,8.65	39.93	0.500699	0.0569115	0.072928	0.651671
Os01g0912700|Os01g0912700|chr1|+	9171.6	3.97797e+23	chr1:39779683-39779979	371.52,445.92,186.24,72.70	1076.38	432.44,590.58,333.78,175.31	1532.11	6.77e-08	0.0917147	0.105486	8.5e-07
Os01g0913100|Os01g0913100|chr1|-	54.4	39801719	chr1:39801469-39801827	38.62,16.97	55.6	31.56,14.23	45.79	0.952424	0.00549581	0.00592559	0.97377
Os01g0913400|Os01g0913400|chr1|-	46.1	3.98121e+15	chr1:39811789-39812345	34.43,11.86,3.11	49.39	23.96,18.03,6.77	48.77	0.0379352	0.205577	0.212946	0.0938728
Os01g0913800|Os01g0913800|chr1|+	1976	39826482	chr1:39825452-39826623	80.01,23.78	103.78	78.10,41.16	119.26	0.0571241	0.116012	0.127377	0.130857
Os01g0914800|Os01g0914800|chr1|+	5743.7	39861077	chr1:39860087-39861189	238.52,48.37	286.9	162.69,60.32	223.01	0.00532687	0.10188	0.123404	0.0187997
Os01g0915000|Os01g0915000|chr1|-	428.2	3.98672e+23	chr1:39866310-39867460	37.00,21.21,21.10,14.46	93.77	59.66,27.57,33.43,15.04	135.7	0.446458	0.0663974	-0.0373312	0.60352
Os01g0915300|Os01g0915300|chr1|-	255.5	3.98813e+23	chr1:39879823-39881467	37.70,12.15,54.10,17.51	121.47	3.96,57.13,44.80,17.29	123.18	0.114176	0.36376	-0.0237094	0.223836
Os01g0915600|Os01g0915600|chr1|-	917.6	3.98949e+23	chr1:39894692-39895091	91.82,111.74,61.66,47.38	312.6	79.98,109.39,84.62,49.52	323.51	0.159187	0.065823	0.0491243	0.288389
Os01g0915800|Os01g0915800|chr1|-	578.8	3.99144e+31	chr1:39914092-39914494	89.45,79.34,50.08,16.80,7.34	243.01	117.30,132.64,55.37,35.19,43.25	383.75	0.0034446	0.12422	0.113141	0.0129674
Os01g0916200|Os01g0916200|chr1|-	2294.3	3.99316e+15	chr1:39931306-39932770	92.93,81.18,39.33	213.44	28.36,96.63,48.40	173.39	8.93e-07	0.27183	0.280779	9.03e-06
Os01g0916300|Os01g0916300|chr1|-	503.3	39939034	chr1:39938869-39939374	102.03,45.42	147.45	87.28,40.62	127.9	0.86453	0.00955525	0.0102816	0.918957
Os01g0916400|Os01g0916400|chr1|+	29605.1	39951347	chr1:39951002-39951438	225.56,279.53	505.09	278.40,420.53	698.93	0.0939785	0.0482507	0.0482658	0.192463
Os01g0916600|Os01g0916600|chr1|+	56724.6	39956339	chr1:39955998-39956466	768.04,287.41	1055.45	808.91,299.81	1108.72	0.920873	0.00189946	-0.00213526	0.954315
Os01g0916700|Os01g0916700|chr1|+	224.3	39959405	chr1:39959262-39959533	69.87,26.99	96.86	61.32,10.85	72.17	0.0477536	0.12831	-0.15226	0.113062
Os01g0916800|Os01g0916800|chr1|-	1038.9	3.99608e+23	chr1:39960332-39960839	83.75,115.33,93.39,96.94	389.41	47.71,66.23,79.40,96.58	289.92	0.00279632	0.11823	0.117839	0.0109459
Os01g0917200|Os01g0917200|chr1|+	166.8	39994670	chr1:39993323-39995110	17.05,21.29	38.34	29.97,28.61	58.58	0.519312	0.0669028	-0.0654566	0.667268
Os01g0917300|Os01g0917300|chr1|-	415.8	3.99986e+15	chr1:39998140-39998712	87.94,79.24,40.38	207.55	37.37,77.40,35.23	150	0.00648945	0.174551	0.16827	0.0220148
Os01g0917400|Os01g0917400|chr1|-	9673.7	40006678	chr1:40006552-40006910	293.06,86.05	379.11	420.43,158.62	579.06	0.103144	0.0469525	0.052652	0.206753
Os01g0918100|Os01g0918100|chr1|-	1238.7	4.00565e+15	chr1:40056103-40056692	123.86,140.20,82.86	346.92	82.93,123.09,58.91	264.93	0.65175	0.0604855	0.0337315	0.771054
Os01g0918200|Os01g0918200|chr1|-	5016.6	4.00619e+15	chr1:40061506-40061915	483.62,104.98,14.57	603.17	3.07,121.25,23.49	147.81	2.68e-65	0.781027	0.604768	5.8e-63
Os01g0918500|Os01g0918500|chr1|-	121.1	4.00713e+23	chr1:40070808-40071628	16.88,36.02,16.94,3.42	73.27	5.36,24.45,23.42,10.41	63.64	0.000495385	0.25367	0.291978	0.00247102
Os01g0919400|Os01g0919400|chr1|-	850.5	40101593	chr1:40101461-40102032	37.12,18.11	55.23	117.81,76.48	194.29	0.374243	0.0657369	0.0562512	0.534352
Os01g0919500|Os01g0919500|chr1|+	285.6	4.01208e+23	chr1:40120559-40121012	70.92,19.46,16.25,12.86	119.49	130.69,21.49,14.59,28.15	194.92	0.609453	0.113752	-0.0259715	0.739115
Os01g0919600|Os01g0919600|chr1|+	424049	40132088	chr1:40131718-40132280	1064.40,232.63	1297.02	1560.40,398.47	1958.87	0.089053	0.0240624	0.0298002	0.184378
Os01g0919700|Os01g0919700|chr1|+	910.3	4.01379e+15	chr1:40137755-40138134	81.90,107.61,137.40	326.9	70.43,66.69,173.80	310.92	0.0117653	0.138687	0.092227	0.0361478
Os01g0919800|Os01g0919800|chr1|-	787.9	40136348	chr1:40136227-40136509	57.87,26.26	84.13	175.99,41.01	217	0.0213286	0.12315	-0.132663	0.0588462
Os01g0920000|Os01g0920000|chr1|-	660.1	40153378	chr1:40153214-40154134	149.16,31.06	180.22	131.12,30.00	161.12	0.738871	0.0138517	0.0180429	0.835052
Os01g0920100|Os01g0920100|chr1|+	51158.9	40169899	chr1:40169492-40170115	1117.07,475.13	1592.2	600.98,299.61	900.59	0.0757384	0.0342709	0.0355707	0.162707
Os01g0920200|Os01g0920200|chr1|-	1522.7	4.01711e+15	chr1:40170962-40171329	113.34,176.29,52.63	342.25	142.67,225.86,105.70	474.23	0.0459201	0.0691156	0.0742406	0.109535
Os01g0920400|Os01g0920400|chr1|-	5494.9	40183052	chr1:40182830-40183187	284.23,69.20	353.43	364.51,141.14	505.65	0.00518803	0.0833304	0.0953639	0.0183646
Os01g0921100|Os01g0921100|chr1|+	60.5	40216369	chr1:40215910-40216942	7.07,13.85	20.91	42.53,24.66	67.2	0.0175187	0.295027	-0.253086	0.0501794
Os01g0921200|Os01g0921200|chr1|+	498	4.02289e+15	chr1:40228624-40229201	110.10,47.72,23.60	181.42	138.63,39.70,15.35	193.69	0.0217998	0.108889	-0.119533	0.0599472
Os01g0921300|Os01g0921300|chr1|+	959.1	40232918	chr1:40232336-40233091	64.97,39.81	104.78	136.22,67.98	204.2	0.411569	0.04703	-0.0467143	0.570969
Os01g0921400|Os01g0921400|chr1|+	36.8	4.02381e+23	chr1:40237917-40238374	27.90,16.92,11.89,12.46	69.16	15.05,37.94,29.30,19.94	102.23	0.014654	0.256137	0.157793	0.0431978
Os01g0921600|Os01g0921600|chr1|+	12053	4.02444e+15	chr1:40244140-40244605	204.68,453.12,192.44	850.24	33.75,323.01,123.97	480.73	3.65e-08	0.170526	0.125586	4.83e-07
Os01g0921800|Os01g0921800|chr1|-	319.8	40256952	chr1:40256723-40257763	105.48,9.98	115.47	69.16,19.63	88.78	0.00673923	0.134647	0.189584	0.0227043
Os01g0922000|Os01g0922000|chr1|-	667.8	40275870	chr1:40275675-40278116	61.76,19.94	81.7	32.11,25.33	57.45	0.0146481	0.196918	0.206936	0.0431957
Os01g0922600|Os01g0922600|chr1|+	149	40335215	chr1:40334513-40335721	33.80,10.41	44.21	25.41,13.07	38.48	0.294614	0.10419	0.115254	0.453231
Os01g0922700|Os01g0922700|chr1|-	24089.7	40337007	chr1:40336791-40337314	436.22,176.26	612.48	394.55,98.25	492.81	0.000721129	0.0884099	-0.10171	0.00343475
Os01g0922800|Os01g0922800|chr1|+	7110.9	4.03639e+15	chr1:40363859-40364467	222.66,472.87,80.21	775.75	164.18,489.96,122.33	776.47	2.37e-05	0.0755851	0.107004	0.000171238
Os01g0923000|Os01g0923000|chr1|+	1038.6	4.03721e+15	chr1:40371950-40372558	1.36,119.54,39.84	160.74	34.69,50.09,34.60	119.38	0.00118308	0.324101	-0.161803	0.00524808
Os01g0923300|Os01g0923300|chr1|+	3588.1	40389044	chr1:40388745-40389277	410.03,63.55	473.58	343.22,75.54	418.76	0.0576016	0.0461991	0.0635616	0.131672
Os01g0923600|Os01g0923600|chr1|+	592.8	4.04029e+23	chr1:40402808-40403189	100.94,105.07,102.14,25.54	333.68	68.08,98.74,118.02,24.16	309	0.0275677	0.0821727	0.0924107	0.072516
Os01g0923700|Os01g0923700|chr1|-	1555.8	4.04042e+23	chr1:40403850-40404289	189.23,156.84,73.21,45.61	464.9	142.41,92.74,87.88,36.39	359.42	0.137357	0.0901641	0.048232	0.25817
Os01g0923900|Os01g0923900|chr1|-	851.7	4.04433e+23	chr1:40442932-40444623	45.20,62.43,42.91,15.90	166.45	19.98,39.99,36.41,25.07	121.45	0.00151536	0.152876	0.181388	0.00650213
Os01g0924000|Os01g0924000|chr1|+	36258.3	4.04553e+23	chr1:40455206-40455598	839.37,1278.78,778.38,470.38	3366.91	605.57,1117.27,921.07,397.26	3041.17	1.83e-05	0.0716817	0.0483172	0.000135885
Os01g0924200|Os01g0924200|chr1|+	64.4	4.04604e+15	chr1:40460001-40461056	5.76,9.49,6.05	21.31	7.95,21.56,5.75	35.26	0.679649	0.165918	0.0328524	0.791796
Os01g0924300|Os01g0924300|chr1|-	540.4	4.04633e+15	chr1:40463114-40463364	85.39,68.00,28.73	182.12	85.71,80.05,48.06	213.82	0.0759413	0.0680155	0.0876783	0.163006
Os01g0924400|Os01g0924400|chr1|+	12662	40479030	chr1:40477240-40479134	185.34,67.90	253.24	141.43,117.03	258.46	1.38e-05	0.184672	0.192194	0.000105504
Os01g0924500|Os01g0924500|chr1|+	16.8	40479218	chr1:40479136-40479564	NA	NA	30.43,3.44	33.87	NA	NA	NA	NA
Os01g0924600|Os01g0924600|chr1|-	4987.6	40483530	chr1:40483392-40483974	278.08,118.56	396.64	220.11,149.17	369.28	0.00231714	0.105037	0.110071	0.00932294
Os01g0924800|Os01g0924800|chr1|-	4356.6	4.04964e+15	chr1:40496191-40496474	410.58,242.22,130.42	783.22	309.57,260.27,147.06	716.9	0.000855407	0.092403	0.0812925	0.00397232
Os01g0924900|Os01g0924900|chr1|+	1421.9	4.05071e+23	chr1:40506987-40507540	246.21,215.12,93.63,45.84	600.79	106.31,227.74,106.63,46.72	487.41	1.65e-07	0.191687	0.171695	1.95e-06
Os01g0925000|Os01g0925000|chr1|-	918	4.05416e+23	chr1:40541106-40542224	45.15,59.36,87.67,31.44	223.63	44.42,2.79,84.18,28.41	159.81	0.205378	0.247991	0.0655801	0.348024
Os01g0925100|Os01g0925100|chr1|-	49.9	40561114	chr1:40560852-40561153	21.98,22.96	44.94	17.50,6.25	23.75	0.0482271	0.247746	-0.238342	0.114059
Os01g0925200|Os01g0925200|chr1|+	1560.9	40566141	chr1:40565704-40566311	174.84,129.96	304.8	191.82,155.65	347.47	0.5795	0.0215744	0.0216963	0.715775
Os01g0925300|Os01g0925300|chr1|-	15	40567255	chr1:40566710-40567504	NA	NA	11.11,9.01	20.11	NA	NA	NA	NA
Os01g0925400|Os01g0925400|chr1|+	2604.2	40573779	chr1:40573232-40573927	84.71,23.48	108.19	153.56,68.93	222.49	0.0777027	0.0927861	0.0970147	0.165831
Os01g0925700|Os01g0925700|chr1|-	5211.3	4.05859e+15	chr1:40585538-40586078	229.47,265.11,69.57	564.15	149.12,421.97,170.95	742.05	1.83e-16	0.205794	0.231545	6.88e-15
Os01g0925800|Os01g0925800|chr1|-	1103.2	4.05963e+23	chr1:40595971-40596359	98.42,142.34,72.42,16.17	329.35	154.40,227.93,97.23,45.00	524.56	0.484985	0.0390214	0.03372	0.637523
Os01g0926200|Os01g0926200|chr1|+	256.6	4.06102e+15	chr1:40610096-40610277	45.90,40.50,31.40	117.8	55.22,52.62,42.09	149.94	0.718738	0.0213383	0.0226011	0.821125
Os01g0926600|Os01g0926600|chr1|-	2271.1	40626575	chr1:40626447-40627299	47.20,16.02	63.22	109.58,88.90	198.48	0.00599332	0.194503	0.169878	0.0206412
Os01g0926700|Os01g0926700|chr1|-	328.4	40633315	chr1:40633187-40633909	20.56,9.82	30.38	109.53,35.06	144.59	0.354132	0.0807602	-0.0700507	0.514624
Os01g0926800|Os01g0926800|chr1|+	224.1	4.06481e+23	chr1:40647975-40648358	86.63,111.04,72.56,61.66	331.9	56.36,57.81,56.08,52.56	222.8	0.130389	0.0831792	0.069984	0.247764
Os01g0927000|Os01g0927000|chr1|+	31.1	40664162	chr1:40664014-40665662	NA	NA	26.04,9.84	35.88	NA	NA	NA	NA
Os01g0927300|Os01g0927300|chr1|-	1003.2	4.0669e+23	chr1:40668644-40669101	50.15,16.89,11.87,7.55	86.47	279.11,57.43,26.89,13.63	377.06	0.000912018	0.16019	-0.152544	0.00419173
Os01g0927500|Os01g0927500|chr1|+	45.2	4.06829e+23	chr1:40682660-40683891	0.00,14.59,6.75,8.30	29.65	16.59,11.10,12.76,5.60	46.05	0.0091748	0.409618	-0.327686	0.0295084
Os01g0927600|Os01g0927600|chr1|+	45669.5	40700770	chr1:40700398-40700856	1384.35,484.66	1869.02	683.36,305.26	988.62	0.0049208	0.0494601	0.0526065	0.0175662
Os01g0927900|Os01g0927900|chr1|-	520.9	4.07089e+15	chr1:40708717-40709049	88.24,61.55,26.30	176.09	120.02,90.86,58.99	269.87	0.0892644	0.0692313	0.0809194	0.184673
Os01g0928000|Os01g0928000|chr1|-	264.5	4.07145e+15	chr1:40714258-40714597	31.26,24.47,9.72	65.46	64.36,58.89,14.37	137.62	0.738919	0.0540443	-0.023221	0.835052
[truncated: 12,966 more rows]

## Sheet: CBB23-24-APA
Supplementary Material 2: APA calculations were obtained from APAtrap 24 h after infection of resistant rice with bacterial blight in CBB23.
Gene	Mean_Squared_Error	Predicted_APA	Loci	Group_1_1_Separate_Exp	Group_1_1_Total_Exp	Group_2_1_Separate_Exp	Group_2_1_Total_Exp	p.value	perc_diff	r	p.adjust
ENSRNA049445269|ENSRNA049445269|chr8|+	6.7	92793539279431	chr8:9279294-9279483	22.40,10.87,2.93	36.2	NA	NA	NA	NA	NA	NA
ENSRNA049445998|ENSRNA049445998|chr6|+	130.8	23578924	chr6:23578657-23578999	22.44,14.73	37.16	8.59,12.35	20.94	0.15573	0.193493	0.186224	0.388088
ENSRNA049447124|ENSRNA049447124|chr10|-	65.4	1.08709e+23	chr10:10870394-10871210	6.96,11.13,22.10,10.50	50.68	0.00,15.15,12.79,3.65	31.58	0.69084	0.260012	-0.049623	0.853595
ENSRNA049464427|ENSRNA049464427|chr12|+	13.3	20508957	chr12:20508859-20509294	NA	NA	24.94,7.72	32.67	NA	NA	NA	NA
ENSRNA049465125|ENSRNA049465125|chr12|-	203.3	56360955635600	chr12:5635542-5636380	35.40,18.68,7.09	61.17	18.24,8.73,7.36	34.33	0.353924	0.0984833	0.0546453	0.612979
ENSRNA049465662|ENSRNA049465662|chr10|-	11384.7	1.08495e+31	chr10:10847435-10850187	0.00,0.00,0.00,125.85,49.34	175.2	54.08,90.19,70.52,43.69,23.45	281.92	3.15e-42	0.761856	-0.734738	1.9e-39
ENSRNA049465699|ENSRNA049465699|chr10|-	154.8	10896397	chr10:10896134-10896443	16.03,40.82	56.85	27.09,5.14	32.22	4e-07	0.558551	-0.537068	1.86e-05
ENSRNA049465704|ENSRNA049465704|chr10|+	15.3	10798490	chr10:10798445-10798705	45.86,12.04	57.9	31.61,3.24	34.84	0.148267	0.114975	-0.150112	0.377196
ENSRNA049465818|ENSRNA049465818|chr10|+	58763.2	1.08409e+23	chr10:10840774-10841262	634.77,451.03,825.86,987.29	2898.94	253.27,141.17,485.37,663.64	1543.45	1.47e-13	0.118992	0.111787	2.14e-11
ENSRNA049466327|ENSRNA049466327|chr10|-	1246.3	1.08174e+15	chr10:10817092-10817669	163.68,144.39,71.22	379.29	118.54,117.52,62.68	298.74	0.32913	0.0347433	0.0375483	0.587913
ENSRNA049466338|ENSRNA049466338|chr10|-	758.4	10790591	chr10:10790376-10790828	61.37,21.49	82.86	25.30,12.78	38.08	0.387396	0.0762561	0.0785967	0.642419
ENSRNA049466486|ENSRNA049466486|chr4|-	34518	91113079110798	chr4:9110226-9111928	16.45,128.68,81.86	226.99	182.19,194.45,41.76	418.4	1.85e-27	0.362974	-0.425883	6.02e-25
ENSRNA049466546|ENSRNA049466546|chr4|-	96.6	91685889168396	chr4:9168346-9168634	148.62,20.29,17.82	186.73	66.31,16.27,7.59	90.17	0.543354	0.0717774	0.0580037	0.7586
ENSRNA049466562|ENSRNA049466562|chr4|+	66.4	9145545	chr4:9145501-9145605	65.10,16.70	81.8	44.01,9.00	53.01	0.619647	0.0343772	-0.0427491	0.809573
ENSRNA049466596|ENSRNA049466596|chr4|-	1998.3	90921869092045	chr4:9091923-9092232	305.93,37.49,9.07	352.48	44.37,0.00,107.15	151.52	3.46e-53	0.681436	0.677078	3.46e-50
ENSRNA049466653|ENSRNA049466653|chr4|+	3338.6	9147084	chr4:9146277-9147176	47.36,49.81	97.18	33.28,41.94	75.22	0.557407	0.0449577	0.0446847	0.768406
ENSRNA049466739|ENSRNA049466739|chr4|+	21678.7	9.12318e+34	chr4:9123017-9125131	811.36,1222.07,122.14,363.02,158.77,270.33	2947.69	290.73,892.07,5.97,162.83,60.61,142.05	1554.26	0.506239	0.159366	-0.0282444	0.734561
ENSRNA049466845|ENSRNA049466845|chr4|-	1318.4	91777649177518	chr4:9177411-9178001	169.27,157.63,78.41	405.31	129.07,123.39,72.09	324.55	0.389034	0.0286661	0.0273818	0.643667
ENSRNA049467856|ENSRNA049467856|chr10|+	3452.5	2.04712e+23	chr10:20470736-20472849	0.00,0.00,47.56,84.76	132.31	0.00,39.05,28.11,28.73	95.89	9.94e-14	0.407237	-0.543316	1.51e-11
ENSRNA049467888|ENSRNA049467888|chr10|-	28044.1	2.048e+31	chr10:20478507-20480148	810.04,1231.55,121.14,437.48,362.23	2962.44	296.19,903.92,6.61,192.76,172.87	1572.35	0.342831	0.159163	-0.033384	0.602272
ENSRNA049468376|ENSRNA049468376|chr7|+	163.4	14236036	chr7:14235994-14236301	50.91,43.62	94.53	41.74,5.15	46.89	3.45e-05	0.351609	-0.348246	0.000824947
ENSRNA049468389|ENSRNA049468389|chr7|+	14294.7	1.42373e+15	chr7:14236769-14237664	56.21,126.29,87.78	270.28	25.84,53.22,59.07	138.13	0.1058	0.102866	0.085757	0.309415
ENSRNA049468722|ENSRNA049468722|chr10|+	45.4	4763352	chr10:4762677-4763497	18.29,11.32	29.61	NA	NA	NA	NA	NA	NA
ENSRNA049469263|ENSRNA049469263|chr2|+	1151.7	1.42862e+15	chr2:14285991-14286924	112.86,182.57,122.63	418.06	108.11,145.21,82.86	336.17	0.0737086	0.0516224	-0.0600892	0.248006
ENSRNA049471043|ENSRNA049471043|chr2|+	461.3	28721920	chr2:28721779-28721975	145.57,53.36	198.93	69.88,26.81	96.7	0.869675	0.00904284	0.0095426	0.941701
ENSRNA049471381|ENSRNA049471381|chr1|+	43	1216204	chr1:1215030-1216337	19.13,7.32	26.45	NA	NA	NA	NA	NA	NA
ENSRNA049471700|ENSRNA049471700|chr1|-	13830	3.35282e+23	chr1:33526562-33528813	1.40,0.00,0.00,158.91	160.31	49.26,90.82,76.32,64.01	280.41	2.88e-40	0.762994	-0.728477	1.51e-37
ENSRNA049471864|ENSRNA049471864|chr1|-	78501.3	33567452	chr1:33567360-33569300	338.41,302.83	641.25	171.85,210.04	381.89	0.0161481	0.0777444	0.0752055	0.092457
ENSRNA049472556|ENSRNA049472556|chr5|-	55.4	12959190	chr5:12959110-12959301	47.74,13.04	60.78	26.85,13.26	40.11	0.193804	0.116047	0.129366	0.442046
ENSRNA049473071|ENSRNA049473071|chr3|-	22.7	31186427	chr3:31186059-31186547	NA	NA	NA	NA	NA	NA	NA	NA
ENSRNA049473661|ENSRNA049473661|chr4|+	800.5	2.72402e+15	chr4:27239857-27240513	31.71,61.11,40.23	133.06	14.83,55.00,40.77	110.61	0.0618358	0.104245	0.109817	0.223233
ENSRNA049476430|ENSRNA049476430|chr9|+	17195.2	5272	chr9:3626-5409	289.08,96.00	385.08	244.38,99.26	343.65	0.228837	0.0395499	0.0445775	0.484208
ENSRNA049476437|ENSRNA049476437|chr9|+	29101.7	1293913198	chr9:11554-13330	49.79,297.80,119.73	467.32	0.00,369.31,82.78	452.09	0.307528	0.179644	0.105408	0.567636
ENSRNA049476444|ENSRNA049476444|chr9|+	24905.2	2086921126	chr9:19482-21259	49.11,294.50,113.42	457.03	0.00,324.97,90.89	415.86	0.0239219	0.137063	0.135844	0.121305
ENSRNA049476447|ENSRNA049476447|chr9|+	22280	2880829054	chr9:27410-29191	34.21,288.84,118.70	441.76	0.00,335.17,76.62	411.79	0.875198	0.16008	0.0488204	0.945184
ENSRNA049476452|ENSRNA049476452|chr9|+	20377.9	3673236981	chr9:35338-37120	27.68,279.06,90.55	397.29	0.00,321.35,78.41	399.76	0.248957	0.101448	0.0847854	0.507113
ENSRNA049476493|ENSRNA049476493|chr9|+	1558.7	5786	chr9:5637-5857	245.08,12.59	257.67	147.06,13.42	160.48	0.152338	0.0347632	0.0699957	0.383333
ENSRNA050013642|ENSRNA050013642|chrPt|-	354.7	110994110673	chrPt:110583-111247	98.84,21.85,32.00	152.69	67.74,12.75,19.67	100.16	0.685588	0.0289932	-0.0285766	0.850299
ENSRNA050013643|ENSRNA050013643|chrPt|+	592.7	72679	chrPt:71978-72768	52.77,28.89	81.66	40.48,23.01	63.49	0.91425	0.0086353	0.00893772	0.961702
ENSRNA050013650|ENSRNA050013650|chrPt|-	134055	77907	chrPt:77817-78207	1091.01,718.21	1809.22	309.73,146.93	456.67	0.00311076	0.075223	-0.0621113	0.027729
ENSRNA050013657|ENSRNA050013657|chrPt|+	172714	34035	chrPt:33626-34099	309.05,832.30	1141.35	114.11,588.79	702.9	7.51e-08	0.108434	0.125245	4.2e-06
ENSRNA050013666|ENSRNA050013666|chrMt|+	37.5	214051	chrMt:214015-214838	57.38,11.06	68.44	122.99,9.68	132.67	0.0501872	0.0886384	-0.138095	0.196786
ENSRNA050013667|ENSRNA050013667|chrMt|+	62.9	449405	chrMt:449353-449611	36.35,6.26	42.61	64.10,5.08	69.18	0.211364	0.0734822	-0.118208	0.461766
ENSRNA050013668|ENSRNA050013668|chrMt|+	28.6	368313	chrMt:368266-368532	16.46,9.24	25.7	40.74,5.19	45.92	0.0125877	0.246535	-0.294824	0.0782209
ENSRNA050013669|ENSRNA050013669|chrMt|-	8.7	8524485179	chrMt:84844-85281	NA	NA	13.98,20.78,7.69	42.45	NA	NA	NA	NA
ENSRNA050013673|ENSRNA050013673|chrMt|+	14.4	116003	chrMt:115935-116127	NA	NA	29.93,4.87	34.79	NA	NA	NA	NA
ENSRNA050013674|ENSRNA050013674|chrMt|+	11.5	21472	chrMt:21408-21523	NA	NA	23.17,5.56	28.73	NA	NA	NA	NA
EPlORYSAT000373652|EPlORYSAT000373652|chrMt|-	89.4	3222532022	chrMt:31961-32276	38.15,24.96,15.18	78.29	13.73,8.85,6.56	29.14	0.779384	0.0312256	0.0199483	0.897789
EPlORYSAT000373783|EPlORYSAT000373783|chrPt|+	195.2	520585246052955	chrPt:51219-53151	12.59,3.38,23.20,15.07	54.23	13.84,0.00,16.92,11.47	42.23	0.565246	0.0956126	-0.0629357	0.773001
EPlORYSAT000373810|EPlORYSAT000373810|chrPt|+	8595.5	15896	chrPt:15784-15975	220.44,446.84	667.28	72.37,119.30	191.67	0.224142	0.04722	-0.0414765	0.478038
EPlORYSAT000373811|EPlORYSAT000373811|chrPt|-	721.3	119027118401	chrPt:118079-119905	0.00,110.15,44.71	154.86	6.42,60.94,22.78	90.14	0.0982173	0.0712225	-0.14778	0.295463
EPlORYSAT000373812|EPlORYSAT000373812|chrPt|+	1852.3	811588126981363	chrPt:81050-81480	320.69,160.16,114.30,58.40	653.56	61.29,59.99,39.18,21.84	182.3	0.00250938	0.154485	0.105942	0.0238517
EPlORYSAT000373839|EPlORYSAT000373839|chrPt|-	1700	1.22946e+17	chrPt:122446-123819	68.92,0.00,72.66,23.34	164.93	2.30,0.00,45.49,34.88	82.67	2.88e-12	0.390078	0.420333	3.57e-10
EPlORYSAT000373848|EPlORYSAT000373848|chrPt|-	6959.9	133917	chrPt:133538-134068	467.58,113.58	581.17	143.17,48.12	191.29	0.0979627	0.0561185	0.0595406	0.294965
EPlORYSAT000373849|EPlORYSAT000373849|chrPt|+	1739.4	92168	chrPt:91299-92660	96.95,80.93	177.89	37.86,49.99	87.85	0.0801751	0.114068	0.107334	0.26084
EPlORYSAT000373852|EPlORYSAT000373852|chrPt|+	773.2	9611396717	chrPt:95213-97026	0.00,118.93,37.09	156.02	7.83,74.87,14.45	97.15	0.00372884	0.0889869	-0.218421	0.031941
EPlORYSAT000373854|EPlORYSAT000373854|chrPt|-	4.5	17890	chrPt:17811-18129	14.12,6.39	20.52	NA	NA	NA	NA	NA	NA
EPlORYSAT000373859|EPlORYSAT000373859|chrPt|+	19.4	4451744616	chrPt:44438-44751	22.18,21.19,8.34	51.71	8.23,16.69,8.41	33.32	0.0909427	0.182006	0.176638	0.281615
EPlORYSAT000373867|EPlORYSAT000373867|chrPt|-	4172.9	64237	chrPt:64166-64303	263.02,328.93	591.95	129.94,130.92	260.87	0.146452	0.0537935	-0.0497272	0.373685
Os01g0100100|Os01g0100100|chr1|+	433.4	10671	chr1:10504-10807	83.06,56.52	139.58	67.73,42.39	110.12	0.748516	0.0199854	-0.0202885	0.880977
Os01g0100400|Os01g0100400|chr1|+	38.1	1553515686	chr1:15266-15811	35.97,18.53,17.74	72.24	NA	NA	NA	NA	NA	NA
Os01g0100500|Os01g0100500|chr1|+	446.2	1995420156	chr1:19734-20268	92.79,85.25,34.25	212.3	106.17,46.31,25.55	178.03	0.0172857	0.159269	-0.137323	0.0966983
Os01g0100700|Os01g0100700|chr1|+	3200.7	28535	chr1:28365-28600	180.68,201.56	382.24	119.07,115.74	234.81	0.406434	0.0344035	-0.0334206	0.659269
Os01g0100800|Os01g0100800|chr1|+	194.5	340083422734358	chr1:33975-34452	43.76,32.18,69.17,51.88	196.99	37.59,39.74,41.58,19.08	137.98	0.00338408	0.174901	-0.137806	0.0295996
Os01g0100900|Os01g0100900|chr1|+	35437.8	40973	chr1:40885-41134	327.57,174.95	502.51	815.47,368.18	1183.66	0.136014	0.0370906	-0.0363052	0.357341
Os01g0101600|Os01g0101600|chr1|+	1718.5	774057819078518	chr1:77333-78789	242.83,68.47,10.36,10.10	331.76	170.27,49.57,8.27,15.67	243.78	0.104232	0.0365322	0.0544742	0.307024
Os01g0101700|Os01g0101700|chr1|+	1526.9	84106	chr1:83724-84234	19.75,18.48	38.23	249.16,85.59	334.75	0.00294117	0.227707	-0.153983	0.0267578
Os01g0102300|Os01g0102300|chr1|+	6909.1	1.35054e+17	chr1:134912-135401	658.08,500.06,646.57,241.41	2046.12	80.38,77.97,111.38,41.56	311.29	0.029079	0.0634076	0.0475933	0.137913
Os01g0102500|Os01g0102500|chr1|+	83.7	144200	chr1:143817-144409	45.23,10.00	55.23	52.05,9.19	61.24	0.652522	0.0309957	-0.0417212	0.830018
Os01g0102600|Os01g0102600|chr1|+	1096.8	147584147679	chr1:147507-147798	240.00,205.75,70.98	516.73	121.70,88.19,35.87	245.76	0.686878	0.039331	-0.0120041	0.85102
Os01g0102700|Os01g0102700|chr1|+	3798.9	150266150360	chr1:150152-150459	332.76,340.51,108.26	781.53	388.46,326.70,93.06	808.22	0.0234083	0.0548563	-0.056675	0.119406
Os01g0102800|Os01g0102800|chr1|+	136.3	156030156342	chr1:155543-156440	45.78,30.01,9.03	84.82	21.52,14.65,5.53	41.7	0.701802	0.0261532	0.0274745	0.860375
Os01g0103400|Os01g0103400|chr1|-	904.7	185482185139	chr1:185054-185828	129.38,28.13,4.48	161.98	68.11,13.81,7.51	89.44	0.187049	0.0563203	0.0560861	0.432882
Os01g0103600|Os01g0103600|chr1|-	3398.9	186572	chr1:186354-186771	329.46,104.55	434.01	304.43,97.86	402.29	0.936429	0.00236428	0.00275801	0.971178
Os01g0103800|Os01g0103800|chr1|+	255.6	200533200634	chr1:200253-200684	78.03,53.81,19.26	151.09	33.65,36.52,11.24	81.4	0.23734	0.103073	0.0886237	0.493638
Os01g0104000|Os01g0104000|chr1|-	265.5	206562206314	chr1:206164-207029	43.06,62.51,49.24	154.81	55.65,59.44,32.73	147.82	0.0278143	0.098324	-0.124083	0.133816
Os01g0104100|Os01g0104100|chr1|+	1545.9	2.13886e+17	chr1:213741-214150	223.21,223.75,172.48,106.89	726.34	174.74,143.75,168.77,112.06	599.32	0.0176746	0.0839487	0.062061	0.098203
Os01g0104350|Os01g0104350|chr1|+	3140.2	225216225305	chr1:224916-225475	75.66,170.73,64.78	311.17	20.11,88.53,55.50	164.14	0.000111542	0.129944	0.17153	0.00217969
Os01g0104400|Os01g0104400|chr1|+	4259.7	229072229140	chr1:228930-229262	279.07,325.92,117.04	722.03	286.30,310.19,101.80	698.29	0.285244	0.0234941	-0.0281313	0.547877
Os01g0104600|Os01g0104600|chr1|-	465.5	249007248875	chr1:248722-249107	96.85,51.70,29.36	177.91	145.29,49.50,14.38	209.18	0.000458596	0.150226	-0.178768	0.00642355
Os01g0104800|Os01g0104800|chr1|+	1020.4	268186	chr1:267880-268457	185.68,94.16	279.84	73.16,24.65	97.82	0.121517	0.0844588	-0.07968	0.332587
Os01g0104900|Os01g0104900|chr1|-	8.9	270383	chr1:270282-271333	NA	NA	NA	NA	NA	NA	NA	NA
Os01g0105800|Os01g0105800|chr1|-	25.8	307145	chr1:307066-307217	27.19,7.88	35.07	14.51,7.10	21.6	0.389103	0.103858	0.114396	0.643667
Os01g0105900|Os01g0105900|chr1|-	3159.3	309715	chr1:309557-310070	148.70,94.58	243.28	263.28,114.03	377.31	0.02586	0.0865518	-0.0894485	0.127267
Os01g0106200|Os01g0106200|chr1|+	845.8	322013322115	chr1:321928-322197	149.34,88.91,55.83	294.09	181.72,60.55,41.13	283.4	0.00484449	0.133393	-0.120976	0.0387624
Os01g0106400|Os01g0106400|chr1|-	548.6	327309	chr1:327182-327500	83.48,20.97	104.45	128.57,34.03	162.6	0.86656	0.00852068	0.0102822	0.940182
Os01g0106500|Os01g0106500|chr1|-	2708.7	331683	chr1:331509-332345	194.64,94.79	289.43	44.36,21.91	66.27	0.961189	0.00311138	0.00258018	0.98462
Os01g0106600|Os01g0106600|chr1|-	132.6	332777	chr1:332670-333689	NA	NA	24.97,12.49	37.46	NA	NA	NA	NA
Os01g0106750|Os01g0106750|chr1|+	1009.2	370991	chr1:370861-371125	182.68,63.83	246.51	85.42,20.52	105.94	0.188109	0.0652402	-0.0701086	0.434134
Os01g0106800|Os01g0106800|chr1|+	20329.2	374248	chr1:374115-374401	751.09,272.61	1023.69	426.76,207.78	634.54	0.0076282	0.0611511	0.0655206	0.0545904
Os01g0106900|Os01g0106900|chr1|-	5565.1	375009374826	chr1:374753-375148	180.70,236.43,172.27	589.4	258.27,353.08,286.27	897.63	0.269261	0.0266409	0.0257104	0.531302
Os01g0107000|Os01g0107000|chr1|-	2795	383650383465	chr1:383364-383864	277.20,189.37,123.10	589.67	93.28,176.24,86.54	356.07	2.31e-06	0.208115	0.177235	8.65e-05
Os01g0107400|Os01g0107400|chr1|-	509.4	392301	chr1:392120-392578	137.72,55.59	193.32	NA	NA	NA	NA	NA	NA
Os01g0107700|Os01g0107700|chr1|+	16	415652	chr1:414815-415749	NA	NA	NA	NA	NA	NA	NA	NA
Os01g0107900|Os01g0107900|chr1|-	1112.1	4.16672e+17	chr1:416306-416767	93.37,51.61,174.05,129.46	448.5	78.41,98.35,99.40,63.45	339.61	3.32e-05	0.197217	-0.163596	0.000801272
Os01g0108000|Os01g0108000|chr1|+	160.2	4.31095e+17	chr1:430926-431614	95.27,26.75,32.28,17.84	172.14	64.25,29.38,32.56,17.22	143.41	0.14235	0.105429	0.0738308	0.367353
Os01g0108200|Os01g0108200|chr1|+	499.9	448955449104	chr1:448851-449241	193.06,82.57,42.28	317.9	108.11,46.31,30.69	185.1	0.408517	0.0327997	0.0362495	0.661041
Os01g0108400|Os01g0108400|chr1|+	74.8	4.57337e+17	chr1:457278-457768	83.29,10.28,13.71,11.09	118.37	58.48,19.08,7.28,2.63	87.47	0.337635	0.131286	-0.0957187	0.597512
Os01g0108600|Os01g0108600|chr1|+	1088.5	480698480967	chr1:480470-481059	106.67,80.38,66.02	253.08	116.53,79.33,67.95	263.81	0.742358	0.0202155	-0.0181834	0.878556
Os01g0109000|Os01g0109000|chr1|-	185.4	495950	chr1:495738-496291	66.73,39.02	105.74	39.15,9.99	49.14	0.0390636	0.165687	-0.165804	0.168812
Os01g0109700|Os01g0109700|chr1|-	7065.6	514276514125	chr1:513954-514458	258.62,393.68,192.53	844.83	150.54,290.71,153.21	594.46	0.0325525	0.0528825	0.0554557	0.149319
Os01g0109750|Os01g0109750|chr1|-	211.5	525019524845	chr1:524782-525310	54.92,46.27,78.41	179.6	27.17,46.16,69.84	143.18	0.0685315	0.116016	0.120697	0.237571
Os01g0110100|Os01g0110100|chr1|+	10	543098	chr1:542975-543409	NA	NA	22.96,5.31	28.28	NA	NA	NA	NA
Os01g0110400|Os01g0110400|chr1|+	941.5	552454	chr1:552333-552576	113.15,74.68	187.82	132.76,125.43	258.19	0.0643995	0.0882115	0.0875699	0.228845
Os01g0111100|Os01g0111100|chr1|-	686.9	586739586524	chr1:586446-586787	116.84,101.12,101.87	319.83	61.29,55.46,83.57	200.32	0.0358974	0.0986695	0.0789532	0.159724
Os01g0111200|Os01g0111200|chr1|+	2179.8	593589	chr1:593116-593693	103.39,32.57	135.96	118.35,14.11	132.45	0.00404116	0.133033	-0.175477	0.0338823
Os01g0111300|Os01g0111300|chr1|+	124.4	597120	chr1:597009-597182	16.32,20.03	36.35	40.09,34.19	74.28	0.369826	0.0907462	-0.0852627	0.627586
Os01g0111400|Os01g0111400|chr1|+	62	600931601353	chr1:600306-601456	17.88,22.50,9.42	49.8	22.26,22.02,7.88	52.16	0.455953	0.0677277	-0.0727996	0.698221
Os01g0111700|Os01g0111700|chr1|-	5529	621166620917	chr1:620835-621516	43.08,43.28,16.55	102.91	136.40,77.57,68.25	282.22	0.857817	0.145705	-0.0290604	0.935794
Os01g0111800|Os01g0111800|chr1|+	696.5	624350	chr1:624123-624550	130.70,25.27	155.98	79.29,15.76	95.04	0.937233	0.00378913	0.00497034	0.971429
Os01g0111900|Os01g0111900|chr1|+	4568.5	6.26367e+17	chr1:625986-626966	0.00,117.11,35.27,32.92	185.3	0.00,97.37,28.58,22.74	148.68	0.57137	0.0247222	-0.0280025	0.77754
Os01g0112201|Os01g0112201|chr1|+	70.9	638568638828	chr1:637962-638924	26.39,25.90,12.86	65.15	11.36,6.68,4.38	22.43	0.576022	0.101625	-0.0778392	0.780822
Os01g0112300|Os01g0112300|chr1|-	853.4	640817	chr1:640675-641192	211.51,46.37	257.88	126.88,33.45	160.32	0.465885	0.0288199	0.0356569	0.706031
Os01g0112500|Os01g0112500|chr1|-	2392.6	648677	chr1:648262-649131	79.75,140.98	220.73	140.30,297.47	437.77	0.294583	0.0408132	0.0408445	0.554818
Os01g0113800|Os01g0113800|chr1|+	86	748620	chr1:747500-748886	NA	NA	27.00,12.25	39.25	NA	NA	NA	NA
Os01g0114300|Os01g0114300|chr1|+	3757	773264773659	chr1:772470-773782	29.38,93.56,47.76	170.69	52.29,58.54,46.80	157.63	0.0778379	0.17672	-0.153741	0.2565
Os01g0115200|Os01g0115200|chr1|+	17.7	808591	chr1:808533-808854	12.42,40.53	52.95	28.61,60.76	89.38	0.276026	0.0855689	-0.0913084	0.538032
Os01g0115752|Os01g0115752|chr1|+	15.5	859632	chr1:859587-859738	25.59,4.10	29.68	88.14,10.94	99.08	0.680424	0.0276778	-0.0362968	0.846699
Os01g0115900|Os01g0115900|chr1|+	108.2	869256	chr1:869182-869297	20.42,12.27	32.69	51.52,27.52	79.04	0.784995	0.027166	-0.0258098	0.900026
Os01g0116600|Os01g0116600|chr1|-	1990.8	930128	chr1:929910-930241	206.28,80.61	286.89	134.69,72.10	206.79	0.108441	0.0676841	0.0722466	0.313487
Os01g0116900|Os01g0116900|chr1|+	58.8	955688	chr1:955567-955764	25.50,10.69	36.19	32.85,11.79	44.64	0.755023	0.0312726	-0.0347057	0.884737
Os01g0117050|Os01g0117050|chr1|-	6.1	961805	chr1:961751-961973	11.41,11.14	22.54	NA	NA	NA	NA	NA	NA
Os01g0117900|Os01g0117900|chr1|+	378.2	1.012e+20	chr1:1011937-1012362	180.72,0.00,9.66,15.96	206.34	132.47,0.00,19.77,7.55	159.78	0.493383	0.076909	0.0521151	0.725761
Os01g0118000|Os01g0118000|chr1|+	2307.2	1019249	chr1:1018968-1019488	122.94,56.34	179.28	264.59,165.26	429.85	0.100729	0.0702027	0.0665029	0.300836
Os01g0118100|Os01g0118100|chr1|+	1880.4	10297971029911	chr1:1029243-1030052	100.35,161.02,82.00	343.37	46.68,84.94,66.62	198.24	0.0194317	0.0972479	0.102931	0.104722
Os01g0118400|Os01g0118400|chr1|-	1573.1	1057324	chr1:1057230-1058574	NA	NA	36.06,74.47	110.53	NA	NA	NA	NA
Os01g0118700|Os01g0118700|chr1|-	622.3	10724361072313	chr1:1072216-1073647	58.07,18.64,8.66	85.37	65.02,16.89,18.73	100.64	0.273711	0.0846681	0.0745044	0.535529
Os01g0119050|Os01g0119050|chr1|-	9.2	1090056	chr1:1089880-1090174	NA	NA	27.11,7.59	34.7	NA	NA	NA	NA
Os01g0119500|Os01g0119500|chr1|+	528.7	1106487	chr1:1106419-1106579	90.38,31.76	122.14	97.76,31.90	129.66	0.798352	0.0140014	-0.0161001	0.906091
Os01g0120300|Os01g0120300|chr1|-	1815	11461421145994	chr1:1145882-1146320	360.20,90.33,71.70	522.23	102.83,25.90,27.98	156.71	0.264785	0.0412505	0.041136	0.526156
Os01g0120400|Os01g0120400|chr1|-	587.8	1155504	chr1:1155380-1155685	65.04,35.16	100.2	86.01,58.50	144.5	0.393489	0.0539181	0.0545481	0.647913
Os01g0120500|Os01g0120500|chr1|-	3247.2	11604211160277	chr1:1160175-1160657	102.75,29.32,28.03	160.1	486.79,141.44,106.22	734.45	0.426312	0.0304528	-0.0249251	0.675234
Os01g0120600|Os01g0120600|chr1|+	117.1	11679801168155	chr1:1167809-1168334	30.35,39.29,17.22	86.85	50.33,68.13,28.34	146.8	0.988801	0.0117637	0.000830224	0.995899
Os01g0120800|Os01g0120800|chr1|-	2698.6	11722671172126	chr1:1171928-1172687	324.80,209.07,119.90	653.77	224.54,106.79,99.66	430.98	0.627162	0.072013	0.0227404	0.814486
Os01g0121100|Os01g0121100|chr1|+	3251.8	1186498	chr1:1186261-1186609	361.05,82.84	443.89	271.80,67.56	339.36	0.660939	0.0124578	0.0156724	0.835331
Os01g0121500|Os01g0121500|chr1|-	12.1	1217499	chr1:1217160-1217778	NA	NA	20.86,4.51	25.38	NA	NA	NA	NA
Os01g0121600|Os01g0121600|chr1|-	405	12235421223345	chr1:1223258-1223887	10.65,44.98,13.52	69.16	37.64,36.71,12.06	86.41	0.00189489	0.281585	-0.284627	0.0193811
Os01g0121700|Os01g0121700|chr1|-	471	1.22422e+27	chr1:1223889-1224326	156.67,73.36,55.94,58.07,68.53	412.57	62.48,32.02,18.07,22.10,27.12	161.79	0.808149	0.0280562	-0.0126607	0.912042
Os01g0121800|Os01g0121800|chr1|+	97.6	12362921236663	chr1:1235881-1236838	22.96,49.80,13.62	86.38	8.57,38.86,10.43	57.86	0.181925	0.117686	0.129455	0.425779
Os01g0123900|Os01g0123900|chr1|-	131565	1.33892e+27	chr1:1338250-1339098	0.00,949.73,808.21,87.74,100.70	1946.38	0.00,716.57,977.72,88.85,153.13	1936.28	4.45e-11	0.117869	0.111635	4.65e-09
Os01g0124000|Os01g0124000|chr1|-	65354.2	1341760	chr1:1341430-1342277	263.38,88.32	351.7	686.49,343.40	1029.89	0.00403556	0.0823106	0.0773578	0.0338823
Os01g0124100|Os01g0124100|chr1|-	672.4	1345224	chr1:1344747-1346047	32.35,8.75	41.11	123.11,12.80	135.9	0.0414021	0.118715	-0.153292	0.174719
Os01g0124200|Os01g0124200|chr1|-	3402	1.3482e+20	chr1:1347623-1348723	26.40,13.88,27.81,12.78	80.87	0.00,113.90,191.56,114.20	419.66	6.7e-11	0.32645	0.234216	6.82e-09
Os01g0125550|Os01g0125550|chr1|-	20.6	14020521401668	chr1:1401487-1402460	16.55,15.71,6.20	38.46	NA	NA	NA	NA	NA	NA
Os01g0125700|Os01g0125700|chr1|-	81.3	1.41162e+20	chr1:1410944-1411924	0.00,13.10,41.14,10.92	65.16	0.00,7.15,20.95,8.63	36.72	0.567364	0.0673703	0.0468172	0.774807
Os01g0125900|Os01g0125900|chr1|+	606.5	1427479	chr1:1427272-1427844	151.14,52.39	203.53	193.60,52.67	246.26	0.277388	0.0435358	-0.0512156	0.539368
Os01g0126200|Os01g0126200|chr1|+	341.7	1445350	chr1:1445312-1445598	76.01,10.84	86.85	127.57,27.42	154.99	0.286806	0.0521017	0.0684934	0.548635
Os01g0126600|Os01g0126600|chr1|+	788.6	14500251450269	chr1:1449860-1450363	180.05,40.62,29.57	250.24	105.95,16.92,16.62	139.49	0.591203	0.0410252	-0.0360746	0.790243
Os01g0127300|Os01g0127300|chr1|-	3115.4	1.50432e+20	chr1:1504087-1504575	126.24,166.50,156.09,34.15	482.97	41.17,90.83,74.42,18.75	225.16	0.125003	0.0785377	0.052769	0.338811
Os01g0127400|Os01g0127400|chr1|+	329.1	1510783	chr1:1510483-1510993	104.00,40.29	144.29	11.76,19.94	31.69	0.000170921	0.349793	0.283317	0.00300752
Os01g0127450|Os01g0127450|chr1|+	42.2	15125261512622	chr1:1512262-1512710	26.40,15.97,5.60	47.97	18.42,14.26,6.79	39.48	0.368395	0.0836604	0.0959766	0.626216
Os01g0127700|Os01g0127700|chr1|+	471.5	1521360	chr1:1521049-1521590	19.87,25.01	44.88	122.03,50.01	172.04	0.000826592	0.266576	-0.227029	0.0101897
Os01g0127900|Os01g0127900|chr1|+	15.8	15392111539436	chr1:1538947-1539571	12.75,7.47,3.18	23.4	19.41,10.61,5.88	35.89	0.869831	0.0278909	0.0162987	0.941768
Os01g0128100|Os01g0128100|chr1|-	5.2	1562770	chr1:1562672-1562873	NA	NA	13.12,8.73	21.85	NA	NA	NA	NA
Os01g0128200|Os01g0128200|chr1|+	43.4	1569287	chr1:1568987-1569466	37.23,10.95	48.18	26.99,7.68	34.66	0.950641	0.00575556	-0.00680075	0.977314
Os01g0128300|Os01g0128300|chr1|-	28.1	1569792	chr1:1569623-1569880	24.31,4.28	28.58	37.82,13.86	51.68	0.224188	0.118486	0.135665	0.478047
Os01g0128400|Os01g0128400|chr1|-	2530.9	15718561571729	chr1:1571527-1572178	105.23,74.43,97.21	276.87	135.37,122.40,94.88	352.65	0.195243	0.0820548	-0.0623419	0.443627
Os01g0128800|Os01g0128800|chr1|+	5841	1605606	chr1:1605203-1605717	357.66,121.47	479.13	564.48,166.18	730.66	0.297287	0.0260838	-0.0299657	0.556677
Os01g0130200|Os01g0130200|chr1|-	21327.6	16855211685181	chr1:1685081-1685810	78.33,38.87,12.34	129.54	501.14,173.64,94.75	769.53	0.778139	0.0744175	-0.0253032	0.897345
Os01g0130900|Os01g0130900|chr1|-	87.5	1.71278e+27	chr1:1711966-1712947	0.00,14.10,11.26,7.49,5.09	37.94	0.00,16.63,14.54,18.11,3.81	53.1	0.714809	0.143702	0.0394927	0.866862
Os01g0131300|Os01g0131300|chr1|+	613433	17393041739652	chr1:1738868-1739757	600.20,728.95,153.56	1482.72	577.98,1097.85,312.04	1987.87	1.09e-13	0.114046	0.12572	1.62e-11
Os01g0131800|Os01g0131800|chr1|+	88.7	1.75736e+20	chr1:1757253-1757613	59.13,49.07,57.18,11.61	176.99	16.31,33.93,33.15,13.40	96.8	0.00623479	0.165578	0.160867	0.0470073
Os01g0132000|Os01g0132000|chr1|-	3796	1.76053e+20	chr1:1760255-1760705	7.45,12.11,9.11,5.74	34.41	237.82,346.75,214.74,163.90	963.22	0.712372	0.0418066	-0.0124524	0.866615
Os01g0132500|Os01g0132500|chr1|+	15.1	17821381782315	chr1:1781949-1782690	19.86,3.78,3.18	26.82	27.84,15.05,1.68	44.57	0.815449	0.196731	-0.0321367	0.914632
Os01g0132700|Os01g0132700|chr1|-	24	1788072	chr1:1787927-1788183	22.43,11.42	33.85	NA	NA	NA	NA	NA	NA
Os01g0132766|Os01g0132766|chr1|-	115.1	1.80295e+27	chr1:1802002-1803280	6.59,20.06,19.89,41.74,23.75	112.03	5.69,5.14,0.00,8.48,4.94	24.25	0.131547	0.208715	-0.120158	0.349995
Os01g0132800|Os01g0132800|chr1|-	792.4	1.81339e+27	chr1:1813018-1813456	112.43,116.94,172.63,78.84,105.53	586.38	23.96,6.99,34.09,25.15,36.90	127.1	0.00119323	0.173811	0.126632	0.0135413
Os01g0133400|Os01g0133400|chr1|+	4456.5	1848842	chr1:1848569-1849045	419.35,43.74	463.09	360.62,38.58	399.21	0.913075	0.0021908	0.00371741	0.961163
Os01g0133500|Os01g0133500|chr1|+	9.5	1856395	chr1:1856034-1856657	NA	NA	NA	NA	NA	NA	NA	NA
Os01g0134500|Os01g0134500|chr1|+	943	1891867	chr1:1891631-1892206	142.09,67.96	210.05	142.81,47.31	190.12	0.0993902	0.0746992	-0.0823733	0.297626
Os01g0134700|Os01g0134700|chr1|+	9270.7	1905110	chr1:1904619-1905212	12.78,10.80	23.58	223.27,89.31	312.58	0.0776893	0.172296	-0.096225	0.256259
Os01g0135700|Os01g0135700|chr1|-	237.4	19315951931278	chr1:1931072-1931904	15.64,3.50,5.36	24.5	46.49,35.93,17.09	99.5	0.46969	0.218212	0.0853307	0.708302
Os01g0135900|Os01g0135900|chr1|+	105344	1941611	chr1:1941378-1941676	294.31,563.88	858.18	978.87,1590.97	2569.84	0.0462707	0.0379643	-0.0340382	0.186918
Os01g0136300|Os01g0136300|chr1|-	16.1	1955443	chr1:1955224-1955914	18.25,8.51	26.76	NA	NA	NA	NA	NA	NA
Os01g0136400|Os01g0136400|chr1|-	5538	1958153	chr1:1957962-1959041	209.43,43.59	253.02	301.48,109.72	411.2	0.00497836	0.0945499	0.10897	0.0396225
Os01g0136700|Os01g0136700|chr1|-	56.6	19752981974754	chr1:1974638-1975465	NA	NA	15.08,6.61,11.37	33.07	NA	NA	NA	NA
Os01g0137066|Os01g0137066|chr1|-	7.2	1984548	chr1:1984342-1984644	17.62,16.03	33.65	NA	NA	NA	NA	NA	NA
Os01g0137250|Os01g0137250|chr1|+	48.2	19960691996785	chr1:1995806-1996856	NA	NA	17.96,7.28,4.32	29.56	NA	NA	NA	NA
Os01g0137500|Os01g0137500|chr1|+	32.7	2014957	chr1:2014791-2015022	20.58,7.59	28.17	16.65,7.05	23.7	0.823187	0.0280328	0.0310254	0.917656
Os01g0138400|Os01g0138400|chr1|+	5.6	2057448	chr1:2057381-2057643	NA	NA	23.60,5.56	29.17	NA	NA	NA	NA
Os01g0138500|Os01g0138500|chr1|+	418	2061907	chr1:2061697-2062200	126.24,23.49	149.73	92.93,15.94	108.88	0.81714	0.0104692	-0.0143787	0.914972
Os01g0138600|Os01g0138600|chr1|-	164.8	2063778	chr1:2063662-2064735	8.78,15.77	24.55	NA	NA	NA	NA	NA	NA
Os01g0138800|Os01g0138800|chr1|+	8.1	2073458	chr1:2073217-2073582	NA	NA	NA	NA	NA	NA	NA	NA
Os01g0138900|Os01g0138900|chr1|-	1896.3	20750522074928	chr1:2074795-2075100	131.10,123.26,68.09	322.46	209.77,214.75,125.59	550.1	0.429116	0.0252509	0.0266866	0.676699
Os01g0139000|Os01g0139000|chr1|+	10	2081317	chr1:2081140-2081434	NA	NA	16.31,8.14	24.45	NA	NA	NA	NA
Os01g0139200|Os01g0139200|chr1|-	41264.8	2.08489e+20	chr1:2084501-2085816	0.00,279.98,463.96,136.85	880.79	124.99,240.43,398.90,98.99	863.31	1.66e-14	0.14478	-0.154714	2.84e-12
Os01g0139700|Os01g0139700|chr1|-	499.1	21023122102131	chr1:2102035-2102672	37.81,23.10,20.82	81.73	49.61,7.56,19.51	76.68	0.170483	0.184354	-0.137501	0.409951
Os01g0140500|Os01g0140500|chr1|+	26709.3	2138368	chr1:2138287-2138445	2061.10,398.70	2459.8	1341.19,210.04	1551.23	0.0217984	0.0266841	-0.0362192	0.113097
Os01g0141000|Os01g0141000|chr1|+	5151.5	22034762203651	chr1:2202278-2203729	17.91,5.30,0.22	23.43	260.89,111.57,57.09	429.56	0.0622047	0.157048	0.0820159	0.224228
Os01g0141100|Os01g0141100|chr1|-	7231.9	2.21599e+20	chr1:2215711-2216048	311.91,309.71,159.61,87.89	869.12	344.37,339.92,181.01,94.12	959.42	0.980987	0.0050759	-0.000146066	0.992742
Os01g0141600|Os01g0141600|chr1|+	1532.4	2250360	chr1:2250094-2250685	271.47,68.82	340.29	77.14,11.87	89.01	0.138602	0.0688835	-0.0714791	0.361328
Os01g0141700|Os01g0141700|chr1|-	277.7	22511212250892	chr1:2250821-2251335	126.67,44.79,22.34	193.81	105.27,13.17,7.86	126.3	0.00171055	0.17988	-0.191847	0.0178605
Os01g0141900|Os01g0141900|chr1|+	163.9	22658022266031	chr1:2265483-2266122	103.04,28.98,20.48	152.49	39.67,12.81,7.77	60.25	0.91303	0.0225813	0.0122472	0.961163
Os01g0142100|Os01g0142100|chr1|-	24679.7	2266573	chr1:2266401-2266904	958.00,333.27	1291.26	308.20,91.75	399.94	0.247742	0.0286911	-0.0281062	0.505751
Os01g0142200|Os01g0142200|chr1|+	117.9	2273625	chr1:2273302-2273794	38.54,8.86	47.4	22.59,6.79	29.38	0.640377	0.0441898	0.0533154	0.821976
Os01g0142300|Os01g0142300|chr1|+	6233.2	2278569	chr1:2278074-2278792	29.17,18.80	47.97	269.36,145.00	414.36	0.565009	0.0419744	-0.0267613	0.772954
Os01g0142500|Os01g0142500|chr1|-	320.2	22825192282132	chr1:2282001-2282977	84.49,15.28,10.71	110.48	109.06,23.08,6.72	138.86	0.357054	0.0485466	-0.0394561	0.615753
Os01g0142600|Os01g0142600|chr1|+	51.1	2292358	chr1:2292239-2292545	36.76,8.80	45.56	NA	NA	NA	NA	NA	NA
Os01g0143100|Os01g0143100|chr1|-	183.3	23503232350101	chr1:2350013-2350583	62.69,81.31,15.94	159.93	19.19,35.56,9.19	63.93	0.153297	0.0918344	0.0932744	0.385102
Os01g0143800|Os01g0143800|chr1|-	63270.4	23748302374716	chr1:2374604-2374923	1670.04,655.71,468.05	2793.8	92.74,38.74,34.33	165.81	0.201825	0.0395125	0.0234231	0.45087
Os01g0144000|Os01g0144000|chr1|-	154.2	23790732378966	chr1:2378884-2379354	40.33,50.75,15.92	106.99	49.60,47.65,15.51	112.76	0.42816	0.0629564	-0.0563175	0.676201
Os01g0144100|Os01g0144100|chr1|-	5354.7	2383824	chr1:2383752-2383872	286.98,128.31	415.29	133.66,57.55	191.22	0.842864	0.00798684	-0.00804929	0.928452
Os01g0144200|Os01g0144200|chr1|+	260.7	2388366	chr1:2388211-2388505	73.12,20.56	93.68	50.75,17.11	67.85	0.627956	0.0326662	0.0381284	0.814635
Os01g0144340|Os01g0144340|chr1|-	130.6	2391557	chr1:2391294-2391968	47.01,24.71	71.72	27.08,21.70	48.78	0.266653	0.10032	0.101191	0.528619
Os01g0144600|Os01g0144600|chr1|+	174.6	24055612405771	chr1:2405435-2405855	141.11,65.18,68.38	274.67	81.73,44.27,48.78	174.78	0.346546	0.0461273	0.0457598	0.606016
Os01g0144700|Os01g0144700|chr1|+	76.6	2.40773e+20	chr1:2407668-2408036	90.93,78.45,34.62,33.12	237.11	39.30,14.89,15.68,13.78	83.65	0.96939	0.152842	0.0253705	0.987969
Os01g0144800|Os01g0144800|chr1|+	73.7	24145362414717	chr1:2414271-2414771	4.03,16.13,10.20	30.36	NA	NA	NA	NA	NA	NA
Os01g0147200|Os01g0147200|chr1|+	782.7	25651132565235	chr1:2564788-2565323	129.49,86.73,57.01	273.23	170.48,101.83,52.65	324.96	0.120613	0.0506953	-0.0619029	0.332079
Os01g0147700|Os01g0147700|chr1|-	652.7	2579856	chr1:2579592-2580144	171.73,68.29	240.03	39.77,25.04	64.81	0.114458	0.101842	0.0904079	0.322461
Os01g0148000|Os01g0148000|chr1|+	998.3	2603222	chr1:2602352-2603593	48.82,41.52	90.35	35.11,35.40	70.51	0.59272	0.0424594	0.0421755	0.791215
Os01g0148050|Os01g0148050|chr1|+	1085.2	2612629	chr1:2612506-2612758	118.28,73.79	192.06	97.52,54.80	152.32	0.641786	0.0244139	-0.0250678	0.822965
Os01g0148100|Os01g0148100|chr1|-	138.3	26139162613795	chr1:2613699-2614004	42.39,44.87,20.05	107.3	69.09,32.56,21.47	123.13	0.0737126	0.166136	-0.126595	0.248006
Os01g0148400|Os01g0148400|chr1|+	210.6	2.63747e+20	chr1:2637436-2637876	25.93,45.06,95.83,29.44	196.26	54.83,31.31,46.85,17.55	150.54	9.48e-06	0.232101	-0.206492	0.000277069
Os01g0148500|Os01g0148500|chr1|-	468.2	2641106	chr1:2640970-2641281	73.20,33.85	107.05	69.43,19.66	89.09	0.134758	0.0955317	-0.10679	0.355235
Os01g0148700|Os01g0148700|chr1|+	620.6	2655396	chr1:2655283-2655600	137.62,40.60	178.22	76.42,30.84	107.26	0.259256	0.0597173	0.0667697	0.518724
Os01g0149400|Os01g0149400|chr1|+	79916.6	26747652674929	chr1:2674414-2675098	653.55,791.26,269.06	1713.88	182.47,340.20,110.19	632.86	0.000632085	0.093004	0.0700178	0.00825695
Os01g0149800|Os01g0149800|chr1|-	1.67011e+06	2.69358e+20	chr1:2693279-2693634	4330.80,6580.23,2661.79,1489.42	15062.2	6642.86,7451.81,2885.86,1657.76	18638.3	1.6e-27	0.0688824	-0.0565145	5.34e-25
Os01g0149900|Os01g0149900|chr1|-	747.2	2699321	chr1:2699127-2700020	37.71,19.21	56.93	88.32,26.79	115.11	0.144099	0.104757	-0.111367	0.370277
Os01g0150000|Os01g0150000|chr1|-	6803.1	2707805	chr1:2707662-2707984	240.82,90.27	331.09	409.53,130.71	540.24	0.312071	0.0306969	-0.0342461	0.572417
Os01g0150100|Os01g0150100|chr1|+	59.9	27170822717318	chr1:2717045-2717471	40.81,49.18,8.13	98.12	19.04,34.68,7.56	61.28	0.15555	0.105214	0.113115	0.388088
Os01g0150200|Os01g0150200|chr1|+	319.3	2720976	chr1:2720778-2721107	63.71,8.23	71.94	125.53,24.09	149.62	0.35741	0.046607	0.0618285	0.615972
Os01g0151100|Os01g0151100|chr1|+	4185.4	2768149	chr1:2766244-2768424	0.00,136.68	136.68	0.00,123.73	123.73	NA	0	NA	NA
Os01g0151200|Os01g0151200|chr1|+	14238	2.77384e+20	chr1:2773746-2774109	1117.54,792.95,257.27,301.87	2469.64	620.17,473.27,165.14,207.08	1465.67	0.0252295	0.0293795	0.0353843	0.125345
Os01g0151400|Os01g0151400|chr1|+	770.5	2781377	chr1:2781056-2781645	87.88,51.34	139.22	83.81,61.82	145.63	0.336615	0.0557316	0.0569323	0.596145
Os01g0151600|Os01g0151600|chr1|+	175.5	2.79532e+20	chr1:2795158-2795799	78.69,83.01,39.28,15.38	216.36	56.86,92.28,54.44,25.32	228.9	0.00465966	0.115294	0.13584	0.0377611
Os01g0151700|Os01g0151700|chr1|+	40.9	2.80341e+20	chr1:2803301-2803632	1.90,6.99,7.37,4.03	20.29	32.39,53.38,18.89,14.46	119.12	0.0197745	0.281883	-0.200172	0.105952
Os01g0151900|Os01g0151900|chr1|+	64.5	2.80752e+20	chr1:2805911-2808270	0.00,9.07,13.24,3.97	26.29	NA	NA	NA	NA	NA	NA
Os01g0152050|Os01g0152050|chr1|-	58.9	2812551	chr1:2812427-2814129	NA	NA	NA	NA	NA	NA	NA	NA
Os01g0152700|Os01g0152700|chr1|-	11441	2838084	chr1:2838041-2838171	246.27,156.94	403.2	153.36,79.29	232.65	0.223623	0.0484141	-0.0482606	0.4773
Os01g0152950|Os01g0152950|chr1|-	147.3	2.8486e+20	chr1:2847310-2848849	6.98,20.66,32.49,17.84	77.97	6.18,15.53,17.69,12.86	52.26	0.662039	0.0781989	-0.0527195	0.835869
Os01g0153100|Os01g0153100|chr1|-	316104	28578762857503	chr1:2857439-2858128	1774.86,795.44,499.07	3069.37	841.20,373.97,191.68	1406.84	0.0546939	0.0263492	-0.0213236	0.206408
Os01g0153300|Os01g0153300|chr1|+	321020	2872518	chr1:2872115-2872793	2139.79,404.71	2544.49	1157.12,210.17	1367.3	0.661722	0.00534004	-0.00699564	0.835747
Os01g0153400|Os01g0153400|chr1|+	519.3	2882329	chr1:2882181-2882421	122.05,67.19	189.25	53.91,38.66	92.57	0.308297	0.0625781	0.0606892	0.568385
Os01g0154600|Os01g0154600|chr1|+	23.5	29327732932880	chr1:2932646-2932954	26.40,10.80,5.10	42.3	25.22,5.07,2.37	32.66	0.20513	0.148085	-0.151453	0.455601
Os01g0155400|Os01g0155400|chr1|-	738.4	2971345	chr1:2971227-2971726	178.64,60.18	238.82	134.59,47.05	181.65	0.869691	0.0070399	0.00800051	0.941701
Os01g0155500|Os01g0155500|chr1|+	246.6	29836022983951	chr1:2983215-2983997	52.98,18.90,13.19	85.06	58.47,25.00,14.56	98.03	0.857115	0.032854	0.0246901	0.93567
Os01g0155600|Os01g0155600|chr1|-	3223.8	2.98687e+20	chr1:2986347-2986986	209.10,287.18,167.19,75.90	739.37	176.61,218.23,115.30,57.23	567.37	0.300257	0.02847	-0.0324937	0.560236
Os01g0157800|Os01g0157800|chr1|-	95.5	3041533	chr1:3041333-3041858	55.87,18.16	74.02	32.96,9.32	42.28	0.761337	0.0248708	-0.0281626	0.888239
Os01g0157900|Os01g0157900|chr1|+	2635.3	30469403046994	chr1:3046608-3047106	85.78,100.66,30.18	216.62	138.00,291.44,69.52	498.96	0.0238563	0.119418	0.0574733	0.121075
Os01g0158000|Os01g0158000|chr1|+	439.6	3051919	chr1:3051825-3052139	120.32,24.27	144.58	64.23,29.61	93.84	0.00772605	0.147683	0.172514	0.0551704
Os01g0158100|Os01g0158100|chr1|-	1567.8	3.05292e+20	chr1:3052229-3053151	3.45,66.33,132.18,52.23	254.2	0.00,9.46,41.12,29.50	80.09	0.00028524	0.162905	0.195622	0.00445196
Os01g0158200|Os01g0158200|chr1|+	404.2	30569133057049	chr1:3056778-3057117	26.09,37.26,29.45	92.8	45.03,115.24,124.77	285.04	0.00591146	0.123164	0.146554	0.0450215
Os01g0158400|Os01g0158400|chr1|-	484.4	3058745	chr1:3058524-3059040	18.39,24.52	42.91	122.23,53.68	175.92	0.00110092	0.266273	-0.220609	0.0127098
Os01g0158900|Os01g0158900|chr1|-	397.8	3085805	chr1:3085691-3085988	118.43,69.09	187.52	50.13,30.82	80.95	0.848404	0.0122881	0.0116664	0.931408
Os01g0159300|Os01g0159300|chr1|-	1545.6	3100498	chr1:3100299-3100634	110.22,29.13	139.35	216.14,83.02	299.16	0.125977	0.0684684	0.0730714	0.340658
Os01g0159400|Os01g0159400|chr1|-	1550.6	31085783108433	chr1:3108308-3108796	236.76,137.79,77.68	452.23	136.86,70.96,46.81	254.63	0.974842	0.0260112	-0.00236671	0.989748
Os01g0159800|Os01g0159800|chr1|+	105.7	31302613130453	chr1:3129967-3130580	33.03,11.72,12.73	57.48	27.72,17.48,8.83	54.02	0.980958	0.119627	0.017174	0.992742
Os01g0160100|Os01g0160100|chr1|-	140.9	31365203136427	chr1:3136301-3136672	65.76,40.51,10.38	116.65	56.17,57.55,27.60	141.32	0.0023701	0.166271	0.18893	0.0230826
Os01g0164400|Os01g0164400|chr1|+	788.4	3.32691e+20	chr1:3326826-3327440	162.51,36.87,7.76,20.41	227.54	133.34,30.25,5.90,11.73	181.22	0.408055	0.0265119	-0.0354677	0.66067
Os01g0164500|Os01g0164500|chr1|-	475.5	3328889	chr1:3328612-3329144	106.83,43.53	150.36	47.90,21.87	69.77	0.717463	0.0239533	0.0243888	0.867451
Os01g0164600|Os01g0164600|chr1|-	4773.9	3333244	chr1:3333182-3333330	170.29,130.97	301.26	308.04,291.72	599.76	0.142722	0.0516538	0.04883	0.367917
Os01g0164700|Os01g0164700|chr1|+	88.3	33429873343062	chr1:3342881-3343207	56.33,43.71,8.44	108.48	50.93,58.19,20.47	129.59	0.019837	0.126258	0.151217	0.106066
Os01g0165800|Os01g0165800|chr1|-	243.7	3386857	chr1:3386634-3387174	101.41,22.01	123.42	80.48,13.23	93.71	0.462092	0.0371539	-0.0499077	0.702875
Os01g0166100|Os01g0166100|chr1|+	111.1	3.40016e+27	chr1:3400085-3400504	58.42,24.10,34.58,85.05,28.35	230.5	97.10,46.34,36.42,47.40,12.90	240.16	6.67e-08	0.240891	-0.251244	3.85e-06
Os01g0166300|Os01g0166300|chr1|+	4.1	3403485	chr1:3403351-3403702	29.72,0.00	29.72	NA	NA	NA	NA	NA	NA
Os01g0166700|Os01g0166700|chr1|+	1981.4	34251243425298	chr1:3425022-3425440	280.08,101.00,89.61	470.69	280.63,108.68,53.91	443.23	0.0312839	0.0687475	-0.0677915	0.145218
Os01g0167100|Os01g0167100|chr1|+	29	3433122	chr1:3432918-3433557	27.36,10.23	37.59	17.97,6.02	23.98	0.853896	0.021209	-0.0234666	0.934109
Os01g0167400|Os01g0167400|chr1|+	561.1	3446262	chr1:3445220-3446442	40.95,6.43	47.38	51.44,15.44	66.88	0.202772	0.09515	0.119156	0.452231
Os01g0167500|Os01g0167500|chr1|-	766.1	3.44734e+20	chr1:3446960-3447420	100.69,21.19,45.19,21.17	188.23	295.79,54.87,88.64,44.22	483.52	0.055598	0.077752	-0.0746458	0.208407
Os01g0167800|Os01g0167800|chr1|-	9.5	3468252	chr1:3468027-3468351	20.88,7.78	28.66	NA	NA	NA	NA	NA	NA
Os01g0167900|Os01g0167900|chr1|-	82.3	34742823473973	chr1:3473889-3475288	NA	NA	0.00,32.28,18.50	50.78	NA	NA	NA	NA
Os01g0168100|Os01g0168100|chr1|-	23964.7	3479569	chr1:3479457-3480825	207.07,80.48	287.55	698.09,191.05	889.14	0.0229348	0.0650112	-0.0663069	0.11754
Os01g0168200|Os01g0168200|chr1|-	902.9	3489752	chr1:3489401-3489876	150.88,28.11	178.99	202.91,32.55	235.46	0.591567	0.0188078	-0.0263565	0.790378
Os01g0168300|Os01g0168300|chr1|-	246.8	34935993493342	chr1:3493251-3493833	86.42,14.65,17.10	118.17	70.12,18.01,29.54	117.67	0.0207514	0.135415	0.149277	0.109478
Os01g0168500|Os01g0168500|chr1|+	604.5	3510196	chr1:3509922-3510256	119.60,35.16	154.76	159.28,29.69	188.97	0.0985131	0.0700756	-0.0891105	0.296131
Os01g0168600|Os01g0168600|chr1|+	57.7	35155053515750	chr1:3515091-3515881	27.69,9.57,5.56	42.82	56.75,34.19,11.06	102	0.584532	0.111702	0.0613674	0.78565
Os01g0168800|Os01g0168800|chr1|-	35.5	35170523516947	chr1:3516854-3517144	NA	NA	38.43,31.36,27.95	97.74	NA	NA	NA	NA
Os01g0169500|Os01g0169500|chr1|-	581.2	3559861	chr1:3559703-3560303	156.47,32.22	188.69	87.29,16.07	103.35	0.736777	0.0152803	-0.0196685	0.876345
Os01g0169800|Os01g0169800|chr1|-	71.5	3577884	chr1:3577844-3578173	24.60,8.22	32.82	46.05,22.11	68.16	0.447832	0.0739268	0.0755342	0.691513
Os01g0169900|Os01g0169900|chr1|-	1258.4	3592055	chr1:3591848-3593313	160.21,58.02	218.23	145.04,61.46	206.51	0.466861	0.0317608	0.0353048	0.706736
Os01g0170051|Os01g0170051|chr1|+	265.3	3601880	chr1:3600619-3601949	NA	NA	19.90,49.15	69.06	NA	NA	NA	NA
Os01g0170100|Os01g0170100|chr1|+	8.5	36155543615674	chr1:3615469-3615757	22.14,14.25,3.71	40.1	NA	NA	NA	NA	NA	NA
Os01g0170600|Os01g0170600|chr1|+	10820.8	36504133650513	chr1:3650284-3650603	377.44,386.30,195.28	959.02	836.46,624.18,244.87	1705.52	1.11e-07	0.0968772	-0.10294	5.93e-06
Os01g0170800|Os01g0170800|chr1|+	19.5	3.66409e+20	chr1:3663950-3664668	19.94,1.60,16.51,6.33	44.38	NA	NA	NA	NA	NA	NA
Os01g0171000|Os01g0171000|chr1|-	26.5	36679013667639	chr1:3667496-3668072	18.94,25.61,14.23	58.77	NA	NA	NA	NA	NA	NA
Os01g0171800|Os01g0171800|chr1|-	1228.8	36963533696279	chr1:3696182-3696500	65.75,18.98,14.34	99.07	329.84,91.41,68.96	490.21	0.868949	0.00918234	-0.00659455	0.941701
Os01g0172000|Os01g0172000|chr1|-	156	37056723705564	chr1:3705444-3705804	90.34,52.67,31.17	174.17	68.13,45.80,16.66	130.59	0.524212	0.051378	-0.0386035	0.746708
Os01g0172100|Os01g0172100|chr1|+	528.5	37134163713529	chr1:3713336-3713627	37.93,89.63,77.26	204.82	69.19,88.88,82.84	240.91	0.0626786	0.102016	-0.0917859	0.225328
Os01g0172200|Os01g0172200|chr1|-	96.4	37141393713864	chr1:3713766-3714244	41.38,40.91,15.34	97.63	43.10,53.39,11.96	108.45	0.830157	0.0732696	0.00894562	0.921916
Os01g0172300|Os01g0172300|chr1|-	211.3	3720326	chr1:3720146-3720453	64.59,22.93	87.52	54.96,28.53	83.48	0.255888	0.0797203	0.0868821	0.515033
Os01g0172400|Os01g0172400|chr1|-	45545.8	37250023724797	chr1:3724677-3725416	343.71,564.50,242.43	1150.64	477.24,732.74,315.78	1525.76	0.521409	0.0140764	-0.0137203	0.74457
Os01g0172800|Os01g0172800|chr1|+	11389.8	3736511	chr1:3735961-3736717	192.43,80.34	272.77	327.28,135.47	462.75	0.959065	0.00178399	-0.00189255	0.983031
Os01g0173100|Os01g0173100|chr1|-	2279.3	3742941	chr1:3742782-3743044	184.45,40.13	224.58	194.96,31.91	226.86	0.269856	0.0380359	-0.0519309	0.531486
Os01g0174000|Os01g0174000|chr1|-	179.5	3.81134e+20	chr1:3810950-3811397	35.89,14.62,20.92,6.41	77.84	96.21,15.65,26.55,5.07	143.48	0.00457878	0.209472	-0.199858	0.0372817
Os01g0174100|Os01g0174100|chr1|-	355.4	38184053818207	chr1:3818142-3818753	18.27,14.89,18.06	51.23	22.65,29.35,59.52	111.52	0.0159819	0.181119	0.182541	0.0918556
Os01g0174300|Os01g0174300|chr1|-	286.7	3820388	chr1:3820247-3820535	82.19,23.32	105.51	97.13,17.11	114.24	0.17324	0.0712493	-0.0918693	0.413669
Os01g0174500|Os01g0174500|chr1|-	25.9	38275183827318	chr1:3827059-3827616	27.17,23.18,1.92	52.27	28.19,16.88,5.32	50.39	0.812745	0.10848	0.036623	0.913711
Os01g0174700|Os01g0174700|chr1|-	57.9	38358813835599	chr1:3835220-3836451	0.00,22.71,7.39	30.1	0.00,16.78,3.40	20.17	0.514298	0.0770313	-0.0919722	0.739245
Os01g0174900|Os01g0174900|chr1|+	247.8	38452383845399	chr1:3845152-3845530	46.32,72.49,9.85	128.66	15.55,45.55,9.18	70.29	0.0303285	0.138761	0.154427	0.142212
Os01g0175000|Os01g0175000|chr1|-	8518.6	38465553846409	chr1:3846299-3846727	554.76,227.57,115.66	897.99	416.24,203.31,129.33	748.88	0.00372792	0.061963	0.0708601	0.031941
Os01g0175100|Os01g0175100|chr1|-	36190.3	38556213855375	chr1:3855192-3856033	627.95,274.49,231.34	1133.78	51.89,19.89,29.27	101.05	0.131254	0.0856155	0.0398365	0.349514
Os01g0175700|Os01g0175700|chr1|-	107.8	3894259	chr1:3894222-3894355	NA	NA	45.92,11.44	57.36	NA	NA	NA	NA
Os01g0176100|Os01g0176100|chr1|+	52.9	3923138	chr1:3922141-3923511	NA	NA	14.38,8.51	22.89	NA	NA	NA	NA
Os01g0176700|Os01g0176700|chr1|+	106.2	3955092	chr1:3954356-3955377	34.48,16.32	50.8	20.89,7.28	28.17	0.559031	0.0628289	-0.0657493	0.769492
Os01g0177200|Os01g0177200|chr1|+	597.3	3.99507e+20	chr1:3994826-3995321	141.76,61.36,40.20,31.81	275.12	111.34,44.43,29.39,27.57	212.72	0.902685	0.0221219	0.00478172	0.955177
Os01g0178000|Os01g0178000|chr1|-	978.6	40522384052014	chr1:4051896-4052709	154.72,121.72,63.56	340	85.08,58.10,36.37	179.55	0.964037	0.0344133	-0.00809465	0.985881
Os01g0178100|Os01g0178100|chr1|+	43.7	40627994063079	chr1:4062727-4063161	35.69,15.53,1.46	52.67	26.60,22.47,4.41	53.48	0.0436395	0.180105	0.190157	0.180537
Os01g0178200|Os01g0178200|chr1|+	9.8	40659214066177	chr1:4065883-4066345	7.54,16.52,4.91	28.97	17.47,13.59,8.07	39.12	0.400815	0.222941	-0.128197	0.653623
Os01g0178300|Os01g0178300|chr1|-	317.3	4.06665e+20	chr1:4066398-4066698	71.15,80.33,67.58,67.11	286.17	47.42,64.09,40.16,26.30	177.97	0.0486023	0.0972306	-0.0909738	0.192646
Os01g0178400|Os01g0178400|chr1|-	119.5	40689084068745	chr1:4068637-4069249	NA	NA	64.87,28.00,22.19	115.06	NA	NA	NA	NA
Os01g0178500|Os01g0178500|chr1|-	919	40742404074097	chr1:4073972-4074332	163.44,98.43,53.06	314.93	103.74,77.86,31.44	213.05	0.865363	0.0529256	0.0095943	0.939726
Os01g0178900|Os01g0178900|chr1|+	114.1	4108278	chr1:4106828-4109336	20.05,9.07	29.12	NA	NA	NA	NA	NA	NA
Os01g0179200|Os01g0179200|chr1|+	240.7	41221984122362	chr1:4121922-4122460	126.17,18.67,9.52	154.37	116.08,15.83,18.22	150.14	0.146993	0.0596875	0.0755995	0.37459
Os01g0179300|Os01g0179300|chr1|+	922.2	4.12586e+20	chr1:4125815-4126204	143.02,164.80,140.77,89.25	537.83	88.52,173.06,162.54,100.06	524.18	0.00177878	0.0970422	0.0955306	0.0183971
Os01g0179400|Os01g0179400|chr1|+	809.8	4140341	chr1:4140186-4140594	164.21,32.75	196.96	90.54,34.13	124.68	0.0206593	0.107485	0.129037	0.109088
Os01g0179500|Os01g0179500|chr1|+	1239.3	4149938	chr1:4149280-4150172	92.33,42.47	134.8	88.06,41.36	129.42	0.937096	0.00452032	0.00485522	0.971429
Os01g0179600|Os01g0179600|chr1|-	6349.3	4153206	chr1:4152964-4154674	NA	NA	342.66,36.38	379.04	NA	NA	NA	NA
Os01g0179800|Os01g0179800|chr1|-	2555	4.16787e+20	chr1:4167269-4167934	23.47,3.87,18.65,4.08	50.07	362.44,344.32,362.78,18.68	1088.21	0.798203	0.239115	-0.0325225	0.906008
Os01g0180300|Os01g0180300|chr1|-	30980	4208843	chr1:4208609-4210587	311.78,331.63	643.41	13.07,15.94	29.01	0.719674	0.0340401	0.0138403	0.86851
Os01g0180600|Os01g0180600|chr1|-	27.8	4234833	chr1:4234647-4235239	32.40,15.72	48.12	NA	NA	NA	NA	NA	NA
Os01g0180700|Os01g0180700|chr1|-	48.4	42458184245591	chr1:4245452-4246311	23.07,15.67,11.28	50.01	NA	NA	NA	NA	NA	NA
Os01g0181000|Os01g0181000|chr1|-	74.8	4.2732e+20	chr1:4272822-4273371	27.37,40.25,35.77,23.29	126.68	25.60,24.05,21.47,21.09	92.21	0.883486	0.106439	-0.0101049	0.947809
Os01g0181166|Os01g0181166|chr1|-	10.9	4278191	chr1:4277993-4278517	23.27,5.61	28.88	NA	NA	NA	NA	NA	NA
Os01g0182200|Os01g0182200|chr1|-	3716	4313826	chr1:4313728-4314126	343.45,87.02	430.47	307.00,88.28	395.28	0.457094	0.0211842	0.0258785	0.699294
Os01g0182300|Os01g0182300|chr1|-	119.2	4318070	chr1:4318001-4318780	NA	NA	4.88,19.80	24.68	NA	NA	NA	NA
Os01g0182500|Os01g0182500|chr1|+	22.6	4.32803e+27	chr1:4327876-4328688	0.00,18.24,14.10,6.43,8.95	47.73	11.39,1.01,15.47,12.39,6.26	46.52	0.684255	0.413505	-0.102402	0.849446
Os01g0182600|Os01g0182600|chr1|-	759522	43297724329591	chr1:4329451-4330030	4001.78,4604.51,2435.03	11041.3	1684.92,1989.65,1109.37	4783.94	0.0970276	0.0113567	0.0128956	0.293182
Os01g0182900|Os01g0182900|chr1|+	492.9	4.39295e+20	chr1:4392293-4393454	33.42,32.49,91.74,42.23	199.87	21.86,30.17,38.18,14.58	104.79	0.0183942	0.166769	-0.13027	0.101265
Os01g0183000|Os01g0183000|chr1|+	11.3	4.39694e+20	chr1:4396893-4397161	8.80,6.35,10.40,2.55	28.11	32.63,11.21,9.51,8.05	61.4	0.150251	0.258626	-0.165106	0.380151
Os01g0183100|Os01g0183100|chr1|+	2334.8	4401745	chr1:4400713-4401938	108.55,69.06	177.62	33.92,18.19	52.11	0.603068	0.0397602	-0.0343082	0.799692
Os01g0183633|Os01g0183633|chr1|-	174.2	4.4242e+20	chr1:4423894-4424259	58.62,40.36,19.16,10.46	128.59	48.24,26.49,18.75,12.14	105.61	0.468767	0.0630366	0.0472935	0.707833
Os01g0183800|Os01g0183800|chr1|+	7445.5	4437615	chr1:4436618-4437874	232.12,116.99	349.11	169.26,81.47	250.73	0.793855	0.0101781	-0.0106693	0.904176
Os01g0184000|Os01g0184000|chr1|+	43.7	44478524447986	chr1:4447758-4448108	37.26,30.57,15.56	83.39	24.52,16.10,9.26	49.88	0.735819	0.0447636	-0.0302866	0.876217
Os01g0184500|Os01g0184500|chr1|-	3503.5	4486380	chr1:4486319-4486450	275.53,177.61	453.14	25.90,12.94	38.84	0.470382	0.0587922	-0.0325445	0.708765
Os01g0184700|Os01g0184700|chr1|+	18	4494403	chr1:4494267-4494463	NA	NA	15.58,10.37	25.95	NA	NA	NA	NA
Os01g0184800|Os01g0184800|chr1|-	561.2	4494890	chr1:4494786-4495028	78.71,52.17	130.88	105.69,57.36	163.06	0.409363	0.0468155	-0.0481215	0.66163
Os01g0184900|Os01g0184900|chr1|+	2804.2	45040554504222	chr1:4503870-4504375	251.23,238.03,132.22	621.49	208.44,188.55,91.75	488.74	0.300759	0.0250226	-0.0307727	0.561013
Os01g0185200|Os01g0185200|chr1|-	447.8	45146124514532	chr1:4514372-4514701	85.55,75.07,30.00	190.62	122.89,73.91,35.49	232.29	0.234634	0.0802383	-0.0428446	0.490341
Os01g0185400|Os01g0185400|chr1|+	240.3	45396484539933	chr1:4539376-4540045	113.66,84.84,35.27	233.77	63.52,49.57,9.16	122.26	0.158879	0.0759464	-0.0534394	0.392639
Os01g0185500|Os01g0185500|chr1|+	12	4.54617e+20	chr1:4546094-4546585	4.84,10.50,14.17,4.28	33.79	10.86,0.66,3.74,6.42	21.69	0.377511	0.527146	-0.0106183	0.633998
Os01g0185900|Os01g0185900|chr1|+	37.5	45679314568514	chr1:4567676-4568583	NA	NA	41.16,20.82,19.46	81.44	NA	NA	NA	NA
Os01g0186200|Os01g0186200|chr1|-	660.7	45815684581349	chr1:4581245-4581635	40.79,58.86,28.34	127.99	84.54,138.00,57.98	280.52	0.97283	0.0320639	0.00858044	0.989169
Os01g0186600|Os01g0186600|chr1|+	452.2	4615790	chr1:4614891-4616271	24.31,1.78	26.09	136.85,27.71	164.56	0.188679	0.100163	0.0952008	0.434802
Os01g0186700|Os01g0186700|chr1|-	1871.7	46220844621920	chr1:4621801-4622379	198.91,59.92,32.10	290.93	293.17,90.64,66.13	449.94	0.202394	0.0366393	0.0447037	0.451779
Os01g0187400|Os01g0187400|chr1|+	1270.3	46843504684558	chr1:4684119-4684736	224.54,74.80,53.40	352.73	185.63,94.85,51.00	331.48	0.164526	0.0765559	0.0560877	0.401069
Os01g0187500|Os01g0187500|chr1|+	66.4	46929164693028	chr1:4692794-4693112	31.74,29.84,21.91	83.49	27.82,36.52,23.61	87.95	0.557004	0.0638492	0.0495922	0.768406
Os01g0187900|Os01g0187900|chr1|-	574.1	4714888	chr1:4714818-4715515	107.40,29.34	136.74	67.67,18.96	86.64	0.939452	0.00429403	0.00508239	0.972975
Os01g0188100|Os01g0188100|chr1|+	8030.8	4730996	chr1:4730835-4731150	406.51,120.31	526.82	407.90,130.06	537.96	0.606339	0.013395	0.0157919	0.801649
Os01g0188400|Os01g0188400|chr1|-	25885.4	47395384739436	chr1:4739310-4739607	98.70,137.17,86.21	322.08	673.83,854.39,388.50	1916.72	0.0128109	0.0649764	-0.0540898	0.0791577
Os01g0188900|Os01g0188900|chr1|-	26123.9	4761417	chr1:4761332-4761643	970.34,524.67	1495.01	87.69,34.53	122.22	0.126222	0.0684242	-0.0380251	0.340808
Os01g0189800|Os01g0189800|chr1|-	169.8	4796379	chr1:4796197-4796461	86.06,25.00	111.06	40.21,17.66	57.87	0.25568	0.0800632	0.0874537	0.514872
Os01g0190000|Os01g0190000|chr1|+	10501.7	48019574802057	chr1:4801871-4802145	583.24,658.22,135.53	1377	326.72,303.95,89.65	720.32	0.895525	0.0560484	-0.00532237	0.953163
Os01g0190300|Os01g0190300|chr1|+	779.4	4818824	chr1:4818467-4818952	82.90,44.41	127.31	125.98,47.56	173.55	0.164257	0.0747757	-0.08019	0.400575
Os01g0190400|Os01g0190400|chr1|-	34.6	48204504820265	chr1:4820172-4820685	31.54,27.40,13.04	71.98	NA	NA	NA	NA	NA	NA
Os01g0191100|Os01g0191100|chr1|+	4337.2	48541754854307	chr1:4854103-4854366	254.95,306.47,185.33	746.76	204.17,217.72,118.25	540.13	0.125253	0.0365818	-0.0419847	0.339183
Os01g0191200|Os01g0191200|chr1|-	290053	4872363	chr1:4872209-4872595	3239.17,1495.58	4734.75	523.62,259.36	782.97	0.392175	0.0153742	0.0115194	0.646613
Os01g0191500|Os01g0191500|chr1|+	490.9	4.89654e+20	chr1:4896461-4896822	130.41,63.21,77.36,33.72	304.7	199.58,87.58,114.97,62.33	464.46	0.625297	0.0252412	0.0171396	0.813204
Os01g0191700|Os01g0191700|chr1|+	6575.5	49091194909318	chr1:4908901-4909397	257.48,54.26,37.15	348.89	666.37,144.60,90.80	901.77	0.871202	0.00578969	-0.00282566	0.942658
Os01g0191900|Os01g0191900|chr1|-	322	4918172	chr1:4917994-4918651	111.07,28.71	139.77	38.75,12.87	51.63	0.513076	0.0439278	0.0472763	0.738638
Os01g0192300|Os01g0192300|chr1|-	1960.5	49718384971665	chr1:4971465-4972053	128.44,183.51,135.42	447.37	108.97,152.74,91.80	353.51	0.236373	0.043021	-0.0428549	0.49244
Os01g0192500|Os01g0192500|chr1|-	29.4	4979458	chr1:4978943-4979681	48.80,10.54	59.33	NA	NA	NA	NA	NA	NA
Os01g0192600|Os01g0192600|chr1|-	17	4982579	chr1:4982295-4982738	20.81,9.26	30.07	16.27,8.23	24.49	0.825699	0.0279702	0.0298113	0.919245
Os01g0193600|Os01g0193600|chr1|-	114.1	5021237	chr1:5021072-5021622	67.00,24.73	91.73	19.82,9.39	29.2	0.587469	0.0518697	0.0493311	0.787617
Os01g0194300|Os01g0194300|chr1|-	1693.5	5060792	chr1:5060605-5061119	143.35,79.11	222.46	180.24,60.48	240.71	0.0144577	0.104368	-0.113639	0.0858887
Os01g0194600|Os01g0194600|chr1|+	2381.1	5086330	chr1:5085833-5086513	NA	NA	115.89,48.95	164.84	NA	NA	NA	NA
Os01g0195000|Os01g0195000|chr1|+	149.9	51016295101931	chr1:5100748-5102040	19.16,9.33,3.99	32.48	16.18,11.29,10.11	37.58	0.103561	0.159353	0.180293	0.305817
Os01g0195400|Os01g0195400|chr1|-	42.5	5131816	chr1:5131702-5132915	NA	NA	14.94,11.84	26.79	NA	NA	NA	NA
Os01g0195500|Os01g0195500|chr1|-	2485.3	5138709	chr1:5138467-5138843	268.18,66.45	334.63	238.76,39.95	278.72	0.0720373	0.0552386	-0.072636	0.244914
Os01g0196300|Os01g0196300|chr1|+	31.2	5203726	chr1:5203321-5203885	NA	NA	34.63,18.55	53.19	NA	NA	NA	NA
Os01g0196500|Os01g0196500|chr1|-	92.7	5214118	chr1:5214050-5214360	54.67,9.42	64.09	54.74,7.55	62.29	0.670937	0.0257736	-0.0377928	0.841068
Os01g0196600|Os01g0196600|chr1|+	99.8	5.21878e+20	chr1:5218573-5220405	0.01,3.73,27.28,4.40	35.41	1.51,0.00,38.98,5.81	46.3	0.703444	0.105308	-0.0434897	0.861421
Os01g0197200|Os01g0197200|chr1|-	155.4	5.24759e+20	chr1:5247242-5247611	22.17,21.79,33.00,21.29	98.25	22.99,13.10,15.10,16.95	68.14	0.358716	0.143805	-0.0813433	0.617472
Os01g0197400|Os01g0197400|chr1|+	2614.3	5260777	chr1:5260573-5260957	361.63,71.91	433.54	190.72,38.81	229.53	0.91583	0.0032176	0.00410437	0.96227
Os01g0197500|Os01g0197500|chr1|-	22	5264911	chr1:5264537-5265028	53.79,7.01	60.81	40.20,7.25	47.45	0.567075	0.0374964	0.0550121	0.774709
Os01g0197700|Os01g0197700|chr1|-	10	52706925270441	chr1:5270337-5271153	NA	NA	18.76,7.89,16.66	43.31	NA	NA	NA	NA
Os01g0198200|Os01g0198200|chr1|-	10928.3	5329091	chr1:5328997-5329228	659.12,58.08	717.21	514.62,52.13	566.75	0.484784	0.010999	0.0194972	0.719668
Os01g0198900|Os01g0198900|chr1|+	318692	53745105374655	chr1:5373712-5374763	42.12,11.21,4.64	57.97	1431.65,513.32,348.62	2293.59	0.077086	0.102387	0.036257	0.255305
Os01g0199900|Os01g0199900|chr1|+	195.6	54126085412704	chr1:5412554-5412806	94.53,42.19,10.02	146.74	42.08,26.64,8.74	77.47	0.108512	0.100952	0.107166	0.31356
Os01g0200000|Os01g0200000|chr1|-	185.7	5413739	chr1:5413629-5413847	56.56,23.56	80.12	33.76,20.57	54.32	0.305565	0.0845533	0.0883612	0.565838
Os01g0200400|Os01g0200400|chr1|-	570	5435683	chr1:5435532-5435774	99.86,34.32	134.18	86.91,23.72	110.63	0.448799	0.0413674	-0.0484085	0.692128
Os01g0200500|Os01g0200500|chr1|+	208.2	54456775445945	chr1:5445523-5446168	39.15,84.52,44.56	168.23	5.40,67.15,21.46	94.01	0.0945544	0.211878	0.118648	0.288635
Os01g0200700|Os01g0200700|chr1|+	1.82174e+08	54794625479564	chr1:5479359-5479653	36895.03,34679.49,25261.83	96836.4	111341.30,93171.65,62879.09	267392	7.47e-95	0.0353933	-0.0343607	1.5e-91
Os01g0201100|Os01g0201100|chr1|+	176.9	55089195509213	chr1:5508580-5509487	9.13,17.22,9.02	35.37	18.47,47.89,17.97	84.33	0.983374	0.0810348	2.31e-05	0.993543
Os01g0201200|Os01g0201200|chr1|-	696.9	55108065510760	chr1:5510572-5510990	42.88,65.19,16.54	124.6	122.39,183.84,37.86	344.09	0.609769	0.0227048	-0.0305611	0.803168
Os01g0201275|Os01g0201275|chr1|+	17.4	5530641	chr1:5530408-5530836	18.50,9.13	27.63	NA	NA	NA	NA	NA	NA
Os01g0201900|Os01g0201900|chr1|-	292.7	5591839	chr1:5591486-5591863	105.76,6.02	111.78	69.90,13.65	83.54	0.0118536	0.109519	0.180056	0.0746879
Os01g0202500|Os01g0202500|chr1|+	11678.2	5641178	chr1:5640766-5641314	197.73,203.63	401.36	33.61,50.86	84.47	0.112981	0.0947572	0.0719068	0.320387
Os01g0202700|Os01g0202700|chr1|+	12.2	56553685655566	chr1:5655105-5655614	NA	NA	17.88,10.62,3.64	32.14	NA	NA	NA	NA
Os01g0202800|Os01g0202800|chr1|-	5.9	5663453	chr1:5663194-5663536	NA	NA	13.23,9.75	22.98	NA	NA	NA	NA
Os01g0203000|Os01g0203000|chr1|-	2373.7	5669362	chr1:5669103-5670094	155.32,174.84	330.16	122.40,197.87	320.27	0.0228999	0.088261	0.0892073	0.117461
Os01g0203300|Os01g0203300|chr1|-	14.9	5.67609e+20	chr1:5675526-5676277	17.62,28.07,12.93,6.21	64.83	NA	NA	NA	NA	NA	NA
Os01g0203400|Os01g0203400|chr1|+	233.2	56858745686193	chr1:5685594-5686334	43.91,25.08,13.68	82.67	41.02,15.86,5.07	61.95	0.0729841	0.130999	-0.144309	0.246938
Os01g0204000|Os01g0204000|chr1|-	35	5719333	chr1:5718958-5719559	42.20,7.57	49.77	19.35,5.32	24.67	0.495198	0.0635469	0.0790537	0.72772
Os01g0205100|Os01g0205100|chr1|+	553.5	5764282	chr1:5764031-5764603	94.90,37.62	132.51	70.58,24.73	95.31	0.683496	0.0244126	-0.0270105	0.849438
Os01g0205200|Os01g0205200|chr1|-	219.5	57656065764758	chr1:5764651-5766659	3.56,30.55,34.34	68.46	0.00,13.88,7.64	21.53	0.500918	0.19867	0.0661892	0.73183
Os01g0205300|Os01g0205300|chr1|+	124.7	57691715769382	chr1:5769040-5769460	39.59,14.52,15.47	69.59	62.46,19.76,21.29	103.5	0.68493	0.0344346	-0.0332895	0.85001
Os01g0205600|Os01g0205600|chr1|+	47.2	5773977	chr1:5773300-5774174	22.22,7.99	30.21	21.38,5.98	27.37	0.684869	0.0459147	-0.0534865	0.85001
Os01g0205700|Os01g0205700|chr1|-	2564.6	5774568	chr1:5774308-5774863	258.71,100.88	359.59	216.14,96.10	312.24	0.439284	0.0272343	0.0298384	0.68447
Os01g0206200|Os01g0206200|chr1|-	139.7	5794918	chr1:5794820-5795346	63.82,30.04	93.86	21.81,7.67	29.48	0.538196	0.0598747	-0.0554251	0.755612
Os01g0206600|Os01g0206600|chr1|+	491.3	58082645808340	chr1:5808210-5808456	92.45,135.31,66.21	293.97	57.21,76.62,32.68	166.51	0.409893	0.0290951	-0.0387673	0.661802
Os01g0207400|Os01g0207400|chr1|-	329.3	5837779	chr1:5837602-5838639	NA	NA	110.56,22.67	133.23	NA	NA	NA	NA
Os01g0208600|Os01g0208600|chr1|+	256.9	58980305898117	chr1:5897826-5898197	106.89,24.52,22.01	153.42	75.92,14.23,14.29	104.44	0.689047	0.0302097	-0.0254097	0.85239
Os01g0208700|Os01g0208700|chr1|+	10099.5	5909238	chr1:5908973-5909519	655.83,368.75	1024.58	256.22,153.10	409.33	0.615453	0.0141314	0.013265	0.807039
Os01g0209000|Os01g0209000|chr1|+	215.5	5.91637e+27	chr1:5916312-5916700	78.41,84.15,111.47,30.45,33.11	337.58	37.02,50.55,79.26,21.74,22.89	211.46	0.136359	0.06741	0.0678363	0.35773
Os01g0209200|Os01g0209200|chr1|+	29.9	59338915934018	chr1:5933833-5934130	25.16,29.98,7.55	62.7	13.71,12.83,7.48	34.02	0.514656	0.101095	0.0610645	0.739672
Os01g0209400|Os01g0209400|chr1|-	420.2	59348215934710	chr1:5934665-5934979	68.52,92.88,19.75	181.15	72.41,88.78,20.88	182.06	0.839897	0.0251096	-0.0159621	0.927064
Os01g0210500|Os01g0210500|chr1|-	7788.1	6008193	chr1:6007892-6008574	414.98,164.01	578.99	266.50,176.07	442.58	0.000117959	0.114566	0.120466	0.00228281
Os01g0210600|Os01g0210600|chr1|-	159381	6011144	chr1:6010835-6011818	790.74,324.53	1115.28	1227.01,432.31	1659.31	0.0774205	0.0304534	-0.0335239	0.255686
Os01g0210800|Os01g0210800|chr1|+	16.1	6029267	chr1:6029147-6029624	16.84,7.19	24.03	NA	NA	NA	NA	NA	NA
Os01g0211600|Os01g0211600|chr1|-	30.5	6077049	chr1:6076760-6078239	NA	NA	19.84,8.11	27.94	NA	NA	NA	NA
Os01g0212400|Os01g0212400|chr1|+	311.4	61388176139003	chr1:6138657-6139105	99.71,103.16,33.00	235.86	43.36,89.41,23.65	156.42	0.0250327	0.14553	0.129988	0.124676
Os01g0213400|Os01g0213400|chr1|-	221.1	61998906199318	chr1:6199246-6200202	6.15,5.48,10.13	21.76	55.07,18.48,45.28	118.83	0.211145	0.180806	-0.127959	0.461538
Os01g0214200|Os01g0214200|chr1|-	2806.7	6242741	chr1:6242585-6242869	296.26,129.87	426.13	100.77,37.32	138.09	0.440265	0.0345076	-0.0324901	0.685376
Os01g0214300|Os01g0214300|chr1|+	113.1	6.25314e+20	chr1:6253040-6253445	25.30,31.85,53.02,13.90	124.06	0.00,21.45,37.65,11.42	70.52	0.00161247	0.203917	0.184804	0.0170738
Os01g0214400|Os01g0214400|chr1|+	517.6	62567766256872	chr1:6256620-6256978	119.70,139.01,72.90	331.61	52.65,65.68,26.45	144.79	0.588666	0.0371456	-0.0259779	0.788625
Os01g0214500|Os01g0214500|chr1|+	83.4	62582496258459	chr1:6258141-6258566	21.23,5.41,2.62	29.25	99.77,31.36,5.25	136.38	0.615944	0.0510467	-0.0247101	0.807418
Os01g0217500|Os01g0217500|chr1|+	75.5	6.41958e+20	chr1:6419515-6419921	23.06,20.33,19.11,9.92	72.42	66.62,31.04,27.20,7.10	131.96	0.00491876	0.18643	-0.194911	0.0392261
Os01g0217800|Os01g0217800|chr1|+	80.8	6.43537e+20	chr1:6435270-6435948	50.98,54.49,42.80,9.57	157.84	22.04,32.39,39.76,14.78	108.97	0.00204576	0.168713	0.185269	0.0205225
Os01g0218032|Os01g0218032|chr1|+	1096.4	6.45549e+20	chr1:6455325-6455974	98.16,254.76,73.52,46.33	472.77	111.67,245.31,59.16,49.47	465.62	0.437424	0.0404593	-0.034903	0.683214
Os01g0218100|Os01g0218100|chr1|+	15.9	6464708	chr1:6464207-6464969	NA	NA	21.64,8.65	30.29	NA	NA	NA	NA
Os01g0218500|Os01g0218500|chr1|+	22.1	6499669	chr1:6499218-6499779	17.05,4.10	21.15	NA	NA	NA	NA	NA	NA
Os01g0218700|Os01g0218700|chr1|-	819.7	6.50106e+20	chr1:6500709-6501333	158.89,113.72,68.87,66.40	407.88	174.03,50.35,49.95,60.88	335.22	0.181804	0.148441	-0.051413	0.425779
Os01g0218800|Os01g0218800|chr1|-	448.9	65076676507564	chr1:6507457-6507790	173.22,35.10,44.74	253.05	97.76,29.58,33.03	160.38	0.192177	0.0749114	0.0637431	0.439085
Os01g0218900|Os01g0218900|chr1|-	767.1	6518283	chr1:6518185-6518664	78.56,17.46	96.03	51.33,9.10	60.43	0.612212	0.0312497	-0.0405276	0.804633
Os01g0219000|Os01g0219000|chr1|+	48.8	6.52379e+34	chr1:6523644-6524579	19.10,14.93,1.40,20.09,19.74,12.33	87.59	25.88,0.00,12.99,4.38,22.38,6.10	71.72	0.340608	0.394483	-0.0660506	0.600473
Os01g0219100|Os01g0219100|chr1|+	24.5	65280896528170	chr1:6527936-6528269	39.63,13.85,16.63	70.11	33.54,8.69,9.74	51.97	0.385377	0.0801177	-0.077464	0.640358
Os01g0219300|Os01g0219300|chr1|+	89.2	65354506535642	chr1:6534612-6535712	NA	NA	17.35,22.70,11.55	51.6	NA	NA	NA	NA
Os01g0220200|Os01g0220200|chr1|-	94654.5	6574711	chr1:6574658-6575426	0.00,398.61	398.61	0.00,572.75	572.75	NA	0	NA	NA
Os01g0220300|Os01g0220300|chr1|+	1288	6586850	chr1:6586632-6587053	222.94,61.20	284.14	122.20,47.99	170.19	0.107862	0.0665922	0.075434	0.312642
Os01g0220400|Os01g0220400|chr1|-	3466.1	65873356587263	chr1:6587159-6587507	219.20,305.13,86.53	610.87	193.25,298.45,77.65	569.35	0.715612	0.0246854	0.0075059	0.866919
Os01g0220700|Os01g0220700|chr1|-	264.2	66122626612096	chr1:6611980-6612554	NA	NA	86.61,48.45,20.52	155.59	NA	NA	NA	NA
Os01g0221000|Os01g0221000|chr1|+	171.4	66252566625518	chr1:6625041-6625828	62.07,87.48,12.35	161.9	12.69,26.98,4.32	44	0.255039	0.0949102	0.0778357	0.514012
Os01g0221300|Os01g0221300|chr1|-	28.9	6.64304e+20	chr1:6642691-6643163	10.43,13.89,30.98,17.16	72.47	16.46,5.40,10.91,7.38	40.15	0.0126833	0.266021	-0.236082	0.0786685
Os01g0221400|Os01g0221400|chr1|+	1305.5	6.65011e+20	chr1:6649853-6650478	30.57,41.99,45.20,26.11	143.87	149.91,152.06,126.85,94.43	523.25	0.139634	0.0740144	-0.058209	0.362679
Os01g0221600|Os01g0221600|chr1|+	1620.2	6662333	chr1:6661739-6662546	49.08,17.63	66.72	332.83,71.13	403.96	0.0880039	0.0881964	-0.0786369	0.276505
Os01g0221800|Os01g0221800|chr1|+	1246.8	66673996667514	chr1:6667326-6667624	188.00,174.90,165.99	528.89	59.36,79.35,65.35	204.07	0.286419	0.0645666	0.0400786	0.548635
Os01g0221900|Os01g0221900|chr1|-	22.1	66678276667738	chr1:6667631-6667969	14.21,24.49,20.69	59.39	NA	NA	NA	NA	NA	NA
Os01g0222500|Os01g0222500|chr1|-	27.4	66998156699657	chr1:6699515-6700016	24.35,12.63,1.00	37.99	27.73,3.53,4.04	35.29	0.691117	0.232543	-0.0554751	0.853633
Os01g0222600|Os01g0222600|chr1|-	1.29884e+06	6704465	chr1:6704210-6704746	3037.02,1259.24	4296.25	2109.51,807.98	2917.49	0.136334	0.0161579	-0.0175382	0.35773
Os01g0222700|Os01g0222700|chr1|-	50.5	6.70641e+20	chr1:6705857-6706490	14.47,13.13,29.25,12.00	68.85	10.09,0.00,35.46,10.47	56.02	0.137231	0.220757	0.129461	0.359154
Os01g0223200|Os01g0223200|chr1|-	1153.1	6725205	chr1:6725142-6725414	41.97,25.78	67.75	181.73,78.64	260.37	0.21666	0.0784849	-0.0682042	0.46882
Os01g0223300|Os01g0223300|chr1|+	255.3	67338276734039	chr1:6733535-6734121	9.79,37.56,22.61	69.96	8.31,8.95,17.31	34.57	0.604102	0.277983	-0.0311947	0.800369
Os01g0223500|Os01g0223500|chr1|-	59.2	6765272	chr1:6764749-6765497	69.55,6.92	76.46	23.88,3.81	27.69	0.484779	0.0471018	0.0684544	0.719668
Os01g0223600|Os01g0223600|chr1|-	32	67668006766659	chr1:6766542-6767413	23.97,9.50,1.63	35.09	13.15,10.56,7.54	31.25	0.00999707	0.262106	0.312983	0.0665172
Os01g0223700|Os01g0223700|chr1|-	5279.6	67746806774536	chr1:6774241-6776704	0.00,153.32,66.76	220.08	0.00,109.89,23.16	133.05	0.00689074	0.129274	-0.143791	0.0507743
Os01g0224166|Os01g0224166|chr1|+	81.2	6828780	chr1:6828512-6828907	NA	NA	17.16,8.90	26.06	NA	NA	NA	NA
Os01g0224300|Os01g0224300|chr1|+	5.4	68349926835132	chr1:6834918-6835405	15.93,12.96,0.77	29.66	13.37,6.21,2.67	22.26	0.861664	0.157851	0.0747245	0.938221
Os01g0224400|Os01g0224400|chr1|+	54.1	6.84082e+20	chr1:6840743-6841112	28.15,32.46,14.52,1.81	76.94	22.92,21.33,12.40,13.74	70.38	0.0209484	0.171673	0.198311	0.110216
Os01g0224500|Os01g0224500|chr1|-	1679.1	68417426841618	chr1:6841535-6841947	282.18,54.05,32.24	368.47	138.65,23.65,16.14	178.44	0.885535	0.0141501	-0.00783151	0.948836
Os01g0224700|Os01g0224700|chr1|+	13.1	6860755	chr1:6860288-6860820	18.58,7.12	25.7	NA	NA	NA	NA	NA	NA
Os01g0225000|Os01g0225000|chr1|-	36.3	68802596879889	chr1:6879698-6880600	0.00,23.93,9.52	33.45	NA	NA	NA	NA	NA	NA
Os01g0225100|Os01g0225100|chr1|+	508.5	6.89612e+20	chr1:6895885-6896364	85.54,102.26,27.42,22.86	238.08	58.85,101.25,32.46,23.55	216.12	0.0892324	0.086976	0.073793	0.278761
Os01g0225200|Os01g0225200|chr1|+	123.7	69036736903976	chr1:6903409-6904188	4.98,65.51,29.71	100.2	19.18,23.99,9.77	52.94	8.72e-05	0.312596	-0.349215	0.00178109
Os01g0225300|Os01g0225300|chr1|+	682.5	69091346909378	chr1:6908950-6909508	149.26,80.61,59.71	289.58	112.05,52.90,38.67	203.63	0.477705	0.0348536	-0.0335909	0.713809
Os01g0225400|Os01g0225400|chr1|-	100.7	69099496909886	chr1:6909783-6910190	36.84,19.67,9.12	65.63	48.88,26.43,11.43	86.75	0.936277	0.00718773	-0.00769172	0.971103
Os01g0226250|Os01g0226250|chr1|-	121.2	6967682	chr1:6967631-6968009	20.60,14.90	35.5	12.74,12.35	25.09	0.576264	0.0725097	0.071795	0.780822
Os01g0226300|Os01g0226300|chr1|+	30.8	6969811	chr1:6969617-6970097	17.78,10.93	28.71	34.61,12.37	46.98	0.282984	0.1174	-0.123407	0.545366
Os01g0226600|Os01g0226600|chr1|+	191.3	69932356993581	chr1:6992970-6993682	NA	NA	72.58,19.58,26.02	118.17	NA	NA	NA	NA
Os01g0227100|Os01g0227100|chr1|+	48191.7	70301367030330	chr1:7029872-7030498	1351.04,710.44,464.03	2525.5	275.39,167.95,115.14	558.47	0.0759132	0.041851	0.0322552	0.253178
Os01g0227300|Os01g0227300|chr1|+	623.9	70471557047332	chr1:7047030-7047512	47.03,58.05,27.25	132.33	135.16,146.51,70.87	352.54	0.663016	0.0279897	-0.0196942	0.836548
Os01g0227350|Os01g0227350|chr1|-	883.6	70490337048296	chr1:7048195-7049193	73.15,23.90,5.66	102.71	323.61,98.66,61.95	484.22	0.119668	0.0728311	0.0415828	0.33052
Os01g0227500|Os01g0227500|chr1|+	2025.9	70558297056056	chr1:7055497-7056251	55.18,142.55,58.08	255.81	85.44,194.19,66.93	346.57	0.236511	0.0339168	-0.047861	0.492529
Os01g0227800|Os01g0227800|chr1|+	416.2	7073435	chr1:7072982-7073765	105.37,50.89	156.27	46.50,26.58	73.08	0.570386	0.0380358	0.0374726	0.777023
Os01g0228300|Os01g0228300|chr1|-	255.2	70863577085998	chr1:7085873-7086539	74.81,38.08,23.55	136.44	71.96,47.31,41.92	161.19	0.0416688	0.10187	0.112041	0.175465
Os01g0228600|Os01g0228600|chr1|-	1336.3	71005307100336	chr1:7100259-7100778	72.55,93.97,35.71	202.24	129.82,209.47,176.14	515.43	1.59e-05	0.165153	0.141316	0.000425228
Os01g0228800|Os01g0228800|chr1|-	86	7105077	chr1:7104706-7105615	25.53,10.80	36.33	19.40,13.99	33.38	0.288874	0.121713	0.12702	0.549857
Os01g0229100|Os01g0229100|chr1|-	197.3	71256617125549	chr1:7125448-7125730	147.99,39.22,20.73	207.94	76.93,24.22,11.68	112.83	0.66466	0.0298735	0.0248163	0.837446
Os01g0229200|Os01g0229200|chr1|+	4906.2	71368837137181	chr1:7136309-7137297	510.90,107.19,91.88	709.97	308.26,74.71,67.94	450.91	0.187854	0.0359681	0.0392829	0.433753
Os01g0229300|Os01g0229300|chr1|+	16.4	71641137164211	chr1:7164014-7164305	8.49,26.03,5.08	39.6	9.93,16.40,3.23	29.56	0.338612	0.121533	-0.116204	0.598624
Os01g0229400|Os01g0229400|chr1|-	10.5	71648737164786	chr1:7164726-7165019	15.70,12.89,3.12	31.71	NA	NA	NA	NA	NA	NA
Os01g0229500|Os01g0229500|chr1|+	62.3	7175545	chr1:7175425-7175967	28.58,11.32	39.9	37.11,3.34	40.45	0.0195913	0.201138	-0.26039	0.105346
Os01g0230200|Os01g0230200|chr1|-	55.8	72169797216728	chr1:7216520-7217063	24.68,20.30,4.95	49.94	6.35,13.86,9.02	29.24	0.00383773	0.277049	0.323182	0.0325727
Os01g0231500|Os01g0231500|chr1|+	192.5	7.27247e+27	chr1:7272337-7273222	29.35,2.08,13.86,8.00,2.09	55.38	27.97,1.35,17.27,11.44,11.54	69.58	0.0362044	0.148119	0.157502	0.160674
Os01g0231700|Os01g0231700|chr1|-	3275.2	72790537278944	chr1:7278840-7279182	348.79,101.46,74.94	525.19	200.36,77.85,57.19	335.4	0.069818	0.0667453	0.0621328	0.239872
Os01g0231800|Os01g0231800|chr1|+	215	72855477285828	chr1:7285448-7285916	46.83,11.52,11.25	69.6	95.77,10.60,9.91	116.28	0.0261225	0.150771	-0.171444	0.128349
Os01g0231900|Os01g0231900|chr1|+	650.5	72938837294159	chr1:7293699-7294222	70.34,139.80,118.10	328.25	44.25,74.24,55.22	173.71	0.240794	0.0419116	-0.0502709	0.497312
Os01g0232300|Os01g0232300|chr1|+	1151.7	73318237332012	chr1:7331717-7332139	249.27,168.60,115.03	532.9	52.39,33.62,42.20	128.21	0.0292411	0.113291	0.0775323	0.138463
Os01g0232400|Os01g0232400|chr1|+	1097.2	73389287339065	chr1:7338729-7339159	143.42,135.33,61.76	340.51	109.72,116.70,56.87	283.3	0.371613	0.0338854	0.0362655	0.629109
Os01g0232700|Os01g0232700|chr1|+	1716.3	73516237351868	chr1:7351571-7352079	140.95,263.31,135.01	539.27	44.97,139.31,98.99	283.26	0.000113255	0.102619	0.135158	0.00220242
Os01g0232800|Os01g0232800|chr1|-	4386.3	7352449	chr1:7352342-7352770	355.59,221.18	576.77	194.29,161.14	355.43	0.0351131	0.0698859	0.0690114	0.157412
Os01g0233000|Os01g0233000|chr1|-	66803.5	73642807363990	chr1:7363747-7364478	1976.48,954.81,635.67	3566.96	743.65,458.87,178.25	1380.77	0.158944	0.0646473	-0.0163266	0.392639
Os01g0233900|Os01g0233900|chr1|-	10.3	7405143	chr1:7404895-7405490	NA	NA	NA	NA	NA	NA	NA	NA
Os01g0234100|Os01g0234100|chr1|+	11.5	7422305	chr1:7421333-7422486	NA	NA	NA	NA	NA	NA	NA	NA
Os01g0234700|Os01g0234700|chr1|+	17.6	74384777438782	chr1:7437869-7438887	NA	NA	8.27,13.24,9.11	30.61	NA	NA	NA	NA
Os01g0234800|Os01g0234800|chr1|-	102.2	74393647438995	chr1:7438906-7439430	64.11,44.74,13.19	122.05	23.27,31.97,5.67	60.92	0.217876	0.158272	0.124691	0.470603
Os01g0234900|Os01g0234900|chr1|-	1139	7451165	chr1:7450847-7451503	141.82,42.21	184.03	167.07,57.89	224.96	0.512775	0.0279699	0.0323645	0.738532
Os01g0235100|Os01g0235100|chr1|+	5374.2	74595837459720	chr1:7459501-7459858	43.34,11.91,4.54	59.8	990.04,282.67,131.91	1404.62	0.658386	0.0200249	0.0115639	0.833771
Os01g0235300|Os01g0235300|chr1|+	421.9	7.47237e+20	chr1:7472013-7472651	120.34,84.94,18.30,37.31	260.89	123.02,66.07,19.98,37.92	246.99	0.957646	0.0580771	-0.0055288	0.981828
Os01g0235350|Os01g0235350|chr1|-	20.4	7473215	chr1:7472753-7473462	15.60,4.94	20.54	NA	NA	NA	NA	NA	NA
Os01g0235400|Os01g0235400|chr1|-	187	7477923	chr1:7477689-7478220	55.10,25.19	80.29	68.30,16.71	85.01	0.0834756	0.117173	-0.134625	0.267451
Os01g0235800|Os01g0235800|chr1|+	869.5	7511407	chr1:7511153-7511677	176.44,40.88	217.32	114.19,33.34	147.53	0.377735	0.0378782	0.0461795	0.634026
Os01g0236300|Os01g0236300|chr1|+	76.7	7551758	chr1:7551346-7551877	48.52,13.03	61.55	NA	NA	NA	NA	NA	NA
Os01g0236700|Os01g0236700|chr1|+	3812.1	7.57602e+20	chr1:7575974-7576451	69.34,69.69,94.43,63.73	297.18	401.31,471.80,385.91,243.65	1502.67	0.00265675	0.113224	-0.0796205	0.0248474
Os01g0236800|Os01g0236800|chr1|-	114.2	75784007578294	chr1:7578099-7578992	43.92,38.34,13.24	95.5	13.99,29.68,15.58	59.26	0.00367638	0.223777	0.219559	0.0315833
Os01g0237100|Os01g0237100|chr1|-	280	7.5907e+20	chr1:7590461-7590784	85.96,66.24,75.47,40.91	268.58	52.51,50.80,65.23,28.64	197.18	0.364267	0.0608203	0.0381781	0.622111
Os01g0238500|Os01g0238500|chr1|+	25340.4	7.66765e+20	chr1:7667608-7668075	43.29,30.85,22.11,12.56	108.81	1758.36,1272.36,924.89,311.57	4267.19	0.35908	0.0424151	-0.0113254	0.617962
Os01g0238600|Os01g0238600|chr1|+	276.4	7.67238e+20	chr1:7672259-7672709	43.44,75.49,74.79,37.58	231.3	85.73,85.36,53.48,35.28	259.85	0.000646627	0.144238	-0.145464	0.00841035
Os01g0238800|Os01g0238800|chr1|-	38.8	76774157677293	chr1:7677147-7677489	30.84,26.66,7.26	64.77	17.99,12.40,5.49	35.88	0.913428	0.0660774	0.0152819	0.961343
Os01g0238900|Os01g0238900|chr1|+	1013.8	7.68546e+20	chr1:7685353-7685823	148.61,234.45,187.27,71.36	641.68	102.92,121.91,100.24,28.92	353.99	0.0420306	0.0591511	-0.069588	0.176432
Os01g0239000|Os01g0239000|chr1|-	4772.6	76872447687028	chr1:7686910-7687458	111.52,224.75,116.40	452.68	224.31,476.86,213.66	914.83	0.576047	0.0247568	-0.00999123	0.780822
Os01g0239200|Os01g0239200|chr1|-	161923	77185497718464	chr1:7718306-7718603	1083.32,1557.07,792.30	3432.69	1178.66,1724.65,839.93	3743.25	0.741044	0.00713669	-0.00537402	0.878448
Os01g0239700|Os01g0239700|chr1|+	4541.8	7.74233e+20	chr1:7741929-7742838	112.29,80.32,126.94,65.25	384.8	131.34,33.53,119.40,54.08	338.34	0.260659	0.119367	-0.0229725	0.520711
Os01g0241000|Os01g0241000|chr1|+	32.8	7805556	chr1:7804989-7805713	NA	NA	26.05,10.11	36.15	NA	NA	NA	NA
Os01g0241100|Os01g0241100|chr1|-	21.6	7806971	chr1:7806639-7807193	32.85,7.70	40.56	NA	NA	NA	NA	NA	NA
Os01g0242300|Os01g0242300|chr1|+	32.4	78553997855573	chr1:7855256-7855674	4.70,23.92,6.77	35.38	18.35,47.30,16.50	82.14	0.520998	0.100121	-0.0770502	0.74426
Os01g0242500|Os01g0242500|chr1|-	134.3	78580477857959	chr1:7857828-7858168	57.19,52.55,27.86	137.6	41.19,27.57,16.49	85.25	0.466307	0.0675422	-0.0424153	0.706294
Os01g0242600|Os01g0242600|chr1|-	1258.1	78624677862163	chr1:7862067-7863119	81.42,110.19,67.29	258.9	85.52,41.77,24.93	152.22	1.36e-05	0.247334	-0.238514	0.000371852
Os01g0242900|Os01g0242900|chr1|+	492.6	7878607	chr1:7878510-7878746	72.40,29.41	101.81	84.35,20.64	104.99	0.121381	0.0922813	-0.107715	0.332587
Os01g0243100|Os01g0243100|chr1|+	5.4	7894587	chr1:7894231-7894700	17.47,6.42	23.88	NA	NA	NA	NA	NA	NA
Os01g0243200|Os01g0243200|chr1|-	163.1	78953447895101	chr1:7894986-7895515	31.00,53.29,18.98	103.26	14.38,59.52,19.64	93.55	0.0637727	0.146453	0.15691	0.227222
Os01g0246100|Os01g0246100|chr1|-	175.7	80476268047543	chr1:8047392-8047876	12.76,64.04,41.81	118.6	29.05,39.84,18.40	87.29	0.000194107	0.225219	-0.231552	0.00333903
Os01g0246400|Os01g0246400|chr1|+	300.9	8.06241e+20	chr1:8062244-8062831	9.71,6.06,1.89,3.34	21	89.26,2.84,132.18,53.21	277.48	0.0212782	0.419049	0.102203	0.111038
Os01g0246500|Os01g0246500|chr1|-	25.4	8.06533e+20	chr1:8064880-8065578	34.97,12.78,5.15,5.57	58.48	1.56,13.99,7.83,5.23	28.62	0.000122075	0.543558	0.472579	0.0023436
Os01g0246700|Os01g0246700|chr1|+	9702.1	80863448086833	chr1:8086210-8086997	219.83,214.87,81.64	516.35	246.36,228.41,112.35	587.13	0.373223	0.0332449	0.015491	0.631034
Os01g0247500|Os01g0247500|chr1|-	60	81260928125936	chr1:8125638-8126120	48.66,46.22,7.93	102.81	26.62,17.75,8.77	53.14	0.594394	0.115544	0.0745148	0.79254
Os01g0248600|Os01g0248600|chr1|-	440	8179209	chr1:8179040-8179338	134.81,32.34	167.14	76.19,26.85	103.04	0.195243	0.0670995	0.0787971	0.443627
Os01g0249200|Os01g0249200|chr1|-	478.9	82041018203928	chr1:8203829-8204631	49.64,20.16,17.03	86.83	126.73,85.96,41.51	254.19	0.667352	0.105981	0.0375424	0.838586
Os01g0249300|Os01g0249300|chr1|-	1556.4	8.21271e+20	chr1:8212408-8212792	124.08,127.95,138.33,17.39	407.75	90.42,189.90,177.11,42.43	499.86	0.000168135	0.123413	0.139379	0.00298031
Os01g0249900|Os01g0249900|chr1|-	594.3	82350828234866	chr1:8234628-8235833	1.63,91.41,37.16	130.2	15.83,28.71,9.62	54.15	2.48e-05	0.279763	-0.298995	0.000625714
Os01g0250600|Os01g0250600|chr1|+	970.9	8272318	chr1:8272175-8272385	176.50,75.12	251.62	74.23,45.55	119.77	0.115918	0.0817351	0.0815775	0.325111
Os01g0250900|Os01g0250900|chr1|+	647.4	8.28354e+27	chr1:8283469-8283931	180.20,182.92,124.88,63.21,67.26	618.47	44.06,79.65,50.69,27.54,16.57	218.51	0.490443	0.122646	0.0209178	0.724921
Os01g0251000|Os01g0251000|chr1|+	57.1	82884458288846	chr1:8288399-8289027	33.62,64.89,23.50	122.01	38.78,20.60,10.98	70.36	0.00372013	0.275614	-0.246572	0.0319118
Os01g0251100|Os01g0251100|chr1|+	153.9	8.29569e+20	chr1:8295632-8296110	59.84,76.01,20.53,23.62	180.01	29.38,37.17,16.18,14.82	97.54	0.322151	0.072508	0.0499022	0.582548
Os01g0251200|Os01g0251200|chr1|+	284.5	83019438302186	chr1:8300818-8302427	11.18,52.32,15.72	79.22	21.21,32.79,13.71	67.71	0.117263	0.176168	-0.129766	0.327281
Os01g0252100|Os01g0252100|chr1|+	8361.6	83335838333762	chr1:8333451-8333911	258.24,388.99,114.54	761.77	305.54,735.63,190.66	1231.83	0.00139063	0.0909625	0.0761439	0.0151795
Os01g0252200|Os01g0252200|chr1|+	64.5	83374718337589	chr1:8337325-8337657	28.68,23.91,43.04	95.63	22.92,11.94,23.54	58.4	0.334418	0.0925599	-0.0845618	0.593829
Os01g0252600|Os01g0252600|chr1|+	702.9	83457858345906	chr1:8345588-8346002	194.59,110.63,46.42	351.63	53.72,25.72,4.78	84.23	0.0580704	0.0844748	-0.0881987	0.213863
Os01g0252900|Os01g0252900|chr1|-	286.1	8359492	chr1:8358566-8359720	29.67,48.48	78.15	22.62,28.09	50.71	0.453241	0.0664114	-0.0660716	0.69608
Os01g0253100|Os01g0253100|chr1|-	1707.8	8367519	chr1:8367250-8367843	165.04,82.05	247.09	124.80,75.17	199.96	0.334417	0.0438411	0.0456519	0.593829
Os01g0253300|Os01g0253300|chr1|+	12708.6	83869218387105	chr1:8386842-8387177	893.14,318.21,332.98	1544.33	414.50,165.04,153.91	733.44	0.83822	0.0189682	0.00844564	0.92633
Os01g0253600|Os01g0253600|chr1|-	96.8	83967698396627	chr1:8396502-8396912	61.13,24.26,11.70	97.09	71.06,22.25,6.29	99.59	0.129524	0.0838318	-0.107121	0.346609
Os01g0253900|Os01g0253900|chr1|+	23	8.40781e+20	chr1:8407576-8408352	16.31,6.75,10.00,6.63	39.69	31.52,16.88,16.84,5.24	70.48	0.261241	0.105717	-0.0758928	0.521688
Os01g0254000|Os01g0254000|chr1|-	2558.4	8414065	chr1:8413917-8414589	297.80,146.42	444.21	267.67,87.22	354.89	0.00962271	0.0838452	-0.0915895	0.064927
Os01g0254100|Os01g0254100|chr1|-	10424.3	8421488	chr1:8421162-8421670	704.05,223.09	927.14	362.23,106.96	469.19	0.599082	0.0126543	-0.0140689	0.796542
Os01g0254200|Os01g0254200|chr1|-	7418.2	8.44485e+20	chr1:8444512-8444934	193.32,334.67,150.29,68.36	746.63	329.40,356.48,251.04,116.13	1053.05	0.649728	0.109713	0.0218017	0.828217
Os01g0254800|Os01g0254800|chr1|-	23.2	84663608466307	chr1:8466069-8466442	32.87,11.25,11.37	55.48	24.18,3.57,3.54	31.29	0.11401	0.180412	-0.140348	0.321568
Os01g0254850|Os01g0254850|chr1|-	24.4	8470866	chr1:8470759-8472108	NA	NA	NA	NA	NA	NA	NA	NA
Os01g0254900|Os01g0254900|chr1|-	4237.4	8475729	chr1:8475522-8475934	264.33,67.77	332.11	350.81,118.99	469.8	0.104363	0.0492129	0.0573511	0.307186
Os01g0255000|Os01g0255000|chr1|+	648.5	84894798489555	chr1:8489254-8489738	144.00,128.54,28.40	300.93	41.42,107.37,32.36	181.15	9.64e-08	0.24985	0.208243	5.24e-06
Os01g0256400|Os01g0256400|chr1|+	96.4	8.54422e+20	chr1:8544118-8544542	50.92,29.25,50.65,24.73	155.55	58.88,32.54,32.90,23.61	147.94	0.173553	0.103216	-0.0788718	0.414089
Os01g0256500|Os01g0256500|chr1|-	210207	8546316	chr1:8546196-8546869	880.91,299.78	1180.69	659.46,252.67	912.12	0.234338	0.0231086	0.0259962	0.490213
Os01g0256900|Os01g0256900|chr1|-	181.8	85710708570963	chr1:8570854-8571161	45.18,40.53,25.38	111.09	60.73,25.87,12.92	99.52	0.00409728	0.203532	-0.197481	0.0341242
Os01g0257100|Os01g0257100|chr1|-	68.7	85774488577287	chr1:8577215-8577934	NA	NA	6.34,23.42,8.16	37.92	NA	NA	NA	NA
Os01g0257400|Os01g0257400|chr1|-	247.5	8.5943e+20	chr1:8593860-8594776	47.60,18.22,11.61,9.43	86.86	31.67,21.72,14.75,11.41	79.55	0.100129	0.149894	0.13149	0.29934
Os01g0258700|Os01g0258700|chr1|-	1703.3	8659566	chr1:8659492-8659946	162.22,100.40	262.62	146.62,107.38	254	0.348509	0.0404545	0.0412457	0.607893
Os01g0259200|Os01g0259200|chr1|+	18553.2	8687279	chr1:8686610-8687486	408.56,225.37	633.93	325.01,175.57	500.58	0.867204	0.00477929	-0.00496433	0.94067
Os01g0259600|Os01g0259600|chr1|-	2083.8	87014748701384	chr1:8701265-8701710	204.87,229.34,88.39	522.59	152.63,214.39,58.41	425.44	0.975105	0.065093	-0.00559467	0.989849
Os01g0260700|Os01g0260700|chr1|+	2369.2	87633288763400	chr1:8763078-8763449	342.91,332.89,218.69	894.49	151.09,137.14,114.04	402.28	0.323254	0.0390055	0.0234718	0.583576
Os01g0260800|Os01g0260800|chr1|+	285.7	87732188773381	chr1:8773106-8773466	51.65,34.26,33.88	119.79	154.08,59.95,37.71	251.74	0.000314282	0.180889	-0.18479	0.00476863
Os01g0261100|Os01g0261100|chr1|+	1370.9	87920798792271	chr1:8791810-8792341	192.95,122.09,30.24	345.29	214.45,123.27,30.91	368.62	0.583342	0.0229268	-0.0224966	0.78559
Os01g0261200|Os01g0261200|chr1|-	1441.6	87930728792876	chr1:8792660-8793596	99.27,92.23,56.61	248.11	116.01,152.69,94.94	363.65	0.0711974	0.0810805	0.0716623	0.243221
Os01g0261500|Os01g0261500|chr1|+	76.7	88128118812881	chr1:8812596-8812940	69.16,21.86,22.70	113.71	33.07,10.42,7.64	51.12	0.500865	0.05019	-0.0511939	0.73183
Os01g0262500|Os01g0262500|chr1|+	178.7	8885180	chr1:8885076-8885343	15.76,5.93	21.69	80.42,41.81	122.23	0.531373	0.0686622	0.0521738	0.750769
Os01g0262600|Os01g0262600|chr1|-	834.7	8.88586e+20	chr1:8885611-8886017	178.26,85.20,25.91,37.10	326.47	157.07,49.08,21.12,17.04	244.31	0.0312356	0.103974	-0.0886322	0.145106
Os01g0262700|Os01g0262700|chr1|+	1498.8	88997888899959	chr1:8899632-8900043	318.33,110.85,86.19	515.37	47.00,20.20,12.01	79.21	0.924471	0.0399301	0.00929854	0.966365
Os01g0263500|Os01g0263500|chr1|+	112.9	8.92926e+20	chr1:8929211-8929638	42.84,57.83,26.28,24.04	150.98	51.02,39.84,11.06,6.92	108.84	0.000314655	0.185034	-0.22275	0.00476863
Os01g0263600|Os01g0263600|chr1|+	20.4	89485508948671	chr1:8948334-8948803	16.38,28.15,7.04	51.57	NA	NA	NA	NA	NA	NA
Os01g0264400|Os01g0264400|chr1|+	7.9	89869238987024	chr1:8986791-8987148	NA	NA	17.19,18.02,4.24	39.45	NA	NA	NA	NA
Os01g0264500|Os01g0264500|chr1|+	1701.7	89922268992322	chr1:8992152-8992499	128.40,208.26,93.48	430.14	114.76,123.79,111.29	349.85	0.190551	0.13032	0.0717307	0.437032
Os01g0264700|Os01g0264700|chr1|-	82	9004572	chr1:9004414-9004811	26.92,7.89	34.81	37.59,8.78	46.37	0.68043	0.0373124	-0.0457133	0.846699
Os01g0264900|Os01g0264900|chr1|+	291.8	9016410	chr1:9016289-9016601	106.89,34.53	141.42	58.51,21.04	79.55	0.738227	0.0203214	0.0224824	0.877028
Os01g0265100|Os01g0265100|chr1|-	19.4	90200649019945	chr1:9019866-9020124	NA	NA	31.47,24.27,5.65	61.38	NA	NA	NA	NA
Os01g0265200|Os01g0265200|chr1|-	979.9	90254539025115	chr1:9024967-9025708	144.15,149.40,78.96	372.51	46.14,27.91,17.18	91.23	0.10827	0.118785	-0.0870284	0.313314
Os01g0265400|Os01g0265400|chr1|-	10.4	9040957	chr1:9040426-9041418	19.80,1.70	21.5	NA	NA	NA	NA	NA	NA
Os01g0265700|Os01g0265700|chr1|-	516	9058102	chr1:9057870-9058541	119.58,33.29	152.87	70.59,15.96	86.55	0.539478	0.0333647	-0.0396558	0.756528
Os01g0265800|Os01g0265800|chr1|-	512.2	9064086	chr1:9063513-9064284	123.68,34.55	158.23	154.68,23.00	177.68	0.0308766	0.0889068	-0.11778	0.144107
Os01g0265900|Os01g0265900|chr1|-	132.2	9067800	chr1:9067624-9067935	69.42,18.27	87.69	22.64,9.75	32.4	0.286608	0.0926712	0.0972425	0.548635
Os01g0266000|Os01g0266000|chr1|+	594.3	90834969083651	chr1:9083310-9083754	91.86,159.47,53.12	304.45	40.28,47.75,23.87	111.89	0.800973	0.0970767	-0.0239229	0.907638
Os01g0266500|Os01g0266500|chr1|-	65.1	91147849114663	chr1:9114584-9114835	32.66,16.13,18.94	67.74	35.67,25.79,24.35	85.8	0.60349	0.066523	0.048744	0.799906
Os01g0266600|Os01g0266600|chr1|-	304.9	91182589118101	chr1:9117986-9118496	112.82,42.37,24.65	179.84	86.53,35.09,12.29	133.92	0.419856	0.0452882	-0.0408343	0.669661
Os01g0266800|Os01g0266800|chr1|-	477.2	91339139133855	chr1:9133740-9134133	NA	NA	108.61,110.72,101.24	320.56	NA	NA	NA	NA
Os01g0267100|Os01g0267100|chr1|+	485.6	9.16536e+20	chr1:9165210-9165632	144.35,125.29,28.82,25.38	323.84	98.01,77.78,16.07,16.59	208.45	0.671251	0.0256553	-0.0193699	0.841373
Os01g0267200|Os01g0267200|chr1|+	9107.7	9169693	chr1:9169466-9169774	431.22,128.13	559.36	742.13,229.01	971.13	0.763807	0.00674618	0.00768082	0.889294
Os01g0267400|Os01g0267400|chr1|-	87.5	9.17359e+20	chr1:9173272-9173678	11.82,50.87,66.60,16.57	145.86	22.16,33.82,30.67,6.20	92.86	0.000827524	0.173112	-0.204856	0.0101897
Os01g0267600|Os01g0267600|chr1|-	20.6	9179454	chr1:9179142-9179738	26.43,6.56	32.99	18.65,2.87	21.53	0.532106	0.0654838	-0.084625	0.751195
Os01g0267900|Os01g0267900|chr1|-	9640	91960099195844	chr1:9195598-9196156	678.71,204.67,244.90	1128.28	481.81,208.70,150.33	840.84	0.789195	0.0668042	-0.0144657	0.901326
Os01g0268300|Os01g0268300|chr1|+	1442.3	92366189236856	chr1:9236489-9236960	250.40,305.13,55.50	611.02	53.24,86.06,10.92	150.22	0.511956	0.0735232	0.0353575	0.738263
Os01g0268600|Os01g0268600|chr1|+	27.3	9.2529e+27	chr1:9252822-9253278	2.92,20.13,26.32,9.30,0.87	59.54	33.84,15.52,6.37,14.55,17.96	88.25	0.593655	0.532074	-0.00359172	0.791782
Os01g0268800|Os01g0268800|chr1|+	2062	9263985	chr1:9263688-9264212	157.89,68.71	226.6	239.80,78.78	318.58	0.147352	0.0559367	-0.0620558	0.375266
Os01g0268900|Os01g0268900|chr1|+	377.4	92681629268320	chr1:9268075-9268454	174.02,62.32,38.55	274.89	20.27,9.72,3.94	33.93	0.930318	0.0597633	0.00696413	0.968852
Os01g0269000|Os01g0269000|chr1|-	199.6	92690359268781	chr1:9268700-9269145	49.02,60.13,29.88	139.03	59.99,62.71,34.36	157.07	0.770098	0.0332224	-0.0256062	0.893085
Os01g0269100|Os01g0269100|chr1|-	274.2	92740789273994	chr1:9273912-9274344	70.35,62.96,37.75	171.06	48.02,46.42,37.24	131.69	0.232998	0.062124	0.0683578	0.48834
Os01g0270100|Os01g0270100|chr1|-	2799.5	93259349325821	chr1:9325705-9326095	130.06,288.57,104.79	523.42	177.00,284.69,102.71	564.4	0.0439047	0.0651262	-0.0607231	0.181194
Os01g0271000|Os01g0271000|chr1|+	34.7	93733089373479	chr1:9373229-9373601	7.48,23.74,36.61	67.83	17.63,20.98,19.83	58.44	0.00407892	0.200409	-0.259764	0.0340657
Os01g0271200|Os01g0271200|chr1|-	38.8	9373884	chr1:9373673-9374121	29.27,3.21	32.48	NA	NA	NA	NA	NA	NA
Os01g0271400|Os01g0271400|chr1|-	13490.5	9379170	chr1:9378996-9379325	586.76,209.31	796.08	151.87,76.58	228.46	0.0317762	0.0722864	0.0670834	0.146767
Os01g0271500|Os01g0271500|chr1|+	1778.4	9390360	chr1:9390029-9390512	253.94,62.11	316.05	174.33,63.60	237.93	0.0489493	0.070786	0.0836577	0.193447
Os01g0272600|Os01g0272600|chr1|+	14.5	9428915	chr1:9428710-9429145	NA	NA	31.33,17.53	48.86	NA	NA	NA	NA
Os01g0272850|Os01g0272850|chr1|+	10958.6	9435894	chr1:9435351-9435981	548.70,135.61	684.31	NA	NA	NA	NA	NA	NA
Os01g0273000|Os01g0273000|chr1|-	4897.5	9441843	chr1:9441711-9441962	354.16,142.94	497.1	344.86,158.87	503.73	0.337302	0.0278394	0.0303298	0.597024
Os01g0273300|Os01g0273300|chr1|+	1492.3	94564929456677	chr1:9454976-9456884	50.90,11.56,21.21	83.68	36.60,26.79,18.35	81.73	0.306363	0.189585	0.0734771	0.566367
Os01g0273500|Os01g0273500|chr1|+	121.8	94748789474989	chr1:9474779-9475049	73.53,38.23,29.05	140.81	35.81,26.27,19.28	81.36	0.309482	0.0820504	0.0737207	0.569842
Os01g0273850|Os01g0273850|chr1|-	36.3	9492727	chr1:9492629-9492992	16.23,17.52	33.76	6.85,17.86	24.71	0.115542	0.203673	0.205831	0.324739
Os01g0275300|Os01g0275300|chr1|+	893.6	96257399625856	chr1:9625553-9625951	47.07,89.13,58.04	194.24	2.13,27.56,23.71	53.41	0.0016562	0.202441	0.205373	0.0174293
Os01g0275600|Os01g0275600|chr1|-	2832.8	9631445	chr1:9631364-9631705	341.58,85.16	426.75	193.77,41.21	234.98	0.448836	0.0241828	-0.0294417	0.692128
Os01g0276000|Os01g0276000|chr1|-	6075.5	9658280	chr1:9658135-9658419	323.70,71.45	395.16	220.68,72.50	293.18	0.0339708	0.0664709	0.0808208	0.154003
Os01g0276100|Os01g0276100|chr1|+	3861.8	9669954	chr1:9669627-9670101	147.05,120.63	267.68	361.98,175.61	537.59	0.000587981	0.123988	-0.121121	0.00780813
Os01g0276200|Os01g0276200|chr1|-	56.4	9.67113e+20	chr1:9670795-9671189	37.03,38.25,33.59,11.03	119.9	13.02,12.49,15.29,6.09	46.89	0.366112	0.0838173	0.0666252	0.624075
Os01g0276400|Os01g0276400|chr1|-	55.6	9.68329e+20	chr1:9682628-9684110	7.38,11.22,13.03,1.05	32.68	5.60,0.00,23.24,7.36	36.2	0.00341441	0.414459	0.38485	0.0297998
Os01g0276500|Os01g0276500|chr1|-	140.6	9.68516e+27	chr1:9684878-9685279	66.30,62.85,17.37,26.23,19.42	192.16	42.21,24.77,1.90,17.21,14.07	100.17	0.811322	0.151169	0.0201813	0.913389
Os01g0276700|Os01g0276700|chr1|-	484.4	9694687	chr1:9694492-9695541	35.01,22.66	57.67	112.36,73.05	185.41	0.98845	0.00106643	0.000928519	0.995895
Os01g0276800|Os01g0276800|chr1|-	2380.1	9702937	chr1:9702751-9703208	253.93,98.28	352.21	169.26,62.72	231.98	0.818498	0.00866994	-0.00949427	0.915213
Os01g0276900|Os01g0276900|chr1|-	3284.5	9.71198e+20	chr1:9711724-9712134	NA	NA	339.38,73.41,78.51,104.23	595.54	NA	NA	NA	NA
Os01g0277100|Os01g0277100|chr1|+	32.6	9728495	chr1:9727698-9728555	16.00,4.70	20.71	NA	NA	NA	NA	NA	NA
Os01g0277500|Os01g0277500|chr1|+	294.7	9.7376e+20	chr1:9736278-9738131	34.25,17.67,17.81,18.08	87.82	NA	NA	NA	NA	NA	NA
Os01g0277600|Os01g0277600|chr1|-	214.7	9.73873e+20	chr1:9738446-9738838	93.89,45.57,18.38,16.91	174.75	65.76,43.69,24.05,6.54	140.04	0.74976	0.117768	0.025697	0.881665
Os01g0277700|Os01g0277700|chr1|+	118.4	9.75338e+20	chr1:9753195-9753676	60.33,56.06,53.92,12.25	182.56	6.54,26.23,54.63,19.06	106.46	1e-09	0.329729	0.362637	8.41e-08
Os01g0278050|Os01g0278050|chr1|+	178.8	97876929787748	chr1:9787450-9787835	11.01,24.00,17.68	52.68	NA	NA	NA	NA	NA	NA
Os01g0278466|Os01g0278466|chr1|-	14.8	9809382	chr1:9808283-9809555	35.50,9.51	45.01	NA	NA	NA	NA	NA	NA
Os01g0278900|Os01g0278900|chr1|+	79603.4	98603529860494	chr1:9860208-9860674	2089.79,1515.81,721.49	4327.1	758.71,563.60,361.44	1683.76	0.000208113	0.0479258	0.0498581	0.00351278
Os01g0279100|Os01g0279100|chr1|+	838952	9876285	chr1:9876001-9876522	885.77,319.86	1205.63	6040.14,2026.04	8066.19	0.292578	0.0141281	-0.0109303	0.552896
Os01g0279200|Os01g0279200|chr1|+	144.8	9.88514e+20	chr1:9885044-9885459	42.08,53.20,62.95,16.86	175.08	38.63,42.20,45.72,7.65	134.19	0.174937	0.0581327	-0.0765979	0.416158
Os01g0279300|Os01g0279300|chr1|+	29586.4	98887309888992	chr1:9888590-9889167	633.53,510.42,236.03	1379.98	925.22,865.88,260.29	2051.39	0.143881	0.0522194	-0.0168046	0.370032
Os01g0279400|Os01g0279400|chr1|-	12.9	9.88976e+20	chr1:9889494-9889844	5.06,12.34,14.97,3.26	35.63	12.61,12.79,9.45,2.93	37.78	0.0691212	0.191759	-0.207121	0.238569
Os01g0279700|Os01g0279700|chr1|+	17387.7	99170869917154	chr1:9916859-9917240	263.03,468.73,102.21	833.97	358.57,816.74,145.27	1320.58	0.246466	0.0564241	0.0202876	0.503758
Os01g0279800|Os01g0279800|chr1|-	2359.3	9.91789e+20	chr1:9917611-9917943	268.94,154.46,304.86,111.84	840.1	143.10,73.52,110.77,42.01	369.4	0.0107309	0.0824228	-0.0741282	0.0700508
Os01g0279900|Os01g0279900|chr1|+	524.3	9935686	chr1:9935432-9935962	87.62,38.26	125.88	92.79,25.42	118.21	0.113949	0.0888992	-0.101175	0.321568
Os01g0280000|Os01g0280000|chr1|-	692	99372079936977	chr1:9936869-9937730	102.09,72.98,26.23	201.3	111.26,39.79,26.28	177.33	0.168782	0.13816	-0.0949358	0.40756
Os01g0280400|Os01g0280400|chr1|+	3148.7	99666169966769	chr1:9965465-9966929	0.00,169.89,43.52	213.41	0.00,21.47,3.96	25.43	0.564773	0.0482051	-0.0372557	0.772954
Os01g0281000|Os01g0281000|chr1|+	15315.5	10007508	chr1:10007172-10007693	150.80,48.30	199.11	898.52,245.35	1143.88	0.375982	0.0281005	-0.0241585	0.632762
Os01g0281100|Os01g0281100|chr1|-	190.9	10008571	chr1:10008407-10008730	NA	NA	66.09,103.04	169.13	NA	NA	NA	NA
Os01g0281400|Os01g0281400|chr1|-	1316.5	1.00219e+15	chr1:10021499-10022065	239.39,175.97,49.89	465.25	172.06,105.35,68.78	346.18	0.0337756	0.0914444	0.0696993	0.153407
Os01g0281600|Os01g0281600|chr1|-	22.6	10048606	chr1:10048384-10048958	NA	NA	17.94,10.61	28.55	NA	NA	NA	NA
Os01g0283100|Os01g0283100|chr1|+	5717.1	10123630	chr1:10123279-10123870	295.21,91.20	386.41	333.62,126.28	459.9	0.200958	0.0385627	0.0439589	0.450407
[truncated: 13,914 more rows]

## Sheet: CBB23-36-APA
Supplementary Material 2: APA calculations were obtained from APAtrap 36 h after infection of resistant rice with bacterial blight in CBB23.
[truncated: 15,179 more rows]

[truncated: 5 more sheets: CBB23-48-APA, JG30-12, JG30-24, JG30-36, JG30-48]
